# Supplementary material for: Zebrafish are resilient to the loss of major diacylglycerol acyltransferase enzymes
Source: J Biol Chem. 2024 Nov 6;300(12):107973. doi: 10.1016/j.jbc.2024.107973 (PMC11663968; doi:10.1016/j.jbc.2024.107973)
Supplement: Supporting Information File 1 [file mmc1.xlsx]

## Sheet: Primers
Primers and oligos used in the dgat manuscript
Genotyping Primers
Gene and allele	Ensembl ID	Location of mutation	WT amplicon	Mutant amplicon	Digest, if applicable	Forward primer (5' to 3')	F primer #	Reverse primer (5' to 3')	R primer #	Primer Concentration	Annealing Temperature	Extension Time
dgat2 sa13945	GRCz11; ENSDARG00000018846	Exon 2	191	191	BamHI, wild-type digested to 28bp + 163bp	TAC ACG ACC TGC CCA CCG TCC CGT GGC GGA TC	SF-MW-122	ACC GCT GAA ATC AAG TGG AG	SF-MW-36	0.5 µM	55 °C	60 sec
dgat2 c747	GRCz11; ENSDARG00000018846	Exon 2	465	352		ACG TGG TTC CTG ATT AAG CCT	SF-MW-11	ACC GCT GAA ATC AAG TGG AG	SF-MW-36	0.5 µM	55 °C	60 sec
dgat2 c765	GRCz11; ENSDARG00000018846	Exon 5	455	365		GTG AAG AGT GAA TAA ACG AGG	SF-MW-165	GCA ACT GCA GGC AAT GAA TAC	SF-MW-166	0.5 µM	61 °C	60 sec
dgat1a c770	GRCz11; ENSDARG00000103503	Exon 1	240	226		ATA TGG AAA CAG CAT GAG AG	SF-MRH-169	AAT GTG TCC TCT CCA GCA TC	SF-MRH-170	0.5 µM	59 °C	30 sec
dgat1b c773	GRCz11; ENSDARG00000054914	Exon 1	297	244		CCA AAT GAG ACT CCT GCC TG	SF-MRH-177	TCA TTC TGT CGT AGC GGT CG	SF-MRH-178	0.5 µM	59 °C	30 sec
mogat3b c858	GRCz11; ENSDARG00000003635	Exon 4/5	374	98		TGA GAG GCT GGG AAG TAT GGA	SF-MW-198	TGA GTC TCA CTG CAG CTA ATT TC	SF-MW-199	0.5 µM	59 °C	40 sec
mogat3b c862	GRCz11; ENSDARG00000003635	Exon 4/5	374	412		TGA GAG GCT GGG AAG TAT GGA	SF-MW-198	TGA GTC TCA CTG CAG CTA ATT TC	SF-MW-199	0.5 µM	59 °C	40 sec
tmem68 F0 CRISPR (Fig 17B)	GRCz11; ENSDARG00000086737	Exon 2	507	variable		TTG GCA GAT TGT TGC CTT GC	SF-MW-286	TGC TTT GGT CAT TCC TGT TCA T	SF-MW-287	0.5 µM	65 °C	60 sec
tmem68 F0 CRISPR (sequencing)	GRCz11; ENSDARG00000086737	Exon 2	400	variable		TTG GCA GAT TGT TGC CTT GC	SF-MW-286	CCATTACATACCATGCCAAATAGC	SF-MW-319	0.5 µM	65 °C	60 sec
Primers used to generate In situ hybridization probes
Gene and allele	Ensembl ID	Transcript ID	WT amplicon			Forward primer (5' to 3')	F primer #	Reverse primer (5' to 3')	R primer #
dgat2	GRCz11; ENSDARG00000018846	ENSDART00000066793.7	794			TGC TGC ATA TTC CGG TGT CA	SF-MS-92	GCC ACC AAG ACC CTT CTT CA	SF-MS-93
dgat1a	GRCz11; ENSDARG00000103503	ENSDART00000158946.2	785			CGGCCAGTGGTTTTAGCAAC	SF-MW-124	ATTGGGCACAGCGAGTTTCA	SF-MW-125
dgat1b	GRCz11; ENSDARG00000054914	ENSDART00000077185.5	755			GAA AAT GCG ACC GCT ACG AC	SF-MW-128	CAC CAT CCA CTG CTG CGT TA	SF-MW-129
mogat3a	GRCz11; ENSDARG00000086481	ENSDART00000129138.3	557			GCT GGT TGG CTG TAT CTG GA	SF-MW-151	GCG GGA TTC TCC ATC TGG TC	SF-MW-152
mogat2	GRCz11; ENSDARG00000019228	ENSDART00000128888.3	847			CGG CTC TTG TCC TCT TCT GG	SF-MW-141	GGCCGAAGGTGTACTGGAAA	SF-MW-142
mogat3b	GRCz11; ENSDARG00000003635	ENSDART00000015136.10	459			ACG GTC CAC TCT TGC AAT CT	SF-MW-155	ACC AGA GGG ACG TTT ATG GG	SF-MW-156
Primers used for amplification of cDNA to check mutations
Gene and allele	Ensembl ID	Transcript ID	WT amplicon	Mutant amplicon	Location of mutation	Forward primer (5' to 3')	F primer #	Reverse primer (5' to 3')	R primer #	Primer Concentration	Annealing Temperature	Extension Time
dgat2 sa13945	GRCz11; ENSDARG00000018846	ENSDART00000066793.7	322	322	Exon 2	GGA ACC TTA GAT CTG CAA ACA TGA AGA CCA TAC TTG CTG C	SF-MRH-11	AGT CTC TCA CCC AGG TCG AT	SF-MW-115	0.5 µM	59 °C	60 sec		* Forward primer was designed for cloning purpose, so first half does not align to dgat2 sequence
dgat2 c747	GRCz11; ENSDARG00000018846	ENSDART00000066793.7	322	191	Exon 2	GGA ACC TTA GAT CTG CAA ACA TGA AGA CCA TAC TTG CTG C	SF-MRH-11	AGT CTC TCA CCC AGG TCG AT	SF-MW-115	0.5 µM	59 °C	60 sec		* Forward primer was designed for cloning purpose, so first half does not align to dgat2 sequence
dgat2 c765	GRCz11; ENSDARG00000018846	ENSDART00000066793.7	400	310	Exon 5	TTA CCA TGG GCA TTG CTT GCT	SF-MW-114	CAG ATT CCT CCG CAC ATC AGG	SF-MW-117	0.5 µM	54 °C	60 sec
dgat1a c770	GRCz11; ENSDARG00000103503	ENSDART00000158946.2	545	531	Exon 1	CGG CTA TAT GGA AAC AGC ATG AG	SF-MW-186	CTC AGA GAT GGT GCC CAC AG	SF-MW-185	0.5 µM	touchdown PCR start 66 °C, - 0.5 °C/cycle	60 sec
dgat1b c773	GRCz11; ENSDARG00000054914	ENSDART00000077185.5	338	285	Exon 1	AAG CTT GTT TTT CCG GTC GC	SF-MW-182	CTG CAA CTT GTG GCA ACT CA	SF-MW-183	0.5 µM	53 °C	60 sec
mogat3b c858	GRCz11; ENSDARG00000003635	ENSDART00000015136.10	363	87, 175	Exon 4/5	GAT TGG CAC ACA CCT GAG AGA	SF-MS-215	AGC GTT ACC CAC ACC AGT TT	SF-MW-154	0.5 µM	64 °C	60 sec
mogat3b c858	GRCz11; ENSDARG00000003635	ENSDART00000015136.10		175	Exon 4/5, colony PCR	GAT TGG CAC ACA CCT GAG AGA	SF-MS-215	AGC GTT ACC CAC ACC AGT TT	SF-MW-154	0.25 µM	64 °C	60 sec
mogat3b c858	GRCz11; ENSDARG00000003635	ENSDART00000015136.10		87	Exon 4/5, Band-stab PCR	ACACTCTTTCCCTACACGACGCTCTTCCGATCTGATTGGCACACACCTGAGAGA	SF-MW-219	GACTGGAGTTCAGACGTGTGCTCTTCCGATCTAGCGTTACCCACACCAGTTT	SF-MW-220	0.5 µM	72 °C	60 sec annealing + extension
mogat3b c858	GRCz11; ENSDARG00000003635	ENSDART00000015136.10		87	Sanger sequencing	ACACTCTTTCCCTACACGACGCTCTTCCGATCT	SF-MW-221	GACTGGAGTTCAGACGTGTGCTCTTCCGATCT	SF-MW-222	N/A	N/A	N/A
mogat3b c862	GRCz11; ENSDARG00000003635	ENSDART00000015136.10	363	401	Exon 4/5	GAT TGG CAC ACA CCT GAG AGA	SF-MS-215	AGC GTT ACC CAC ACC AGT TT	SF-MW-154	0.5 µM	64 °C	60 sec
Primers used for qRTPCR
Gene and allele	Ensembl ID	Transcript ID	WT amplicon		Location of primers	Forward primer (5' to 3')	F primer #	Reverse primer (5' to 3')	R primer #
dgat2	GRCz11; ENSDARG00000018846	ENSDART00000066793.7	146		F crosses exon 2-3 & R exon 4	TTA CCA TGG GCA TTG CTT GCT	SF-MW-114	AGT CTC TCA CCC AGG TCG AT	SF-MW-115
dgat1a	GRCz11; ENSDARG00000103503	ENSDART00000158946.2	100		F crosses exon 10-11 & R crosses exon 12-13	CAGTGGATGGTTCCGACGAT	SF-MS-199	GATTGGGCACAGCGAGTTTC	SF-MS-200
dgat1b	GRCz11; ENSDARG00000054914	ENSDART00000077185.5	132		F exon 13 & R crosses exon 14-15	CATGGCTGAGCTGTTGAGGT	SF-MS-205	GGCTTGTAAAAGTGCCGGAG	SF-MS-206
mogat3a	GRCz11; ENSDARG00000086481	ENSDART00000129138.3	101		F exon 3 & R exon 3	ACCCGAGGCACAATTACCTG	SF-MS-207	CATCTGGGAGAATCCGGACG	SF-MS-208
mogat2	GRCz11; ENSDARG00000019228	ENSDART00000128888.3	113		F exon 1 & R crosses exon 1-2	AGACATGAAGATTGAGTTTGCTCC	SF-MS-211	CAATACAGCAGGGCGCAAGAG	SF-MS-212
mogat3b in WT	GRCz11; ENSDARG00000003635	ENSDART00000015136.10	107		F Exon 3 & R Crosses exon 4-5	GATTGGCACACACCTGAGAGA	SF-MS-215	GCAGTCTTTACCAGCTTCACAG	SF-MS-216
rps18 (18S)	GRCz11; ENSDARG00000100392	ENSDART00000168004.2	170		F Exon 4 & R Exon 5	TGCAGAACCCTCGCCAGTACAAAATCCCAG	SF-EMM-73	CCAGAAGTGACGGAGACCACGGTGAGCCCT	SF-EMM-74		See Otis and Zeituni papers for reference
mogat3b in CRISPR mutant	GRCz11; ENSDARG00000003635	ENSDART00000015136.10	113		F croses exon 6-7 & R exon 7	CTCTTGAACACGGGGCAGAC	SF-MW-211	AAAAAGAACCTGCAGCCGTC	SF-MW-212
ddit3	GRCz11; ENSDARG00000059836	ENSDART00000083628.5	160		F exon 3 & R exon 4	GGATATACTGGGCTCCGACA	YZ-EMM-117	ATCTTCGGTGACCCGTTG	YZ-EMM-133
bip/hspa5	GRCZ11; ENSDARG00000103846	ENSDART00000169404.3	125		F exon 8 & R exon 9	AGCCCACCGTCACTATCAAA	YZ-EMM-113	TACCTCGATCTGTGGGACAC	YZ-EMM-114
Additional Genotyping Primers
Gene and allele	Relevant Transgenic Line		Amplicon (bp)			Forward primer (5' to 3')	F primer #	Reverse primer (5' to 3')	R primer #	Additional primer (Nluc)	primer #	Primer Concentration	Annealing Temperature	Extension Time
EGFP	Fus(EGFP-plin2) c874		184			GGT GAA CTT CAA GAT CCG CCA	SF-MW-137	GAA CTC CAG CAG GAC CAT GT	SF-MW-171	N/A	N/A	0.5 µM	59 °C	30 sec
d2GFP	5xATF6RE:d2GFP mw85Tg		184			GGT GAA CTT CAA GAT CCG CCA	SF-MW-137	GAA CTC CAG CAG GAC CAT GT	SF-MW-171	N/A	N/A	0.5 µM	59 °C	30 sec
ApoBb.1-Nanoluc	Fus(apobb.1-nluc) c832Tg		113 (WT), 161 (Nluc), 679 (Across Nluc)			GCT TCC TCT CCC ATT TTT CC	SF-JHT-435	AAG TGT CCA TTG GCT TCG AT	SF-JHT-437	CCC CGA GAT TCT GAA ACA AAC	SF-JHT-382	0.5 µM	58 °C	40 sec
Primers used to generate rescue plasmid
Plasmid/gene	Ensembl ID	Transcript ID	Amplicon			Forward primer (5' to 3')	F primer #	Reverse primer (5' to 3')	R primer #
pME-zdgat2-CDS-FLAG	GRCz11; ENSDARG00000018846	ENSDART00000066793.7	1177			GGGGACAAGTTTGTACAAAAAAGCAGGCTCCGCAAACatgaagaccatacttgctgc	SF-JHT-18	GGGGACCACTTTGTACAAGAAAGCTGGGTCTCATTTGTCATCATCGTCTTTATAGTCgtgaatgataagggtatcgc	SF-JHT-219

## Sheet: CRISPR Oligos
Primers and oligos used in the dgat manuscript
Oligos used for CRISPR/Cas9 mutant generation
Gene	Ensembl ID	Exon targeted	Target	Guide Oligo	Primer #
dgat2 c747	GRCz11; ENSDARG00000018846	Exon 2	ATCGGGTCAGCCACGGGA	TAATACGACTCACTATAGGATCGGGTCAGCCACGGGAGTTTTAGAGCTAGAAATAGC	SF-MW-139
		Intron 2-3	TGAGTGGACGAGTGACGG	TAATACGACTCACTATAGGTGAGTGGACGAGTGACGGGTTTTAGAGCTAGAAATAGC	SF-MW-140
dgat2 c765	GRCz11; ENSDARG00000018846	Exon 5	TAGCCAAAAATGTAGTTT	TAATACGACTCACTATAGGTAGCCAAAAATGTAGTTTGTTTTAGAGCTAGAAATAGC	SF-MW-163
			ATTCACCAAGGTGTTCCC	TAATACGACTCACTATAGGATTCACCAAGGTGTTCCCGTTTTAGAGCTAGAAATAGC	SF-MW-164
dgat1a c770, c772	GRCz11; ENSDARG00000103503	Exon 1	GCGGAGGACTACGATCTC	TAATACGACTCACTATAGGGCGGAGGACTACGATCTCGTTTTAGAGCTAGAAATAGC	SF-MRH-167
			GACTCAAGCCAAACGCGG	TAATACGACTCACTATAGGGACTCAAGCCAAACGCGGGTTTTAGAGCTAGAAATAGC	SF-MRH-168
dgat1b c773, c785	GRCz11: ENSDARG00000054914	Exon 1	GCGACCATCACGAGTACC	TAATACGACTCACTATAGGGCGACCATCACGAGTACCGTTTTAGAGCTAGAAATAGC	SF-MRH-175
			TGCGAAACGGCGCGAGCG	TAATACGACTCACTATAGGTGCGAAACGGCGCGAGCGGTTTTAGAGCTAGAAATAGC	SF-MRH-176
mogat3b	GRCz11; ENSDARG00000003635	Exon 4	GAGTCTTGTTACCTTCAC	TAATACGACTCACTATAGGGAGTCTTGTTACCTTCACGTTTTAGAGCTAGAAATAGC	SF-MW-202
		Exon 5	GAGGAAGGCGGAAAAGTC	TAATACGACTCACTATAGGGAGGAAGGCGGAAAAGTCGTTTTAGAGCTAGAAATAGC	SF-MW-204
tmem68	GRCz11; ENSDARG00000086737	Exon 2	CCACACATGGACCAGGCA	TAATACGACTCACTATAGGCCACACATGGACCAGGCAGTTTTAGAGCTAGAAATAGC	SF-MW-264
		Exon 2	TTTTCACACCGCTAGTCG	TAATACGACTCACTATAGGTTTTCACACCGCTAGTCGGTTTTAGAGCTAGAAATAGC	SF-MW-265
		Exon 2	ATGGAGCAAGGAAAACTC	TAATACGACTCACTATAGGATGGAGCAAGGAAAACTCGTTTTAGAGCTAGAAATAGC	SF-MW-266
		Exon 3	TCATAGTCTATTATCACG	TAATACGACTCACTATAGGTCATAGTCTATTATCACGGTTTTAGAGCTAGAAATAGC	SF-MW-267
scrambled guides	N/A	N/A	CAGGCAAAGAATCCCTGCC	TAATACGACTCACTATAGGCAGGCAAAGAATCCCTGCCGTTTTAGAGCTAGAAATAGC	SF-EDY-010
			TACAGTGGACCTCGGTGTC	TAATACGACTCACTATAGGTACAGTGGACCTCGGTGTCGTTTTAGAGCTAGAAATAGC	SF-EDY-011
			CTTCATACAATAGACGATG	TAATACGACTCACTATAGGCTTCATACAATAGACGATGGTTTTAGAGCTAGAAATAGC	SF-EDY-012
			TCGTTTTGCAGTAGGATCG	TAATACGACTCACTATAGGTCGTTTTGCAGTAGGATCGGTTTTAGAGCTAGAAATAGC	SF-EDY-013
Universal Bottom strand ultramer				AAAAGCACCGACTCGGTGCCACTTTTTCAAGTTGATAACGGACTAGCCTTATTTTAACTTGCTATTTCTAGCTCTAAAAC	SF-MS-73

## Sheet: Accession Numbers
Gene and transcript accession numbers associated with Supplementary Figure 12
Zebrafish
Gene ID			Transcript ID
dgat2 ENSDARG00000018846			ENSDART00000066793.7 dgat2-201
mogat2 ENSDARG00000019228			ENSDART00000143301.3 mogat2-205 (330aa)
mogat3a ENSDARG00000086481			ENSDART00000129138.3 mogat3a-201
mogat3b ENSDARG00000003635			ENSDART00000015136.10 mogat3b-201
dgat1a ENSDARG00000103503			ENSDART00000158946.2 dgat1a-201
dgat1b ENSDARG00000054914			ENSDART00000077185.5 dgat1b-201
Human
Gene ID			Transcript ID
DGAT2 ENSG00000062282			ENST00000228027.12 DGAT2-201
MOGAT1 ENSG00000124003			ENST00000446656.4 MOGAT1-201
MOGAT2 ENSG00000166391			ENST00000198801.10 MOGAT2-201
MOGAT3 ENSG00000106384			ENST00000223114.9 MOGAT3-201
Mouse
Gene ID			Transcript ID
Dgat2 ENSMUSG00000030747			ENSMUST00000033001.6 Dgat2-201
Mogat1 ENSMUSG00000012187			ENSMUST00000113524.8 Mogat1-202
Mogat2 ENSMUSG00000052396			ENSMUST00000064231.8 Mogat2-201
Rat
Gene ID			Transcript ID
Dgat2 ENSRNOG00060002691			ENSRNOT00060004308.1 Dgat2-203
Mogat1 ENSRNOG00000014692			ENSRNOT00000082378.2 Mogat1-202
Mogat2 ENSRNOG00000027228			ENSRNOT00000035774.3 Mogat2-201
Mogat3 ENSRNOG00000029211			ENSRNOT00000050456.5 Mogat3-201
Opossum
Gene ID			Transcript ID
DGAT2 ENSMODG00000006739			ENSMODT00000008520.4 DGAT2-201
MOGAT1 ENSMODG00000021193			ENSMODT00000087360.1 MOGAT1-201
MOGAT2 ENSMODG00000006756			ENSMODT00000008538.4
MOGAT3 ENSMODG00000004977			ENSMODT00000006259.4 MOGAT3-201
Tropical clawed frog (Xenopus tropicalis)
Gene ID			Transcript ID
dgat2 ENSXETG00000025317			ENSXETT00000121997.1 dgat2-201 (361)
mogat1 ENSXETG00000002935			ENSXETT00000006423.5 mogat1-201
mogat2.1 ENSXETG00000004012			ENSXETT00000008697.5 mogat2.1-201
mogat2.2 ENSXETG00000015062			ENSXETT00000032962.4 mogat2.2-201
Spotted gar
Gene ID			Transcript ID
dgat2 ENSLOCG00000004729			ENSLOCT00000005680.1 dgat2-201
mogat2 ENSLOCG00000004715			ENSLOCT00000005656.1 mogat2-201
mogat3a ENSLOCG00000004115			ENSLOCT00000004931.1 mogat3a-201
mogat3b ENSLOCG00000013592			ENSLOCT00000016792.1 mogat3b-201
Tetraodon
Gene ID			Transcript ID
dgat2 ENSTNIG00000008574			ENSTNIT00000011596.1 dgat2-201
mogat2 ENSTNIG00000008575			ENSTNIT00000011597.1 mogat2-201
mogat3a ENSTNIG00000004826			ENSTNIT00000007646.1 mogat3a-201
mogat3b ENSTNIG00000011778			ENSTNIT00000014931.1 mogat3b-201
