# Supplementary material for: Zebrafish are resilient to the loss of major diacylglycerol acyltransferase enzymes
Source: J Biol Chem. 2024 Nov 6;300(12):107973. doi: 10.1016/j.jbc.2024.107973 (PMC11663968; doi:10.1016/j.jbc.2024.107973)
Supplement: Supporting Information File 2 [file mmc2.xlsx]

## Sheet: DGAT2_mid_vs_WT_mid
	gene_id	baseMean	log2FoldChange	lfcSE	stat	pvalue	padj	minus log(padj)	gene_name	gene_biotype	chr	start	end	strand
6617	ENSDARG00000038296	4772	1.9874	0.186591	10.6511	1.72305e-26	4.21235e-22	21.3755	tmem86b	protein_coding	3	16762483	16770318	+
15900	ENSDARG00000079227	512.514	3.36459	0.355896	9.45386	3.2656e-21	3.99171e-17	16.3988	plekhs1.1	protein_coding	12	30517386	30523229	-
1142	ENSDARG00000007086	166.975	3.83131	0.433164	8.84494	9.15739e-19	7.46235e-15	14.1271	aqp10a	protein_coding	16	22288777	22294265	-
12663	ENSDARG00000069139	288.068	2.23663	0.273911	8.16554	3.19998e-16	1.95575e-12	11.7087	GRIK1	protein_coding	10	25402463	25570647	-
6878	ENSDARG00000039352	1126.32	2.11322	0.281832	7.49818	6.47105e-14	2.25997e-10	9.6459	pald1b	protein_coding	13	30169233	30214368	+
21169	ENSDARG00000096110	84.1682	3.04757	0.405102	7.52296	5.35478e-14	2.25997e-10	9.6459	zgc:123278	protein_coding	25	25381548	25384045	-
27252	ENSDARG00000104919	232.381	3.12893	0.416843	7.50625	6.08446e-14	2.25997e-10	9.6459	NA	protein_coding	14	11430796	11438060	+
13712	ENSDARG00000073870	1154.02	-1.06756	0.145746	-7.32481	2.39246e-13	7.31106e-10	9.13602	GDPD2	protein_coding	14	33219370	33265068	-
24329	ENSDARG00000100538	45.9173	-9.06618	1.273	-7.12188	1.06464e-12	2.89193e-09	8.53881	NA	protein_coding	24	29860769	29863372	-
26211	ENSDARG00000103347	266.623	-2.19193	0.321524	-6.81732	9.27545e-12	2.26757e-08	7.64444	cyp2aa3	protein_coding	23	42482137	42493876	+
8404	ENSDARG00000045306	2584.23	1.19753	0.183255	6.53478	6.37039e-11	1.40567e-07	6.85212	slc51a	protein_coding	24	24961899	24983047	-
13375	ENSDARG00000071012	88.7318	4.36768	0.6696	6.52282	6.89986e-11	1.40567e-07	6.85212	ifit14	protein_coding	17	23612616	23616626	-
25104	ENSDARG00000101665	315.761	1.7466	0.268463	6.50594	7.72104e-11	1.45197e-07	6.83804	pcdh1g11	polymorphic_pseudogene	10	21708463	21820133	+
18197	ENSDARG00000089794	29.5858	-8.4313	1.30461	-6.46268	1.02865e-10	1.79625e-07	6.74563	NA	protein_coding	24	7153628	7158301	+
9142	ENSDARG00000053480	320.347	2.02346	0.315726	6.40891	1.46563e-10	2.38868e-07	6.62184	aqp9b	protein_coding	7	30371893	30390376	+
17510	ENSDARG00000087311	166.423	2.657	0.416709	6.37616	1.81584e-10	2.77448e-07	6.55682	lgals9l5	protein_coding	15	30994538	31000306	-
1486	ENSDARG00000008859	568.479	1.09751	0.174409	6.29276	3.11866e-10	4.48482e-07	6.34826	mylipa	protein_coding	19	26340736	26378655	+
8341	ENSDARG00000045089	580.379	-1.6858	0.269069	-6.26531	3.72075e-10	5.0534e-07	6.29642	apcs	protein_coding	13	20379392	20381485	-
17984	ENSDARG00000089066	1425.8	-1.5202	0.246622	-6.16408	7.08945e-10	8.66579e-07	6.06219	NHSL2	protein_coding	7	51467822	51627019	-
11922	ENSDARG00000062788	445.826	2.47133	0.400642	6.16843	6.89723e-10	8.66579e-07	6.06219	irg1l	protein_coding	14	11427052	11430610	-
26902	ENSDARG00000104387	181.935	-1.94909	0.31783	-6.13248	8.65193e-10	9.61426e-07	6.01708	SLC4A5	protein_coding	10	44811700	44901444	+
13327	ENSDARG00000070885	27.814	8.1385	1.32562	6.13942	8.28258e-10	9.61426e-07	6.01708	NA	antisense	22	38875921	38880600	-
1780	ENSDARG00000010572	2464.86	0.696282	0.114762	6.06717	1.30184e-09	1.38374e-06	5.85894	slc25a25a	protein_coding	8	2606068	2616326	-
10132	ENSDARG00000056938	2759.24	-0.792276	0.133219	-5.94717	2.72811e-09	2.77893e-06	5.55612	kera	protein_coding	4	16337156	16345227	-
19280	ENSDARG00000092719	146.878	2.05937	0.35033	5.87837	4.14316e-09	4.05151e-06	5.39238	NA	unprocessed_pseudogene	12	46264190	46282243	-
10456	ENSDARG00000058206	1936.53	0.718594	0.125952	5.70531	1.16128e-08	1.09192e-05	4.96181	si:ch211-153b23.5	protein_coding	14	11457500	11461002	+
24982	ENSDARG00000101486	18.7555	-7.77412	1.37992	-5.63375	1.76337e-08	1.55221e-05	4.80905	NA	protein_coding	KN149803.1	9945	15834	+
12859	ENSDARG00000069630	720.912	2.02969	0.360364	5.63234	1.7778e-08	1.55221e-05	4.80905	tat	protein_coding	18	13162728	13179510	+
5960	ENSDARG00000035852	83.4735	2.83934	0.505597	5.61582	1.9563e-08	1.64916e-05	4.78274	cart3	protein_coding	7	52962632	52963493	-
17740	ENSDARG00000088140	915.051	-1.00224	0.178955	-5.60052	2.13709e-08	1.74151e-05	4.75907	hsd17b7	protein_coding	6	34943351	34958274	-
17620	ENSDARG00000087697	5578.61	0.650774	0.117785	5.5251	3.29296e-08	2.54434e-05	4.59442	lpl	protein_coding	22	15624371	15630421	+
26655	ENSDARG00000104007	76.7456	2.79739	0.506488	5.52311	3.33043e-08	2.54434e-05	4.59442	pcdh1g1	protein_coding	10	21650828	21820057	+
14475	ENSDARG00000075766	659.275	0.859237	0.158068	5.43585	5.45352e-08	4.04006e-05	4.39361	sccpdha.1	protein_coding	17	12159529	12175772	+
6073	ENSDARG00000036171	3646.85	-1.35232	0.249144	-5.42785	5.70369e-08	4.10112e-05	4.3871	rnasel3	protein_coding	14	38654300	38656463	+
13021	ENSDARG00000070078	1979.88	1.1015	0.20644	5.33571	9.51728e-08	6.64768e-05	4.17733	ABCB11	protein_coding	11	13223625	13272085	+
22281	ENSDARG00000097606	569.719	1.10006	0.207753	5.29505	1.18986e-07	8.08012e-05	4.09258	tmem82	protein_coding	23	24485657	24488696	-
26114	ENSDARG00000103199	4341.44	0.996792	0.194859	5.11546	3.12985e-07	0.000206798	3.68445	NA	protein_coding	16	23339062	23346095	-
16216	ENSDARG00000079946	451.75	-1.89187	0.370477	-5.10658	3.28038e-07	0.000211041	3.67563	sqlea	protein_coding	16	43401005	43413293	+
11347	ENSDARG00000061120	16979.6	1.26356	0.250685	5.04043	4.64494e-07	0.000283887	3.54685	slc43a2b	protein_coding	10	24371921	24391716	-
20395	ENSDARG00000094741	96.082	2.52836	0.501267	5.04393	4.56067e-07	0.000283887	3.54685	HTRA2	protein_coding	13	9240925	9257731	-
30232	ENSDARG00000113315	47.7555	2.26266	0.449902	5.02922	4.92469e-07	0.000293644	3.53218	NA	protein_coding	12	46098784	46112892	-
4767	ENSDARG00000028098	2988.51	-0.755288	0.153163	-4.93127	8.16961e-07	0.00047553	3.32282	fut9d	protein_coding	8	13503377	13505486	+
23577	ENSDARG00000099447	316.514	-1.63278	0.333362	-4.89792	9.68584e-07	0.000550674	3.25911	pcdh1g18	protein_coding	10	21737745	21820057	+
25367	ENSDARG00000102048	1225.75	0.945139	0.193344	4.88837	1.01674e-06	0.000564915	3.24802	slc25a43	protein_coding	14	32884731	32893785	-
12142	ENSDARG00000063438	2329.85	-0.586379	0.12159	-4.82258	1.41713e-06	0.000758787	3.11988	srebf2	protein_coding	3	1107102	1130892	+
25452	ENSDARG00000102176	296.026	1.15694	0.239974	4.82109	1.42775e-06	0.000758787	3.11988	pla1a	polymorphic_pseudogene	9	21214940	21226132	+
20953	ENSDARG00000095767	1151.8	0.742145	0.155008	4.78778	1.68634e-06	0.000861511	3.06474	dio3b	processed_transcript	20	53802521	53810638	+
3122	ENSDARG00000017444	1927.36	1.15676	0.241638	4.78717	1.69152e-06	0.000861511	3.06474	hal	protein_coding	25	7954140	7974494	-
13842	ENSDARG00000074210	44.1757	3.35131	0.706217	4.74544	2.08055e-06	0.00103803	2.98379	NA	protein_coding	11	42478184	42481817	+
8752	ENSDARG00000051956	2047.12	0.675685	0.143054	4.7233	2.32049e-06	0.00113458	2.94516	isca1	protein_coding	5	69426654	69437422	-
21931	ENSDARG00000097157	1279.45	0.719947	0.153334	4.69529	2.66227e-06	0.00127616	2.89409	si:ch211-207n23.2	protein_coding	15	29593547	29598679	-
22579	ENSDARG00000097985	53.3274	-4.27642	0.915109	-4.67312	2.96652e-06	0.00139467	2.85553	NA	lincRNA	17	31181950	31183887	-
15049	ENSDARG00000077169	229.057	1.23148	0.265119	4.64501	3.40058e-06	0.00156857	2.8045	si:ch211-153b23.4	protein_coding	14	11450498	11456724	-
31958	ENSDARG00000117266	144.758	2.03553	0.438679	4.64014	3.48177e-06	0.00157627	2.80237	NA	lincRNA	12	46071521	46083500	-
8824	ENSDARG00000052207	1972.41	1.45786	0.314866	4.63011	3.65479e-06	0.00162452	2.78927	c3a.3	protein_coding	1	56274613	56320569	+
17671	ENSDARG00000087873	1967.58	-0.719064	0.155598	-4.62129	3.8136e-06	0.00166484	2.77863	NA	protein_coding	6	43438074	43449013	-
20753	ENSDARG00000095409	63.6241	2.4717	0.53576	4.61345	3.96035e-06	0.00169858	2.76992	NA	protein_coding	12	46152983	46176115	-
237	ENSDARG00000002394	894.647	0.888654	0.19335	4.59609	4.30503e-06	0.00181457	2.74123	ugt5d1	protein_coding	10	25726694	25728744	+
23839	ENSDARG00000099819	3937.36	0.823215	0.180317	4.56538	4.98587e-06	0.00206592	2.68489	sb:cb1058	protein_coding	7	25033924	25040976	+
10893	ENSDARG00000059651	440.633	1.25767	0.276972	4.54079	5.60435e-06	0.00228349	2.6414	cidec	protein_coding	6	21202639	21212367	+
31908	ENSDARG00000117216	118.577	-1.28024	0.283561	-4.51487	6.33544e-06	0.00253906	2.59533	NA	lincRNA	1	52353162	52363107	+
26692	ENSDARG00000104057	55.9358	-1.96865	0.436797	-4.507	6.575e-06	0.00259257	2.58627	NA	protein_coding	10	21726853	21729246	+
18541	ENSDARG00000090914	693.831	0.792366	0.175982	4.50255	6.71434e-06	0.00260548	2.58411	NA	protein_coding	11	38505157	38513978	-
14410	ENSDARG00000075600	188.17	-1.72498	0.384312	-4.48848	7.17336e-06	0.00274011	2.56223	NA	protein_coding	10	9105007	9115383	-
8898	ENSDARG00000052515	339.044	0.990425	0.222423	4.45289	8.47233e-06	0.00318651	2.49669	calcoco2	protein_coding	12	20641102	20652923	+
24465	ENSDARG00000100737	177.627	1.07466	0.242035	4.44012	8.99084e-06	0.00333029	2.47752	epob	protein_coding	10	22483822	22491458	-
14289	ENSDARG00000075292	627.94	1.25749	0.283794	4.43098	9.38049e-06	0.00342276	2.46562	NA	protein_coding	3	40056485	40136743	-
31407	ENSDARG00000116065	33.5845	-3.15217	0.714287	-4.41304	1.01931e-05	0.00361147	2.44232	NA	protein_coding	13	9524382	9525527	-
4070	ENSDARG00000022730	131.328	1.50516	0.340864	4.41573	1.00669e-05	0.00361147	2.44232	AASDH	protein_coding	20	25645459	25659372	+
9749	ENSDARG00000055825	553.097	-1.05068	0.239606	-4.38503	1.15969e-05	0.00394539	2.40391	CELSR3	protein_coding	8	26125218	26212523	+
23557	ENSDARG00000099424	568.791	1.26366	0.288045	4.38703	1.14907e-05	0.00394539	2.40391	lcat	protein_coding	25	13716737	13728111	-
21589	ENSDARG00000096739	71.5349	1.95549	0.445991	4.3846	1.16198e-05	0.00394539	2.40391	NA	protein_coding	12	22607761	22618080	+
6832	ENSDARG00000039185	1657.02	-0.650704	0.148673	-4.37674	1.20466e-05	0.0040343	2.39423	nfyba	protein_coding	4	9177997	9183602	+
4650	ENSDARG00000027234	528.96	-0.908379	0.207879	-4.36976	1.24383e-05	0.00410216	2.38699	ift88	protein_coding	9	21365043	21383489	-
6586	ENSDARG00000038153	29078.1	0.69973	0.160224	4.3672	1.25849e-05	0.00410216	2.38699	lgals2b	protein_coding	6	603278	609887	-
9882	ENSDARG00000056200	438.722	0.871769	0.19991	4.3608	1.2959e-05	0.00411439	2.38569	abcb9	protein_coding	5	28018246	28029558	-
2353	ENSDARG00000013711	1019.21	1.02118	0.234047	4.36316	1.28199e-05	0.00411439	2.38569	plin3	protein_coding	8	19268474	19280856	-
55	ENSDARG00000000804	841.152	0.728942	0.168629	4.32275	1.54095e-05	0.0048297	2.31608	rassf6	protein_coding	10	13209580	13236012	+
26614	ENSDARG00000103950	458.788	-1.08288	0.251291	-4.30927	1.63792e-05	0.00506864	2.29511	pcdh1gc6	protein_coding	10	21793670	21820057	+
25602	ENSDARG00000102415	2075.37	-0.569748	0.132481	-4.30061	1.70332e-05	0.00520513	2.28357	scinla	protein_coding	6	24090950	24103666	-
86	ENSDARG00000001437	108.057	-2.02228	0.471493	-4.28911	1.79391e-05	0.00541429	2.26646	slc2a1a	protein_coding	23	22200467	22212635	+
20294	ENSDARG00000094557	6191.2	0.587994	0.1372	4.28567	1.82192e-05	0.00543178	2.26506	nupr1b	protein_coding	3	15505275	15506158	+
12590	ENSDARG00000068947	412.117	-1.11816	0.261141	-4.28182	1.85372e-05	0.00545997	2.26281	NA	protein_coding	18	15706160	15718931	+
27704	ENSDARG00000105528	425.442	1.33328	0.312756	4.26299	2.01706e-05	0.00587036	2.23134	si:dkey-86l18.10	protein_coding	7	41295974	41302753	+
20489	ENSDARG00000094929	555.74	2.97502	0.700319	4.24809	2.15601e-05	0.00620094	2.20754	apoa4b.3	protein_coding	16	23921610	23922868	+
32166	ENSDARG00000117474	741.529	-1.14911	0.272098	-4.22315	2.40909e-05	0.0067536	2.17046	NA	lincRNA	12	46046268	46058373	-
25107	ENSDARG00000101669	2633.45	-0.642665	0.15225	-4.22111	2.43104e-05	0.0067536	2.17046	elmod2	protein_coding	1	53391345	53407463	-
5170	ENSDARG00000030844	1915.03	-0.597191	0.141449	-4.22197	2.4218e-05	0.0067536	2.17046	klf11a	protein_coding	20	29502065	29505863	-
10281	ENSDARG00000057519	1615.79	-0.842159	0.200014	-4.2105	2.54808e-05	0.00692145	2.1598	pcdh1g9	protein_coding	10	21701551	21820133	+
1502	ENSDARG00000008948	41.6296	3.57788	0.849546	4.21152	2.53654e-05	0.00692145	2.1598	pla2g3	protein_coding	10	3520256	3532997	+
1977	ENSDARG00000011693	1042.2	0.638074	0.15234	4.18849	2.80819e-05	0.00754416	2.12239	ttc36	protein_coding	18	42781622	42830563	-
15412	ENSDARG00000078069	5542.1	-0.695316	0.166274	-4.18175	2.89271e-05	0.00768676	2.11426	rrm2	protein_coding	19	47564890	47571808	-
7262	ENSDARG00000040890	4084.77	-0.644081	0.154384	-4.17195	3.0201e-05	0.00785451	2.10488	fdps	protein_coding	16	13993351	14025096	+
14487	ENSDARG00000075803	945.604	1.34422	0.322148	4.17269	3.01024e-05	0.00785451	2.10488	NA	protein_coding	25	28772632	28808764	+
12650	ENSDARG00000069106	204.141	-1.06664	0.255885	-4.16842	3.06713e-05	0.00789286	2.10277	FAM89B	protein_coding	10	26834985	26837173	+
9609	ENSDARG00000055365	104.337	1.7349	0.417727	4.15318	3.27885e-05	0.0083498	2.07832	si:dkey-25e12.3	protein_coding	20	26543683	26551233	-
19202	ENSDARG00000092578	451.592	0.7136	0.171965	4.14968	3.32934e-05	0.00839098	2.07619	NA	protein_coding	10	28428222	28431809	+
24154	ENSDARG00000100292	57.1056	-1.6668	0.403318	-4.13274	3.58472e-05	0.00894241	2.04855	fam166b	protein_coding	10	17077177	17083377	-
19638	ENSDARG00000093389	7.8196	-6.51257	1.58435	-4.11055	3.94712e-05	0.00974699	2.01113	NA	protein_coding	5	23468045	23473312	-
10041	ENSDARG00000056680	887.383	0.949046	0.231984	4.091	4.29524e-05	0.0103966	1.98311	stc2a	protein_coding	14	24215046	24221965	+
3755	ENSDARG00000020711	961.574	1.16496	0.284744	4.09126	4.29031e-05	0.0103966	1.98311	rrm2	protein_coding	20	29492469	29499426	-
3316	ENSDARG00000018478	7442.05	1.17905	0.288393	4.08833	4.34483e-05	0.0104135	1.9824	agxtb	protein_coding	2	22676743	22688651	-
24456	ENSDARG00000100719	1772.57	0.861031	0.210785	4.08487	4.41006e-05	0.0104673	1.98017	uraha	protein_coding	18	31016379	31023447	+
9766	ENSDARG00000055876	1026.52	-1.21938	0.298772	-4.0813	4.47841e-05	0.0105273	1.97768	msmo1	protein_coding	1	20916551	20928772	-
21760	ENSDARG00000096933	102.155	1.86312	0.458393	4.06446	4.8144e-05	0.0112093	1.95042	si:ch211-135n15.2	protein_coding	16	42772678	42781773	+
12757	ENSDARG00000069375	2482.7	1.16175	0.286885	4.04952	5.13219e-05	0.0118365	1.92678	zgc:162608	protein_coding	15	21875545	21877996	-
32328	ENSDARG00000117636	116.789	-1.76731	0.438825	-4.02737	5.64037e-05	0.0128869	1.88985	NA	lincRNA	1	59454067	59492590	-
20496	ENSDARG00000094946	217.79	-1.38693	0.344892	-4.02135	5.78665e-05	0.0130987	1.88277	si:ch211-132b12.2	protein_coding	18	40572294	40583104	+
14914	ENSDARG00000076856	1811.05	-1.04353	0.261224	-3.99476	6.47592e-05	0.0145245	1.8379	frem2a	protein_coding	10	25982212	26116636	+
6632	ENSDARG00000038378	162.817	-2.3053	0.580218	-3.97316	7.09246e-05	0.0154812	1.8102	sagb	protein_coding	15	45640906	45663081	+
8792	ENSDARG00000052099	3597.85	0.522899	0.131583	3.9739	7.07052e-05	0.0154812	1.8102	agxta	protein_coding	6	27112884	27123327	-
331	ENSDARG00000002917	320.778	1.13363	0.285064	3.97675	6.98642e-05	0.0154812	1.8102	gls2b	protein_coding	22	10098446	10110988	-
1033	ENSDARG00000006491	1162.48	0.617413	0.155715	3.96502	7.33902e-05	0.0158776	1.79921	agpat9l	protein_coding	5	8919698	8957068	+
18419	ENSDARG00000090557	321.585	1.27559	0.32239	3.95666	7.60035e-05	0.0162988	1.78785	MFAP4	protein_coding	1	59067978	59072128	+
14183	ENSDARG00000075014	1669.98	0.539047	0.137138	3.93069	8.47013e-05	0.018006	1.74458	sqstm1	protein_coding	14	16765992	16771405	+
14023	ENSDARG00000074635	3975.92	0.825936	0.210333	3.9268	8.60825e-05	0.0180726	1.74298	abca1a	protein_coding	1	52560549	52628407	+
701	ENSDARG00000004748	6213.72	0.935519	0.238309	3.92566	8.6493e-05	0.0180726	1.74298	zgc:100868	protein_coding	3	39472342	39488639	-
22674	ENSDARG00000098121	732.693	0.687338	0.175377	3.9192	8.88449e-05	0.0184067	1.73502	NA	lincRNA	6	28222989	28224964	+
20992	ENSDARG00000095820	21.5958	3.47432	0.888356	3.91096	9.19315e-05	0.0188861	1.72386	NA	lincRNA	22	11097512	11098318	+
8959	ENSDARG00000052734	2102.95	-1.20973	0.309906	-3.90353	9.47983e-05	0.0193128	1.71416	hmgcra	protein_coding	5	50972485	50992775	-
1914	ENSDARG00000011373	306.877	1.17402	0.300919	3.90147	9.56109e-05	0.0193174	1.71405	mknk2a	protein_coding	2	23006792	23024952	+
19721	ENSDARG00000093531	631.761	-0.992854	0.254856	-3.89574	9.78978e-05	0.0193392	1.71356	NA	protein_coding	10	9281991	9285174	+
3573	ENSDARG00000019772	281.773	1.15092	0.295458	3.89537	9.80504e-05	0.0193392	1.71356	NA	protein_coding	15	478524	496549	+
14575	ENSDARG00000075996	22.7637	4.33689	1.11338	3.89526	9.80922e-05	0.0193392	1.71356	znfl1b	protein_coding	9	15837398	15841997	+
8430	ENSDARG00000045414	662.899	-0.748558	0.192768	-3.88321	0.000103085	0.0201609	1.69549	elovl2	protein_coding	24	8861272	8887825	-
16048	ENSDARG00000079544	3144	1.03135	0.265829	3.87975	0.000104563	0.0202877	1.69277	NA	protein_coding	3	1015867	1029876	+
15765	ENSDARG00000078882	1265.24	0.60415	0.155857	3.8763	0.000106057	0.0204155	1.69004	SLC22A31	protein_coding	7	56453646	56469115	+
15389	ENSDARG00000078006	282.189	-1.29347	0.334741	-3.86408	0.000111507	0.0211318	1.67506	NA	protein_coding	10	37981471	38008370	+
21443	ENSDARG00000096567	63.2512	1.42289	0.368174	3.86473	0.000111214	0.0211318	1.67506	NA	protein_coding	20	11800063	11803995	+
27333	ENSDARG00000105039	1593.33	-1.25485	0.324934	-3.86188	0.000112519	0.0211595	1.67449	NA	protein_coding	21	30600337	30648132	-
21942	ENSDARG00000097170	803.868	-0.849485	0.220521	-3.85218	0.00011707	0.0216819	1.6639	pcdh1a4	protein_coding	10	21563986	21649172	+
7938	ENSDARG00000043474	2507.06	-0.455382	0.11817	-3.85361	0.000116391	0.0216819	1.6639	atp2b3a	protein_coding	8	14003232	14052349	-
11063	ENSDARG00000060153	3171.08	0.558003	0.144942	3.84983	0.000118202	0.0217269	1.663	H6PD	protein_coding	6	45918981	45929465	+
32149	ENSDARG00000117457	225.228	-1.10084	0.286342	-3.84449	0.000120805	0.0220398	1.65679	NA	lincRNA	1	59436255	59437599	-
11404	ENSDARG00000061274	632.006	-1.15797	0.301658	-3.83869	0.000123694	0.0223996	1.64976	lss	protein_coding	9	38481780	38500391	+
8254	ENSDARG00000044691	998.912	-0.708911	0.184868	-3.83469	0.000125725	0.0224789	1.64823	ppp1r3b	protein_coding	21	19916456	19919934	-
13122	ENSDARG00000070394	2550.32	0.668235	0.174282	3.83421	0.000125971	0.0224789	1.64823	uroc1	protein_coding	6	40045035	40058686	-
23718	ENSDARG00000099646	265.297	-1.1051	0.28923	-3.82085	0.000132994	0.0235602	1.62782	pcdh1g3	protein_coding	10	21660447	21820057	+
13823	ENSDARG00000074150	120.26	1.51345	0.398816	3.79487	0.000147723	0.0259812	1.58534	NA	protein_coding	12	46231498	46252062	-
7684	ENSDARG00000042641	1786.54	-0.937129	0.247769	-3.78226	0.000155409	0.0271377	1.56643	cyp51	protein_coding	19	598657	617246	-
14185	ENSDARG00000075016	868.705	-1.1989	0.317186	-3.77979	0.000156959	0.027214	1.56521	NA	protein_coding	20	53439665	53470252	+
20787	ENSDARG00000095464	2221.07	0.481063	0.127437	3.77492	0.00016006	0.0273635	1.56283	gstt2	protein_coding	5	10046643	10056341	+
24671	ENSDARG00000101040	42.3844	1.92822	0.510655	3.77597	0.000159385	0.0273635	1.56283	ccl20a.3	protein_coding	2	45191049	45193014	+
6595	ENSDARG00000038199	724.28	0.942095	0.250182	3.76563	0.00016613	0.028204	1.54969	cdab	protein_coding	11	3585934	3593118	+
4950	ENSDARG00000029493	550.426	1.0109	0.268952	3.75868	0.000170813	0.028799	1.54062	f9b	protein_coding	10	26747755	26757486	+
10566	ENSDARG00000058528	552.523	-0.614173	0.163562	-3.75498	0.000173356	0.0290276	1.53719	cnot10	protein_coding	16	7703534	7730836	+
706	ENSDARG00000004771	543.484	-0.612089	0.163106	-3.75271	0.000174933	0.0290925	1.53622	ankrd10b	protein_coding	9	8929764	8967936	+
5774	ENSDARG00000035120	789.583	0.966816	0.258408	3.74143	0.000182975	0.0302243	1.51964	gldc	protein_coding	5	66170479	66202748	+
2686	ENSDARG00000015355	205.771	1.12014	0.300306	3.72999	0.000191488	0.0314182	1.50282	fosl1a	protein_coding	14	30739476	30747686	-
26280	ENSDARG00000103457	653.703	0.673421	0.181146	3.71756	0.000201152	0.0327838	1.48434	spartb	protein_coding	15	32798333	32818871	+
11503	ENSDARG00000061585	1093.57	0.848408	0.228762	3.70869	0.000208333	0.0337293	1.47199	cyp4v2b	protein_coding	14	29975268	29990757	+
19284	ENSDARG00000092725	176.693	1.07335	0.290622	3.69327	0.000221387	0.0356069	1.44847	NA	protein_coding	13	37633904	37636147	-
15938	ENSDARG00000079302	13309.2	-0.471793	0.127938	-3.68768	0.000226308	0.0360429	1.44318	and2	protein_coding	2	31762852	31767827	-
18834	ENSDARG00000091916	1969.68	0.687386	0.186443	3.68685	0.000227047	0.0360429	1.44318	ugt5b4	protein_coding	1	9630996	9652696	-
11517	ENSDARG00000061635	1004.83	-0.655067	0.17796	-3.68097	0.00023235	0.0366469	1.43596	MYO5A	protein_coding	18	38900092	39042201	+
2374	ENSDARG00000013794	1343.68	-0.552651	0.150441	-3.67355	0.000239205	0.0374862	1.42613	klf11b	protein_coding	17	32365941	32370047	-
18029	ENSDARG00000089200	135.113	1.0946	0.298602	3.66575	0.000246611	0.0384006	1.41566	NA	protein_coding	15	21882419	21943563	+
5565	ENSDARG00000033610	26.306	-2.05295	0.560935	-3.65987	0.00025234	0.039044	1.40845	morn5	protein_coding	10	9397305	9410068	-
3579	ENSDARG00000019808	2776.47	-0.718329	0.197476	-3.63756	0.000275234	0.0423185	1.37347	evpla	protein_coding	6	23057311	23082678	+
14654	ENSDARG00000076196	98.4015	1.93677	0.533231	3.63214	0.000281077	0.0429469	1.36707	NA	protein_coding	12	46209859	46228023	-
7238	ENSDARG00000040747	2972.2	1.09605	0.302295	3.62575	0.000288128	0.0437507	1.35902	tm4sf4	protein_coding	22	38127467	38137908	-
11552	ENSDARG00000061736	4816.68	-0.399934	0.110391	-3.62287	0.000291351	0.0439671	1.35687	ANK3	protein_coding	17	20701582	20897407	-
5173	ENSDARG00000030872	880.805	0.66355	0.184021	3.60584	0.000311148	0.0466664	1.331	cetp	protein_coding	18	17611627	17621826	+
21264	ENSDARG00000096299	6.0277	-6.13732	1.70562	-3.59828	0.000320323	0.0477497	1.32103	NA	protein_coding	19	43987389	43989462	+
562	ENSDARG00000004094	4500.26	0.438514	0.122177	3.58918	0.000331714	0.0490875	1.30903	acsbg2	protein_coding	8	20140321	20192151	+
2431	ENSDARG00000014031	3412.15	1.04966	0.292553	3.58793	0.000333314	0.0490875	1.30903	abcc2	protein_coding	13	681628	711576	+
11878	ENSDARG00000062632	74.3544	-1.79793	0.501854	-3.58258	0.000340219	0.0498044	1.30273	NA	protein_coding	25	31958911	32018990	+
13006	ENSDARG00000070047	4523.65	0.499664	0.139885	3.57196	0.000354326	0.0515607	1.28768	rgs4	protein_coding	6	35362225	35366944	+
518	ENSDARG00000003902	522.78	1.15464	0.323569	3.56845	0.000359097	0.0519458	1.28445	ctsl.1	protein_coding	17	27456804	27461321	+
29851	ENSDARG00000112454	539.029	0.721306	0.202342	3.56479	0.000364154	0.0523674	1.28094	NA	protein_coding	10	21913105	21955231	-
17198	ENSDARG00000086159	531.518	0.907004	0.254741	3.56049	0.000370164	0.0529204	1.27638	NA	protein_coding	23	26491931	26502521	+
608	ENSDARG00000004296	4948.82	0.549589	0.154764	3.55113	0.000383574	0.0545187	1.26345	ambp	protein_coding	10	10801564	10824286	+
15957	ENSDARG00000079336	40.607	-1.70993	0.482155	-3.54643	0.000390489	0.0551808	1.25821	NA	protein_coding	7	31395525	31425456	+
15659	ENSDARG00000078619	4855.78	-0.642574	0.181465	-3.54103	0.000398572	0.0559993	1.25182	pnp5a	protein_coding	7	6652967	6668424	+
17596	ENSDARG00000087616	2690.25	-0.561344	0.158676	-3.53768	0.000403652	0.0563891	1.2488	NA	protein_coding	3	22158024	22216771	-
15413	ENSDARG00000078072	270.9	-0.896348	0.253666	-3.53357	0.000409981	0.0569478	1.24452	NA	protein_coding	20	8101070	8110672	-
8645	ENSDARG00000046012	649.223	0.531401	0.150915	3.5212	0.000429592	0.0578064	1.23802	slc47a1	protein_coding	21	39941184	39976240	+
276	ENSDARG00000002609	922.565	0.599149	0.169836	3.52781	0.000419011	0.0578064	1.23802	RNF145	protein_coding	14	34966598	35012162	+
1235	ENSDARG00000007477	566.046	0.607232	0.172473	3.52074	0.00043035	0.0578064	1.23802	fbxo8	protein_coding	1	38346043	38361496	-
5199	ENSDARG00000031046	324.691	0.811293	0.230345	3.52208	0.000428179	0.0578064	1.23802	nr1h5	protein_coding	8	10903325	10932206	-
12924	ENSDARG00000069823	380.93	1.03274	0.293316	3.52091	0.000430064	0.0578064	1.23802	NA	protein_coding	15	15445113	15449929	-
29325	ENSDARG00000111120	16.0087	4.43108	1.25694	3.5253	0.000423004	0.0578064	1.23802	NA	protein_coding	KN150173.1	42072	47028	-
23492	ENSDARG00000099336	814.212	-0.939732	0.26747	-3.51342	0.000442383	0.0584591	1.23315	mvda	protein_coding	18	31056645	31068755	+
1448	ENSDARG00000008637	8199.4	0.614269	0.174753	3.51506	0.00043965	0.0584591	1.23315	mttp	protein_coding	1	12105901	12126625	-
18513	ENSDARG00000090844	83.6423	1.12514	0.320188	3.51399	0.000441437	0.0584591	1.23315	NA	protein_coding	9	52971097	52999318	-
7791	ENSDARG00000042953	260.756	1.45681	0.416984	3.49369	0.000476391	0.0626147	1.20332	cyp2n13	protein_coding	20	25515259	25522911	-
6497	ENSDARG00000037873	363.704	1.34886	0.3863	3.49174	0.000479889	0.0627371	1.20248	cyp3c3	protein_coding	3	40947961	40955780	-
11204	ENSDARG00000060638	78.8586	-1.21783	0.350603	-3.47353	0.000513651	0.0667938	1.17526	CLSTN2	protein_coding	15	41555593	41664198	+
10777	ENSDARG00000059227	13637.2	0.793131	0.228859	3.46558	0.00052908	0.0680759	1.16701	fabp1b.1	protein_coding	8	999421	1006174	+
24519	ENSDARG00000100815	20.6476	4.83074	1.39351	3.4666	0.00052708	0.0680759	1.16701	srsf3a	protein_coding	6	41080207	41091238	-
4834	ENSDARG00000028664	368.201	1.01227	0.292755	3.45772	0.000544763	0.0697268	1.1566	ahsa1a	protein_coding	20	26966725	26974248	+
15086	ENSDARG00000077257	238.702	-1.1351	0.328701	-3.45328	0.000553804	0.0705149	1.15172	timd4	protein_coding	21	29090652	29100110	-
23477	ENSDARG00000099315	746.655	-0.943511	0.274809	-3.43333	0.000596205	0.0755204	1.12194	nsdhl	protein_coding	14	14646717	14659127	-
12249	ENSDARG00000067607	493.92	0.732053	0.213895	3.42248	0.000620517	0.0777937	1.10906	srebf1	protein_coding	3	62064805	62087346	-
27699	ENSDARG00000105522	561.629	1.34113	0.391738	3.42354	0.000618108	0.0777937	1.10906	NA	protein_coding	7	26100024	26110819	+
19701	ENSDARG00000093486	15.8089	-3.86546	1.13145	-3.41639	0.000634563	0.0787822	1.10357	NA	processed_transcript	9	36794384	36797834	+
32507	ENSDARG00000117815	126.833	-1.22054	0.357331	-3.4157	0.000636176	0.0787822	1.10357	NA	lincRNA	1	59451692	59481467	-
631	ENSDARG00000004402	3031.21	1.8175	0.532228	3.41489	0.000638069	0.0787822	1.10357	elovl6	protein_coding	14	36231126	36268710	+
26694	ENSDARG00000104064	150.23	1.17355	0.34396	3.41189	0.00064515	0.0792562	1.10097	NA	protein_coding	4	31327980	31412964	+
4461	ENSDARG00000025903	502.649	0.685573	0.201705	3.3989	0.000676584	0.0827022	1.08248	lgals9l1	protein_coding	15	31032255	31043183	-
23006	ENSDARG00000098631	1227.24	-0.614875	0.181089	-3.39544	0.00068519	0.0833375	1.07916	NA	protein_coding	13	1535511	1543927	+
560	ENSDARG00000004078	3269.88	0.54084	0.15959	3.38894	0.000701644	0.0849164	1.07101	acsl4a	protein_coding	14	28438947	28459446	+
502	ENSDARG00000003827	503.904	1.27327	0.375976	3.38658	0.000707708	0.0852283	1.06942	snapc1b	protein_coding	13	37586491	37600600	-
7726	ENSDARG00000042780	17126.5	-0.759166	0.224281	-3.38488	0.000712084	0.0853348	1.06887	APOB	protein_coding	17	30704068	30727966	+
14707	ENSDARG00000076321	2396.35	-0.499758	0.148018	-3.37634	0.00073458	0.0876014	1.05749	col28a2a	protein_coding	9	48297412	48371379	-
24810	ENSDARG00000101232	295.018	-0.968771	0.287752	-3.36668	0.000760785	0.090286	1.04438	pcdh1g2	protein_coding	10	21656654	21820057	+
26394	ENSDARG00000103619	952.591	-0.906195	0.269343	-3.36447	0.000766919	0.0905743	1.043	NA	protein_coding	11	7276824	7280259	+
14888	ENSDARG00000076804	225.226	-0.894889	0.266216	-3.36151	0.000775175	0.0907319	1.04224	NA	protein_coding	16	13714058	13789908	-
13738	ENSDARG00000073926	1180.56	-0.439772	0.130833	-3.36133	0.000775677	0.0907319	1.04224	SYNRG	protein_coding	15	15885849	15983428	-
1732	ENSDARG00000010294	260.402	-0.726517	0.216794	-3.35119	0.000804647	0.0934514	1.02941	FMOD	protein_coding	8	37489495	37495786	+
4350	ENSDARG00000025147	7893.68	0.428772	0.127971	3.35053	0.000806571	0.0934514	1.02941	cd63	protein_coding	23	32066168	32085939	+
7278	ENSDARG00000040944	1388.61	-0.468257	0.139912	-3.34681	0.000817481	0.0938261	1.02768	ntd5	protein_coding	16	13568697	13595027	-
14682	ENSDARG00000076269	77.3108	1.51595	0.452803	3.34792	0.000814218	0.0938261	1.02768	zgc:172131	protein_coding	10	40623414	40628487	+
8492	ENSDARG00000045568	1029.76	0.515205	0.154159	3.34203	0.000831681	0.0950098	1.02223	bcat1	protein_coding	4	17279966	17297420	+
17946	ENSDARG00000088911	40.0159	-2.0361	0.611402	-3.33022	0.000867762	0.0983995	1.00701	cbln17	protein_coding	10	21867307	21870457	+
32177	ENSDARG00000117485	717.143	-0.881642	0.2648	-3.32947	0.000870125	0.0983995	1.00701	NA	lincRNA	1	40693323	40705186	+
12871	ENSDARG00000069674	722.898	0.725563	0.217991	3.32841	0.000873427	0.0983995	1.00701	tmem230b	protein_coding	8	4963390	4972916	-
27487	ENSDARG00000105265	1337.46	0.678129	0.204021	3.32381	0.00088796	0.0995778	1.00184	zgc:171534	protein_coding	13	330611	337318	-
20152	ENSDARG00000094316	95.1365	1.39195	0.418976	3.32226	0.000892914	0.0996761	1.00141	NA	protein_coding	23	43300892	43307237	-
18369	ENSDARG00000090369	9306.76	-0.369454	0.111264	-3.32052	0.000898503	0.0998441	1.00068	zgc:86896	protein_coding	3	36275633	36286650	+
13306	ENSDARG00000070833	432.299	-1.09622	0.330529	-3.31655	0.000911347	0.100813	0.996483	lin52	protein_coding	17	31667625	31695257	-
300	ENSDARG00000002745	6433.97	0.576088	0.17388	3.31313	0.000922566	0.101595	0.99313	tdh	protein_coding	20	18992679	18998022	+
12789	ENSDARG00000069439	515.231	0.948731	0.286675	3.30944	0.000934843	0.102485	0.989341	ptgdsa	protein_coding	10	10788811	10796936	+
24496	ENSDARG00000100781	311.039	-0.803537	0.243683	-3.29747	0.000975607	0.106003	0.974682	NA	protein_coding	6	3640381	3675797	+
32204	ENSDARG00000117512	157.347	1.57899	0.478672	3.29869	0.00097137	0.106003	0.974682	NA	lincRNA	1	56671781	56693370	-
27029	ENSDARG00000104576	946.174	-0.78207	0.23729	-3.29584	0.000981277	0.106147	0.974091	NA	protein_coding	24	2826210	2829049	-
17310	ENSDARG00000086569	1122.3	0.760373	0.231562	3.28366	0.00102468	0.110354	0.957213	zgc:172051	protein_coding	3	1005059	1012673	+
9940	ENSDARG00000056396	565.113	0.578805	0.176409	3.28104	0.00103424	0.110895	0.955087	dusp22a	protein_coding	18	30511230	30564688	+
5276	ENSDARG00000031616	442.458	1.14667	0.350158	3.27472	0.00105766	0.112911	0.947263	g6pc1a.1	protein_coding	12	6023490	6033854	-
12726	ENSDARG00000069298	2333.21	-0.766632	0.234643	-3.26722	0.00108607	0.114005	0.943075	osbpl9	protein_coding	8	16615798	16675464	-
1149	ENSDARG00000007127	1313.3	-0.490658	0.150177	-3.2672	0.00108616	0.114005	0.943075	acat2	protein_coding	20	30922595	30931146	-
6867	ENSDARG00000039328	1125.86	0.427014	0.130584	3.27003	0.00107535	0.114005	0.943075	ccndbp1	protein_coding	6	60043053	60049272	-
14785	ENSDARG00000076534	186.911	3.97765	1.21749	3.2671	0.00108657	0.114005	0.943075	NA	protein_coding	2	38231695	38261272	-
7834	ENSDARG00000043089	16.7762	3.05608	0.938097	3.25774	0.00112302	0.117327	0.930603	alox5b.2	protein_coding	15	963292	976353	+
29365	ENSDARG00000111240	781.401	-0.795191	0.24487	-3.2474	0.00116465	0.121159	0.916645	dhrs13a.2	protein_coding	10	36784756	36793412	-
27595	ENSDARG00000105405	4.8333	-5.81764	1.79436	-3.24218	0.0011862	0.121927	0.913901	NA	protein_coding	7	8469459	8470860	-
26784	ENSDARG00000104200	1002.43	-0.46354	0.14298	-3.24199	0.001187	0.121927	0.913901	NA	lincRNA	15	17887307	17936128	+
10398	ENSDARG00000058005	1704.41	0.557977	0.171992	3.2442	0.00117781	0.121927	0.913901	hgd	protein_coding	24	23959107	23975132	+
1367	ENSDARG00000008170	546.444	-0.585132	0.180846	-3.23553	0.00121419	0.123968	0.906691	dbnla	protein_coding	10	42358426	42372811	+
8709	ENSDARG00000051816	2523.03	0.470956	0.145588	3.23486	0.00121701	0.123968	0.906691	aass	protein_coding	25	28279577	28336106	+
26184	ENSDARG00000103309	113.877	1.67214	0.517129	3.23351	0.00122279	0.124039	0.906441	NA	protein_coding	22	9764731	9768550	+
5128	ENSDARG00000030616	693.17	0.555531	0.172272	3.22473	0.0012609	0.127078	0.89593	nfe2l1a	protein_coding	3	24072720	24093144	-
26974	ENSDARG00000104495	561.383	0.564615	0.175117	3.22423	0.00126314	0.127078	0.89593	pltp	protein_coding	6	55357188	55393309	+
6692	ENSDARG00000038666	246.201	1.41408	0.43881	3.22253	0.00127063	0.127308	0.895145	igfbp1b	protein_coding	2	124433	127945	-
20066	ENSDARG00000094175	90.9485	-2.18392	0.679081	-3.216	0.00129991	0.127627	0.894057	NA	protein_coding	4	65271779	65283137	+
4627	ENSDARG00000027088	4112.92	-0.622258	0.193488	-3.216	0.00129992	0.127627	0.894057	ptgdsb.1	protein_coding	24	17027310	17029374	-
306	ENSDARG00000002764	964.213	0.989915	0.307496	3.21927	0.00128516	0.127627	0.894057	miox	protein_coding	18	6732195	6742287	-
24305	ENSDARG00000100504	26.9818	1.78276	0.553999	3.21799	0.00129092	0.127627	0.894057	ppp1r27b	protein_coding	6	18196961	18199062	-
26489	ENSDARG00000103762	22.8802	2.92872	0.910571	3.21636	0.00129827	0.127627	0.894057	rln1	protein_coding	21	271957	275377	-
2070	ENSDARG00000012199	2745.25	-0.557768	0.173594	-3.21306	0.00131327	0.128422	0.891361	gpt2	protein_coding	7	41887429	41901688	+
26004	ENSDARG00000103025	6193.14	-0.812307	0.253153	-3.20876	0.00133309	0.129326	0.888316	hmgcs1	protein_coding	10	6010570	6034397	+
14880	ENSDARG00000076791	1201.15	-0.534411	0.166546	-3.20878	0.00133298	0.129326	0.888316	NA	protein_coding	24	984822	1010467	-
24745	ENSDARG00000101137	75.0616	-1.42503	0.444936	-3.20278	0.00136107	0.131028	0.882637	NA	protein_coding	4	56974252	56986629	+
12581	ENSDARG00000068919	157.402	-0.789506	0.246598	-3.20159	0.00136671	0.131028	0.882637	rad51c	protein_coding	10	32662886	32672508	+
8774	ENSDARG00000052037	32.6492	2.03774	0.636313	3.20241	0.00136281	0.131028	0.882637	trim35-1	protein_coding	1	58039551	58049515	+
24704	ENSDARG00000101081	652.319	-0.759768	0.237417	-3.20015	0.00137358	0.131172	0.882159	ptprub	protein_coding	16	34916162	35330001	-
11799	ENSDARG00000062397	1861.3	-0.361005	0.112976	-3.19542	0.00139628	0.13282	0.876736	ndst1a	protein_coding	14	2986680	3032016	-
15304	ENSDARG00000077799	89.9158	1.92562	0.603896	3.18867	0.00142929	0.135433	0.868274	egr4	protein_coding	23	45579497	45581626	+
3647	ENSDARG00000020143	2247.3	0.53345	0.167358	3.18748	0.00143519	0.135444	0.86824	pah	protein_coding	4	17391680	17409533	-
10981	ENSDARG00000059923	561.097	0.637599	0.200099	3.18641	0.00144048	0.135444	0.86824	slc25a47a	protein_coding	20	53628534	53641863	+
14549	ENSDARG00000075931	3271.34	0.788001	0.247916	3.1785	0.0014804	0.138664	0.858036	acsl5	protein_coding	12	31438579	31461412	-
8006	ENSDARG00000043719	975.408	0.950159	0.300104	3.1661	0.00154497	0.14416	0.841156	c3a.6	protein_coding	1	56036644	56080165	-
25997	ENSDARG00000103013	711.207	1.02002	0.322907	3.15886	0.00158389	0.14723	0.832005	pcdh1g22	protein_coding	10	21730585	21820133	+
18576	ENSDARG00000091013	60.2004	1.29223	0.409716	3.15398	0.00161062	0.149147	0.826386	NA	protein_coding	4	33537372	33560939	+
23193	ENSDARG00000098902	163.108	-1.03203	0.328171	-3.14478	0.00166209	0.153332	0.814366	ubxn8	protein_coding	10	7623698	7636340	-
12994	ENSDARG00000070021	249.119	1.11335	0.35426	3.14276	0.00167365	0.153818	0.812992	cyp3c4	protein_coding	3	40936094	40945724	-
2886	ENSDARG00000016391	130.547	1.64596	0.524508	3.13811	0.00170041	0.155693	0.807732	calcoco1b	protein_coding	11	2111582	2131280	-
10205	ENSDARG00000057169	89.3539	1.18591	0.378165	3.13597	0.00171287	0.156248	0.806186	abca4a	protein_coding	24	28561038	28645334	+
18540	ENSDARG00000090912	4909.23	-0.339153	0.10826	-3.13277	0.00173164	0.157373	0.80307	npc2.1	protein_coding	17	43030317	43031828	-
10345	ENSDARG00000057789	1238.26	-0.478493	0.152838	-3.13072	0.00174377	0.157889	0.801649	lyz	protein_coding	24	24035863	24038800	-
3751	ENSDARG00000020693	7570.91	0.364792	0.116777	3.12384	0.00178509	0.159312	0.797753	sesn1	protein_coding	20	32152355	32231157	+
9623	ENSDARG00000055416	4125.68	0.478523	0.15312	3.12514	0.00177718	0.159312	0.797753	serpinb1	protein_coding	20	26880668	26888698	+
13882	ENSDARG00000074301	2799.93	0.514356	0.164659	3.12376	0.00178555	0.159312	0.797753	cth	protein_coding	6	37409558	37422841	-
1287	ENSDARG00000007769	36.2346	1.64725	0.527077	3.12525	0.00177651	0.159312	0.797753	sult5a1	protein_coding	7	56602521	56606752	-
30666	ENSDARG00000114349	91.5259	1.03388	0.331491	3.11886	0.00181551	0.161396	0.792108	NA	protein_coding	22	2685883	2870110	+
571	ENSDARG00000004141	2234.21	0.749959	0.240592	3.11714	0.00182618	0.161614	0.791521	dhrs11b.2	protein_coding	15	15415623	15437530	+
7078	ENSDARG00000040178	130.421	0.830422	0.266475	3.11633	0.00183119	0.161614	0.791521	havcr1	protein_coding	21	29100972	29110607	-
24185	ENSDARG00000100339	43.9543	1.4154	0.454972	3.11096	0.00186479	0.163987	0.785189	arf4b	protein_coding	11	42466834	42472941	-
31360	ENSDARG00000115956	9059.8	-0.437155	0.140614	-3.10889	0.00187793	0.164551	0.783699	NA	protein_coding	13	1542493	1552927	+
26592	ENSDARG00000103917	2539.56	-0.577788	0.186501	-3.09804	0.00194804	0.168879	0.772425	znf185	protein_coding	14	14620830	14643190	-
27503	ENSDARG00000105287	5429.91	0.410434	0.132453	3.09871	0.00194368	0.168879	0.772425	mpp1	protein_coding	21	37668173	37733571	-
30669	ENSDARG00000114352	6.21496	5.9731	1.9279	3.09824	0.00194675	0.168879	0.772425	Metazoa_SRP	misc_RNA	11	12223462	12223758	+
4357	ENSDARG00000025206	631.286	-0.460753	0.148849	-3.09543	0.00196529	0.169174	0.771666	SYT2	protein_coding	23	6232895	6313808	+
27449	ENSDARG00000105208	1219.56	0.850846	0.274848	3.0957	0.00196352	0.169174	0.771666	tm6sf2a	protein_coding	2	56891858	56911005	+
11106	ENSDARG00000060316	584.606	0.974415	0.314937	3.094	0.00197479	0.169396	0.771098	cish	protein_coding	6	41503854	41506749	+
13406	ENSDARG00000071076	270.647	0.836229	0.271409	3.08107	0.00206261	0.175695	0.75524	ldhbb	protein_coding	25	3326885	3336587	+
18320	ENSDARG00000090171	93.8709	0.887747	0.288078	3.08162	0.00205876	0.175695	0.75524	NA	unprocessed_pseudogene	8	48778961	48790587	-
568	ENSDARG00000004130	334.553	-0.636578	0.2069	-3.07674	0.00209279	0.177648	0.750441	mvk	protein_coding	5	19494198	19509695	+
30340	ENSDARG00000113572	1593.86	-0.486322	0.158164	-3.07478	0.00210656	0.178197	0.749099	si:dkey-102c8.3	protein_coding	22	10090673	10097227	+
5106	ENSDARG00000030478	977.074	0.85906	0.280161	3.06631	0.00216717	0.182692	0.73828	zgc:66484	protein_coding	9	44897806	44905897	-
30779	ENSDARG00000114602	6.85531	-6.32287	2.06524	-3.06156	0.00220186	0.184979	0.732878	NA	protein_coding	8	34629184	34630999	+
17827	ENSDARG00000088475	140.39	-0.752703	0.246159	-3.05779	0.00222973	0.185622	0.73137	pcdh1gb9	protein_coding	10	21718468	21818583	+
22797	ENSDARG00000098312	10073.9	-0.390922	0.12786	-3.05741	0.00223258	0.185622	0.73137	scarb2a	protein_coding	5	52844681	52862805	+
2768	ENSDARG00000015829	1028.8	0.467503	0.152816	3.05926	0.00221884	0.185622	0.73137	MOV10	protein_coding	6	48348415	48376245	+
8223	ENSDARG00000044566	1357.54	1.72922	0.565765	3.05643	0.00223989	0.185622	0.73137	fabp6	protein_coding	21	30043054	30047353	+
5328	ENSDARG00000031894	456.85	-0.591943	0.193931	-3.05234	0.00227064	0.186903	0.728383	lef1	protein_coding	1	49814461	49905357	+
2761	ENSDARG00000015793	800.095	-0.464903	0.15229	-3.05275	0.00226752	0.186903	0.728383	creb3l1	protein_coding	7	38897836	38954874	+
17301	ENSDARG00000086522	4.88813	-5.8329	1.91181	-3.05098	0.00228099	0.187125	0.727868	zp2.5	protein_coding	20	54312970	54316972	+
9399	ENSDARG00000054534	81.8536	1.86401	0.612192	3.04481	0.00232827	0.190365	0.720412	ACOT12	protein_coding	10	42903091	42923385	-
7180	ENSDARG00000040553	719.537	-0.481498	0.158348	-3.04075	0.00235988	0.192306	0.716007	tmem97	protein_coding	15	23790057	23793641	-
6108	ENSDARG00000036316	44393.5	-0.775976	0.255752	-3.03409	0.00241259	0.195949	0.707857	rpl39	protein_coding	14	33331773	33348221	-
17444	ENSDARG00000087093	2397.46	-0.641351	0.211598	-3.03099	0.00243753	0.197319	0.704831	si:ch211-157c3.4	protein_coding	3	27642386	27647845	-
20170	ENSDARG00000094345	246.729	0.796648	0.26337	3.02482	0.00248781	0.200725	0.6974	NA	protein_coding	23	31253297	31266586	-
24463	ENSDARG00000100731	865.142	0.624897	0.206723	3.02288	0.00250384	0.201353	0.696041	slc27a2b	protein_coding	25	32294719	32311056	-
7266	ENSDARG00000040907	747.266	0.525658	0.173961	3.0217	0.00251363	0.201478	0.695772	gcgb	protein_coding	9	51265283	51271597	+
28196	ENSDARG00000107280	12.7141	2.44951	0.811126	3.01989	0.00252869	0.202022	0.6946	NA	protein_coding	10	21938762	21941443	-
31672	ENSDARG00000116680	2823.75	-0.365137	0.121047	-3.01649	0.00255724	0.202332	0.693935	zgc:56235	protein_coding	10	3299829	3322338	+
24988	ENSDARG00000101495	583.413	0.618511	0.204933	3.01812	0.00254348	0.202332	0.693935	ugt5b2	protein_coding	1	9629161	9652547	-
9239	ENSDARG00000053853	2943.04	0.87968	0.291626	3.01647	0.0025574	0.202332	0.693935	slc13a2	protein_coding	21	39100289	39118502	+
6402	ENSDARG00000037491	33.885	1.61891	0.537038	3.01451	0.00257395	0.202985	0.692537	bmp15	protein_coding	7	51768343	51775688	-
25183	ENSDARG00000101772	4.95093	5.64574	1.87365	3.01324	0.00258478	0.203184	0.692111	NA	lincRNA	4	64318868	64323565	+
30991	ENSDARG00000115096	17.436	4.96182	1.64788	3.01104	0.00260357	0.204004	0.690361	NA	protein_coding	17	50057704	50059664	-
24277	ENSDARG00000100465	406.667	1.09921	0.36546	3.00774	0.002632	0.205573	0.687033	CLRN3	protein_coding	12	43585527	43601943	+
6821	ENSDARG00000039133	938.022	-0.426882	0.141997	-3.00628	0.00264468	0.205906	0.686331	lamb4	protein_coding	25	31633322	31702970	-
12344	ENSDARG00000068088	7908.31	0.488648	0.162775	3.00199	0.00268223	0.208166	0.681589	tcnba	protein_coding	5	30617915	30620625	-
20451	ENSDARG00000094860	247.808	0.828054	0.276081	2.99931	0.00270589	0.209338	0.679151	gpr3	protein_coding	19	43547465	43552252	-
189	ENSDARG00000002192	449.184	-0.592188	0.197523	-2.99807	0.00271691	0.209528	0.678759	aspn	protein_coding	22	10479965	10487490	-
3459	ENSDARG00000019233	1429.14	-0.428944	0.143372	-2.99183	0.00277313	0.213191	0.671231	nln	protein_coding	10	15408501	15451217	+
1264	ENSDARG00000007682	6189.16	-0.446024	0.149144	-2.99056	0.0027847	0.213409	0.670787	ppdpfa	protein_coding	8	23213320	23216035	+
96	ENSDARG00000001559	796.44	-0.89352	0.298971	-2.98865	0.00280211	0.213638	0.670322	NA	protein_coding	19	36114846	36675023	-
9705	ENSDARG00000055656	324.862	0.958129	0.320625	2.98832	0.00280516	0.213638	0.670322	nherf4b	protein_coding	5	30680804	30697908	+
31540	ENSDARG00000116378	126.222	0.855897	0.286566	2.98673	0.00281975	0.214082	0.669419	ms4a17a.17	protein_coding	4	76492691	76507576	+
9714	ENSDARG00000055705	1630.46	0.705675	0.236628	2.98221	0.00286172	0.216596	0.664349	f5	protein_coding	9	34127005	34147996	+
15065	ENSDARG00000077215	1568.76	-0.59258	0.199112	-2.97611	0.00291927	0.22027	0.657044	EIF4G3	protein_coding	11	27828212	27917730	-
24530	ENSDARG00000100829	238.211	0.595586	0.200352	2.9727	0.00295195	0.221369	0.654883	pcdh1g32	protein_coding	10	21807497	21820057	+
15999	ENSDARG00000079440	590.629	0.763005	0.256669	2.97272	0.00295173	0.221369	0.654883	CORO2B	protein_coding	7	33279108	33341921	+
1092	ENSDARG00000006811	830.027	0.622329	0.209561	2.96967	0.00298117	0.222876	0.651936	sult1st6	protein_coding	12	15197857	15205087	-
31484	ENSDARG00000116259	262.456	0.833752	0.2813	2.96392	0.00303743	0.226391	0.645142	chia.5	protein_coding	23	17939611	17948125	+
12763	ENSDARG00000069382	3.9308	-5.51968	1.86452	-2.96037	0.00307271	0.228324	0.641449	mxtx1	protein_coding	13	21656713	21660203	-
8736	ENSDARG00000051912	594.456	0.469473	0.15869	2.95844	0.00309203	0.228371	0.641359	NA	protein_coding	16	2394193	2414063	-
10067	ENSDARG00000056762	362.846	0.953724	0.322302	2.9591	0.0030854	0.228371	0.641359	NA	protein_coding	7	26446020	26457812	-
19747	ENSDARG00000093584	3940.18	-0.70018	0.23676	-2.95734	0.00310303	0.228493	0.641126	zgc:193505	protein_coding	13	22675802	22678102	+
18797	ENSDARG00000091834	1655.62	0.954792	0.323049	2.95557	0.00312095	0.229123	0.639931	NA	protein_coding	3	38705425	38745598	-
8971	ENSDARG00000052779	442.279	2.36748	0.802745	2.94922	0.00318572	0.233178	0.632313	zgc:153932	protein_coding	12	46120836	46145909	-
2119	ENSDARG00000012450	3539.69	0.331491	0.112521	2.94604	0.00321871	0.234805	0.629293	vmp1	protein_coding	15	17343319	17373352	+
5273	ENSDARG00000031588	2348.27	1.56486	0.531321	2.94523	0.00322716	0.234805	0.629293	NA	protein_coding	12	38929663	38974869	+
17715	ENSDARG00000088040	507.203	0.648689	0.220435	2.94277	0.00325293	0.235977	0.62713	mdp1	protein_coding	23	40755764	40766518	-
18648	ENSDARG00000091280	102.022	-1.228	0.417501	-2.94131	0.00326829	0.236103	0.626899	NA	protein_coding	2	45441007	45448291	+
3383	ENSDARG00000018856	260.866	-0.724882	0.246645	-2.93897	0.00329306	0.236103	0.626899	dclk1a	protein_coding	10	34737322	34871737	-
31804	ENSDARG00000116986	976.735	0.75381	0.25649	2.93895	0.00329329	0.236103	0.626899	ugt2b5	protein_coding	5	9417409	9422812	+
12378	ENSDARG00000068181	449.626	0.928305	0.315855	2.93902	0.00329248	0.236103	0.626899	dpep1	protein_coding	7	56615554	56637406	+
7948	ENSDARG00000043497	480.432	-0.698115	0.237699	-2.93697	0.00331437	0.236686	0.625827	scrn2	protein_coding	20	14632492	14680917	-
10388	ENSDARG00000057983	360.47	0.628272	0.213962	2.93637	0.00332079	0.236686	0.625827	svopl	protein_coding	4	9769050	9781132	-
18292	ENSDARG00000090063	5352.52	0.478847	0.16323	2.93358	0.00335079	0.23813	0.623185	fa2h	protein_coding	25	13558992	13614863	-
5977	ENSDARG00000035883	728.912	-0.673291	0.22959	-2.93258	0.0033616	0.238206	0.623048	nt5c1aa	protein_coding	19	32766423	32804535	-
12855	ENSDARG00000069615	309.976	-0.78933	0.26944	-2.92952	0.00339482	0.239864	0.620034	ckmt2a	protein_coding	10	3111004	3129887	+
20500	ENSDARG00000094958	39.7063	2.33895	0.800487	2.92191	0.0034789	0.245097	0.610662	NA	processed_transcript	10	28454500	28455171	-
5458	ENSDARG00000032816	542.685	-0.872389	0.29895	-2.91818	0.00352085	0.245949	0.609155	tm7sf2	protein_coding	10	26972755	26978376	+
1045	ENSDARG00000006546	1067.71	0.399144	0.13678	2.91815	0.00352117	0.245949	0.609155	ak4	protein_coding	6	31350101	31364551	-
7323	ENSDARG00000041108	747.905	0.568403	0.194689	2.91955	0.00350541	0.245949	0.609155	ctsh	protein_coding	18	26422124	26428525	+
23915	ENSDARG00000099931	844.741	-0.492477	0.168978	-2.91444	0.00356325	0.248179	0.605235	pcdh1g26	protein_coding	10	21786656	21820057	+
13568	ENSDARG00000071618	62.7572	-1.42126	0.488276	-2.91076	0.00360549	0.250408	0.601353	NA	protein_coding	22	9151581	9199911	-
26885	ENSDARG00000104359	6852.94	-0.724239	0.248946	-2.90922	0.00362328	0.25093	0.600447	anxa1c	protein_coding	5	65009764	65021736	-
17741	ENSDARG00000088143	53.9648	1.37393	0.472456	2.90807	0.00363669	0.251148	0.600071	SEMA4G	protein_coding	12	33831515	33893381	-
32113	ENSDARG00000117421	44.1033	2.71966	0.936057	2.90544	0.00366735	0.252551	0.597651	NA	lincRNA	9	26896785	27008663	+
28926	ENSDARG00000110106	74.049	-1.03185	0.355437	-2.90304	0.00369561	0.253782	0.595538	NA	protein_coding	22	2844865	2870110	+
19110	ENSDARG00000092419	76.1656	-1.7038	0.587268	-2.90124	0.0037169	0.25453	0.594262	vtg7	protein_coding	22	24851227	24858050	-
24759	ENSDARG00000101164	174.676	-0.821346	0.283227	-2.89996	0.0037321	0.254857	0.593704	nansb	protein_coding	25	5288665	5299452	+
1132	ENSDARG00000007024	6139.08	0.506207	0.17465	2.89841	0.00375062	0.255408	0.592766	uox	protein_coding	11	8160894	8168011	-
17259	ENSDARG00000086374	48.8581	1.19555	0.412816	2.89609	0.00377844	0.256588	0.590764	isg15	protein_coding	5	20112032	20113284	+
2892	ENSDARG00000016415	3769.69	0.571001	0.19754	2.89055	0.00384569	0.260431	0.584307	dhtkd1	protein_coding	25	8031999	8055229	-
10945	ENSDARG00000059824	292.662	0.754571	0.261538	2.88513	0.00391246	0.264221	0.578033	soat2	protein_coding	6	58737168	58764672	-
20727	ENSDARG00000095362	78.8213	1.83322	0.635702	2.88377	0.00392944	0.264637	0.57735	si:ch211-77g15.32	processed_transcript	2	47986662	47988542	-
677	ENSDARG00000004634	708.61	0.886371	0.307711	2.88053	0.00397008	0.266639	0.574076	osbp	protein_coding	1	52662203	52699063	+
27025	ENSDARG00000104571	947.948	0.637915	0.221531	2.87958	0.00398205	0.26671	0.57396	gadd45ab	protein_coding	6	23931236	23939154	+
7317	ENSDARG00000041083	620.311	0.821387	0.285406	2.87796	0.00400256	0.267351	0.572918	anpeplb	protein_coding	18	21077528	21097663	-
7603	ENSDARG00000042319	1930.94	-0.350018	0.121918	-2.87093	0.00409261	0.271143	0.566801	cdca4	protein_coding	20	26939742	26946248	+
1844	ENSDARG00000010946	1954.11	0.45542	0.158544	2.87251	0.00407224	0.271143	0.566801	cbsb	protein_coding	9	9180620	9228941	-
465	ENSDARG00000003615	645.568	1.10506	0.384804	2.87175	0.00408207	0.271143	0.566801	slc26a3.2	protein_coding	4	18804317	18823032	+
30572	ENSDARG00000114113	11.4203	2.61222	0.911825	2.86483	0.00417234	0.275679	0.559596	NA	protein_coding	KN150258.1	33006	36502	-
12429	ENSDARG00000068365	449.35	-0.550764	0.192496	-2.86117	0.00422078	0.278127	0.555756	lmx1bb	protein_coding	8	33258580	33381913	-
20875	ENSDARG00000095633	635.907	1.08034	0.377816	2.85943	0.00424398	0.278905	0.554544	smim24	protein_coding	8	20832584	20838342	-
7176	ENSDARG00000040535	231.887	-0.701979	0.245664	-2.85747	0.00427027	0.279715	0.553285	CSGALNACT1	protein_coding	10	8298984	8358396	-
9319	ENSDARG00000054184	367.629	0.585841	0.205068	2.85681	0.00427918	0.279715	0.553285	btr06	protein_coding	7	16205609	16214891	-
22969	ENSDARG00000098588	353.428	0.500194	0.175144	2.8559	0.00429148	0.27977	0.553199	gchfr	protein_coding	17	1063988	1069194	+
7987	ENSDARG00000043658	1098.72	-0.494764	0.173376	-2.8537	0.00432134	0.280968	0.551343	cxadr	protein_coding	10	27096043	27158240	+
3810	ENSDARG00000020956	11214.1	0.510133	0.178939	2.85088	0.00435991	0.282723	0.548639	pck2	protein_coding	24	12920019	12938922	-
20978	ENSDARG00000095801	14.321	2.96601	1.04076	2.84986	0.00437386	0.282878	0.548401	NA	lincRNA	22	11090338	11091099	-
31083	ENSDARG00000115299	63.5803	-1.16244	0.408395	-2.84636	0.00442223	0.285251	0.544773	NA	protein_coding	4	54568329	54604740	-
8716	ENSDARG00000051853	392.723	0.56941	0.200299	2.8428	0.00447194	0.287699	0.541062	galns	protein_coding	7	55543351	55633475	-
7285	ENSDARG00000040971	2816.98	0.363524	0.12796	2.84093	0.00449825	0.288632	0.539656	zgc:92606	protein_coding	16	12265158	12276225	+
5963	ENSDARG00000035859	2799.95	-0.542109	0.190934	-2.83924	0.00452207	0.2894	0.538501	angptl4	protein_coding	2	24536762	24542518	+
18548	ENSDARG00000090943	470.334	0.584122	0.205799	2.83831	0.00453529	0.289489	0.538369	NA	protein_coding	15	454349	462783	-
10049	ENSDARG00000056719	597.317	1.03998	0.367178	2.83237	0.00462042	0.294155	0.531424	slc6a19b	protein_coding	16	18974064	18998549	+
1465	ENSDARG00000008767	209.518	-1.04037	0.367571	-2.83039	0.00464906	0.295209	0.52987	NA	protein_coding	22	21672656	21755966	-
18185	ENSDARG00000089749	606.813	-0.908389	0.321087	-2.8291	0.00466787	0.295636	0.529243	aqp8b	protein_coding	3	18572279	18575868	-
3840	ENSDARG00000021137	742.581	-0.498477	0.176437	-2.82524	0.00472445	0.297677	0.526255	adgrv1	protein_coding	5	48683447	48940127	+
4378	ENSDARG00000025338	1999.12	0.493609	0.174711	2.82529	0.00472374	0.297677	0.526255	hagh	protein_coding	3	18774511	18792534	-
21052	ENSDARG00000095905	11.4597	-2.67453	0.947266	-2.82342	0.00475144	0.298608	0.524899	NA	processed_transcript	22	38804330	38805475	-
31950	ENSDARG00000117258	426.929	-0.542515	0.192403	-2.81968	0.00480712	0.299664	0.523365	NA	lincRNA	1	59423277	59429240	-
15368	ENSDARG00000077948	746.06	-0.450487	0.159779	-2.81943	0.0048109	0.299664	0.523365	usp54a	protein_coding	13	22280983	22374036	+
1818	ENSDARG00000010773	1994.62	0.371322	0.131653	2.82047	0.00479533	0.299664	0.523365	PNPLA6	protein_coding	1	45866692	45920632	-
6487	ENSDARG00000037852	1291.91	0.523115	0.185567	2.819	0.00481728	0.299664	0.523365	zgc:101663	protein_coding	23	383782	397300	+
1913	ENSDARG00000011371	1985.73	0.448723	0.159305	2.81676	0.00485106	0.301	0.521434	zgc:64106	protein_coding	21	11984805	11996769	-
8869	ENSDARG00000052405	119.122	-1.40589	0.499277	-2.81585	0.00486486	0.301092	0.521301	pak6b	protein_coding	20	53521648	53568849	+
12576	ENSDARG00000068910	630.905	-0.756615	0.268995	-2.81275	0.00491198	0.301828	0.52024	nos1	protein_coding	5	12100126	12272689	-
8178	ENSDARG00000044387	360.114	0.523733	0.186207	2.81263	0.0049138	0.301828	0.52024	cldn2	protein_coding	21	38002879	38009507	+
134	ENSDARG00000001880	566.124	0.774515	0.275285	2.8135	0.00490047	0.301828	0.52024	stx3b	protein_coding	14	21699129	21751346	+
15011	ENSDARG00000077084	969.155	-0.435106	0.15486	-2.80966	0.00495931	0.302345	0.519497	col28a1a	protein_coding	19	25476228	25512695	+
27027	ENSDARG00000104573	4185.61	-0.341635	0.121565	-2.81031	0.00494931	0.302345	0.519497	slc12a2	protein_coding	10	16225117	16310179	+
3867	ENSDARG00000021250	1249.65	0.510063	0.181538	2.80967	0.00495922	0.302345	0.519497	slc25a48	protein_coding	14	25590603	25599002	-
15372	ENSDARG00000077960	869.034	0.556292	0.198072	2.80853	0.00497683	0.302658	0.519048	NA	protein_coding	5	28797771	28802250	+
26888	ENSDARG00000104363	4.35187	-5.66518	2.0217	-2.80218	0.00507578	0.307495	0.512162	CARTPT	protein_coding	2	36932796	36933472	-
8733	ENSDARG00000051896	133.21	-1.1718	0.418465	-2.80023	0.00510668	0.307495	0.512162	FBN2	protein_coding	10	16313851	16474216	-
17343	ENSDARG00000086685	2677.21	0.424908	0.151657	2.80178	0.00508222	0.307495	0.512162	trim63b	protein_coding	9	23900703	23902215	+
6264	ENSDARG00000036966	1408.4	0.550123	0.196407	2.80094	0.00509546	0.307495	0.512162	hsd3b7	protein_coding	3	32743946	32778250	+
7030	ENSDARG00000040002	2367.97	0.378806	0.135546	2.79466	0.00519537	0.312067	0.505752	PNPLA7	protein_coding	5	25044311	25072607	-
27543	ENSDARG00000105341	11654.6	-0.593191	0.21256	-2.7907	0.00525934	0.314224	0.502761	NA	protein_coding	23	3538463	3641439	+
26999	ENSDARG00000104538	1512.2	0.593116	0.212504	2.79108	0.00525317	0.314224	0.502761	tmem184a	protein_coding	3	42923275	42957609	+
10250	ENSDARG00000057392	142.055	1.137	0.407519	2.79006	0.00526984	0.314224	0.502761	NA	protein_coding	24	26354768	26369185	-
4986	ENSDARG00000029747	94.9864	1.66766	0.597988	2.78878	0.00529066	0.314698	0.502106	mep1a.1	protein_coding	20	35473288	35481584	+
2434	ENSDARG00000014047	3530.63	-0.404031	0.14499	-2.78662	0.00532608	0.316036	0.500264	cldn7b	protein_coding	10	22144768	22150419	-
7978	ENSDARG00000043624	1588.77	0.499176	0.179367	2.78299	0.00538608	0.31813	0.497395	slc66a1	protein_coding	8	10937523	10949847	-
7360	ENSDARG00000041294	147.292	0.784819	0.282014	2.78291	0.0053874	0.31813	0.497395	noxo1a	protein_coding	3	62161184	62169060	+
8124	ENSDARG00000044183	623.55	0.483257	0.173761	2.78116	0.00541655	0.318314	0.497145	prkab1a	protein_coding	10	17936441	17946163	+
31432	ENSDARG00000116127	52.6998	1.60526	0.57713	2.78145	0.0054117	0.318314	0.497145	NA	protein_coding	22	9761930	9763971	+
2168	ENSDARG00000012718	27.7351	-3.91691	1.40986	-2.77822	0.00546577	0.320435	0.494259	wee2	protein_coding	18	20560442	20565982	+
2760	ENSDARG00000015790	5301.97	-0.445463	0.160428	-2.77672	0.00549101	0.320451	0.494239	atp1b3a	protein_coding	2	16547706	16565690	-
3197	ENSDARG00000017835	357.004	0.518358	0.186685	2.77665	0.00549224	0.320451	0.494239	brf1a	protein_coding	13	33368140	33449639	+
8737	ENSDARG00000051914	273.573	0.641076	0.230959	2.77571	0.0055081	0.320611	0.494022	slc14a2	protein_coding	5	52167986	52177850	+
17597	ENSDARG00000087623	6.73123	4.14431	1.4935	2.77489	0.00552197	0.320655	0.493962	NA	lincRNA	22	11102991	11104253	+
5043	ENSDARG00000030108	1526.49	0.373048	0.134503	2.77353	0.00554518	0.32067	0.493941	sec22ba	protein_coding	2	9970942	9983661	+
21093	ENSDARG00000095963	1060.36	0.511197	0.184326	2.77334	0.00554847	0.32067	0.493941	NA	protein_coding	23	44881020	44894125	+
10096	ENSDARG00000056836	5744.82	-0.538682	0.194561	-2.7687	0.00562804	0.320719	0.493875	NA	protein_coding	17	22544648	22552678	-
25213	ENSDARG00000101816	4223.35	-0.487793	0.175985	-2.77179	0.00557487	0.320719	0.493875	col5a3b	protein_coding	1	59252435	59287507	-
24005	ENSDARG00000100072	1446.04	0.380804	0.137488	2.76972	0.00561047	0.320719	0.493875	mgrn1a	protein_coding	12	20122256	20149558	+
8457	ENSDARG00000045493	573.878	0.491189	0.177279	2.77071	0.0055934	0.320719	0.493875	slc35e3	protein_coding	4	23117557	23122395	+
26551	ENSDARG00000103850	325.602	0.584373	0.211057	2.76879	0.00562647	0.320719	0.493875	NA	protein_coding	4	73335421	73372362	-
9140	ENSDARG00000053476	126.849	1.27945	0.461864	2.77019	0.00560229	0.320719	0.493875	lipca	protein_coding	7	30392613	30406629	+
13002	ENSDARG00000070041	56.3131	1.46448	0.529151	2.7676	0.00564709	0.321057	0.493418	plekhs1.2	protein_coding	12	30528623	30540755	-
17396	ENSDARG00000086892	113.907	-1.29507	0.46854	-2.76405	0.00570881	0.323813	0.489706	NA	protein_coding	16	26234059	26296477	-
15032	ENSDARG00000077121	1113.89	-0.476334	0.172507	-2.76124	0.00575815	0.325103	0.487979	cyp26b1	protein_coding	7	25323742	25348597	+
1262	ENSDARG00000007671	2602.77	0.530947	0.192245	2.76183	0.00574786	0.325103	0.487979	ghrb	protein_coding	21	20742876	20765338	-
9759	ENSDARG00000055854	455.755	-0.930308	0.338112	-2.75148	0.00593274	0.334188	0.476009	nr4a3	protein_coding	16	27345383	27369782	+
376	ENSDARG00000003144	497.163	0.656275	0.238769	2.74858	0.00598546	0.336383	0.473166	pxmp2	protein_coding	5	20115774	20123002	-
10036	ENSDARG00000056666	249.625	-0.604002	0.220067	-2.74462	0.00605801	0.337345	0.471925	sp8b	protein_coding	16	19536614	19538776	+
17216	ENSDARG00000086222	2175.36	-0.43596	0.15882	-2.74499	0.00605131	0.337345	0.471925	NAT16	protein_coding	7	26132665	26150270	+
7884	ENSDARG00000043281	573.377	0.46509	0.16944	2.74486	0.00605368	0.337345	0.471925	stap2b	protein_coding	8	18650414	18667693	-
6645	ENSDARG00000038439	7766.61	0.625427	0.227818	2.74529	0.0060457	0.337345	0.471925	fabp10a	protein_coding	16	52512025	52516915	+
26868	ENSDARG00000104325	57.5925	1.1317	0.412442	2.74389	0.00607158	0.337345	0.471925	plek	protein_coding	13	1070705	1085973	-
4755	ENSDARG00000028027	4439.32	0.317482	0.115822	2.74113	0.00612289	0.338928	0.469893	trim63a	protein_coding	6	15651977	15653494	-
2320	ENSDARG00000013522	4734.96	1.45204	0.529776	2.74086	0.00612779	0.338928	0.469893	pck1	protein_coding	6	60055168	60062097	+
6206	ENSDARG00000036767	1679	0.631451	0.230602	2.73827	0.00617632	0.340841	0.467448	NA	protein_coding	19	7682109	7690975	-
14900	ENSDARG00000076830	2133.49	-0.706994	0.258557	-2.73439	0.00624967	0.344112	0.4633	NA	protein_coding	5	41826958	41845116	-
13429	ENSDARG00000071173	1294.76	-0.51666	0.189077	-2.73254	0.00628489	0.345274	0.461836	slc12a10.2	protein_coding	7	4332430	4380448	+
23401	ENSDARG00000099200	26532.1	-0.609053	0.223076	-2.73024	0.00632873	0.345769	0.461214	zgc:123103	protein_coding	19	42547699	42551338	-
1375	ENSDARG00000008200	1735.64	0.448625	0.164385	2.72911	0.00635049	0.345769	0.461214	ugp2b	protein_coding	17	24445818	24474703	+
21281	ENSDARG00000096319	633.899	0.591931	0.216841	2.72979	0.0063374	0.345769	0.461214	NA	protein_coding	6	52350443	52357145	+
10498	ENSDARG00000058327	288.795	1.09306	0.400393	2.72997	0.00633407	0.345769	0.461214	neu3.3	protein_coding	21	21803363	21809107	+
5641	ENSDARG00000034174	1103.83	0.477595	0.175287	2.72465	0.00643704	0.349703	0.456301	mrrf	protein_coding	10	9305050	9346360	-
14372	ENSDARG00000075521	601.152	-0.550991	0.202481	-2.7212	0.00650455	0.35103	0.454655	CPZ	protein_coding	1	40801448	40818900	+
11579	ENSDARG00000061797	181.011	0.763494	0.28048	2.7221	0.00648691	0.35103	0.454655	zgc:154006	protein_coding	2	24386453	24403153	-
12774	ENSDARG00000069411	5.02797	4.65454	1.71022	2.7216	0.0064966	0.35103	0.454655	gja11	protein_coding	20	40757141	40760217	-
27789	ENSDARG00000105644	707.785	0.869389	0.320164	2.71545	0.00661855	0.356396	0.448067	tm4sf21b	protein_coding	7	26451869	26457208	-
4057	ENSDARG00000022650	3438.58	0.351033	0.129401	2.71275	0.00667266	0.357542	0.446673	cyp2ad3	protein_coding	20	25548425	25551676	-
195	ENSDARG00000002210	718.364	0.472404	0.17418	2.71216	0.00668472	0.357542	0.446673	stk25a	protein_coding	6	27041594	27057702	-
7451	ENSDARG00000041644	1223.28	0.483097	0.178167	2.71148	0.00669833	0.357542	0.446673	cltrn	protein_coding	23	40872688	40895168	-
17656	ENSDARG00000087805	74.6467	1.10464	0.407283	2.71222	0.00668345	0.357542	0.446673	NA	protein_coding	6	30456788	30464567	+
11244	ENSDARG00000060783	440.579	-0.85704	0.316212	-2.71034	0.00672152	0.357998	0.44612	acap2b	protein_coding	22	37733107	37797695	-
26431	ENSDARG00000103683	1654.08	0.40503	0.149508	2.70909	0.00674683	0.358565	0.445433	INPP5B	protein_coding	16	4078240	4131804	+
13808	ENSDARG00000074118	57.9683	-1.28451	0.474875	-2.70495	0.00683144	0.359157	0.444715	NA	protein_coding	2	43144938	43151358	-
18724	ENSDARG00000091592	316.176	-0.707879	0.261664	-2.70529	0.00682438	0.359157	0.444715	NA	protein_coding	1	55044658	55068941	-
12775	ENSDARG00000069415	9976.19	-0.409367	0.151313	-2.70543	0.0068216	0.359157	0.444715	col17a1a	protein_coding	1	49568335	49605854	+
5739	ENSDARG00000034883	1054.48	0.412055	0.152243	2.70655	0.00679853	0.359157	0.444715	acbd5a	protein_coding	24	5915895	5933082	-
13693	ENSDARG00000073820	66.8195	1.19586	0.441926	2.70603	0.0068093	0.359157	0.444715	zgc:174917	protein_coding	14	11504504	11507426	-
27420	ENSDARG00000105159	3613.53	0.331672	0.122778	2.7014	0.00690475	0.362233	0.441012	PHKA1	protein_coding	7	51710354	51749895	-
24351	ENSDARG00000100565	5.1167	-5.90886	2.19104	-2.69683	0.00700024	0.363749	0.439198	NA	transcribed_unprocessed_pseudogene	4	37267210	37271230	-
14843	ENSDARG00000076701	160.75	-0.672479	0.249274	-2.69776	0.00698087	0.363749	0.439198	B4GALNT4	protein_coding	7	49078890	49271492	+
22558	ENSDARG00000097959	1142.52	-0.517853	0.19207	-2.69616	0.00701439	0.363749	0.439198	NA	protein_coding	17	2549503	2555215	+
14667	ENSDARG00000076238	502.583	0.656823	0.243629	2.696	0.00701784	0.363749	0.439198	GRAMD1C	protein_coding	24	21131874	21150169	-
24290	ENSDARG00000100482	1006.42	0.836326	0.309886	2.69882	0.00695858	0.363749	0.439198	pmt	protein_coding	14	1431077	1454413	-
12290	ENSDARG00000067806	47.1165	1.82205	0.675896	2.69576	0.00702293	0.363749	0.439198	zgc:158432	protein_coding	5	36538535	36549024	-
15339	ENSDARG00000077874	105.331	-1.15763	0.429809	-2.69336	0.00707349	0.365593	0.437002	NA	protein_coding	1	40291054	40307806	+
7574	ENSDARG00000042180	12.0617	-2.26312	0.841255	-2.69017	0.00714152	0.365962	0.436563	foxl2a	protein_coding	15	7054754	7058214	+
17998	ENSDARG00000089101	36.9057	-1.70777	0.634624	-2.691	0.00712387	0.365962	0.436563	plrdgb	protein_coding	21	39705483	39897711	+
14962	ENSDARG00000076981	340.773	0.605262	0.224862	2.69171	0.00710876	0.365962	0.436563	zgc:198329	protein_coding	16	11558868	11569729	+
17877	ENSDARG00000088689	116.362	0.726952	0.270167	2.69075	0.00712907	0.365962	0.436563	NA	protein_coding	16	152182	168150	+
750	ENSDARG00000005004	198.95	0.970976	0.361022	2.68952	0.00715548	0.365962	0.436563	slc5a12	protein_coding	25	35474987	35524166	-
8512	ENSDARG00000045633	1181.23	-0.373021	0.138894	-2.68566	0.00723864	0.368673	0.433359	ASB15	protein_coding	25	27822188	27843066	-
7024	ENSDARG00000039987	1657.74	-0.323117	0.120301	-2.6859	0.0072335	0.368673	0.433359	hivep2a	protein_coding	20	37511067	37629084	-
12569	ENSDARG00000068876	981.666	0.501145	0.186675	2.68459	0.00726186	0.369087	0.432871	zgc:153031	protein_coding	18	15132112	15141119	+
3643	ENSDARG00000020131	1215.31	0.408759	0.152363	2.6828	0.00730088	0.3703	0.431446	fnbp1l	protein_coding	8	14986833	15080573	+
2215	ENSDARG00000012972	11561.2	-0.326154	0.12167	-2.68066	0.00734782	0.370521	0.431188	cfl1l	protein_coding	13	33606739	33609427	+
885	ENSDARG00000005704	1995.92	0.670141	0.249883	2.68182	0.00732238	0.370521	0.431188	eps8l3b	protein_coding	8	25308003	25329967	-
13923	ENSDARG00000074378	158.246	0.87048	0.324743	2.68052	0.0073507	0.370521	0.431188	junba	protein_coding	1	51732979	51734535	-
24110	ENSDARG00000100231	411.716	0.866875	0.323542	2.67933	0.00737698	0.37108	0.430532	DRC7	protein_coding	25	13731542	13744806	+
5165	ENSDARG00000030805	196.022	-0.716888	0.267717	-2.67779	0.00741105	0.372029	0.429424	znhit2	protein_coding	10	26982254	26985231	-
3729	ENSDARG00000020581	392.773	-0.789937	0.295254	-2.67544	0.00746302	0.37387	0.427279	OTOF	protein_coding	17	50313650	50374005	-
3114	ENSDARG00000017423	2924.47	-0.632802	0.236746	-2.67291	0.00751967	0.375447	0.425451	patl1	protein_coding	1	52763979	52790782	-
5530	ENSDARG00000033380	225.43	0.677674	0.253558	2.67266	0.00752523	0.375447	0.425451	gyg2	protein_coding	1	33336923	33353778	-
4319	ENSDARG00000024894	101.407	-0.844845	0.316276	-2.67122	0.00755751	0.37629	0.424477	tbx5a	protein_coding	5	72264192	72289648	-
15055	ENSDARG00000077180	3233.98	-0.281986	0.105703	-2.66771	0.00763693	0.379208	0.421123	NA	protein_coding	10	39133410	39154778	-
18586	ENSDARG00000091061	4131.74	0.36303	0.136106	2.66727	0.00764713	0.379208	0.421123	SLC38A3	protein_coding	6	53147446	53204808	-
22354	ENSDARG00000097693	3491.21	0.476049	0.17863	2.665	0.00769873	0.380994	0.419082	NA	protein_coding	17	20173882	20189395	+
1814	ENSDARG00000010758	708.288	-0.542007	0.203473	-2.66378	0.00772685	0.381613	0.418377	NA	protein_coding	18	36664654	36729637	+
12875	ENSDARG00000069692	810.518	-0.449729	0.169175	-2.65837	0.00785207	0.383919	0.41576	NA	protein_coding	4	15889437	15966260	+
8604	ENSDARG00000045887	453.658	-0.447283	0.168222	-2.65889	0.00783985	0.383919	0.41576	mmp30	protein_coding	10	38643304	38663746	+
28731	ENSDARG00000109648	157.727	0.749173	0.281785	2.65867	0.007845	0.383919	0.41576	NA	protein_coding	25	13180468	13188678	-
14032	ENSDARG00000074656	113.337	1.20666	0.453693	2.65965	0.00782229	0.383919	0.41576	ctss2.1	protein_coding	16	29509133	29513434	+
24168	ENSDARG00000100315	138.015	1.38669	0.521434	2.65938	0.00782842	0.383919	0.41576	SLC15A1	protein_coding	9	1137430	1162804	+
25513	ENSDARG00000102273	51.9307	1.51916	0.571694	2.65729	0.00787727	0.384382	0.415237	NA	protein_coding	4	38267281	38281909	-
14582	ENSDARG00000076011	1543.33	0.336067	0.126527	2.65609	0.00790522	0.384978	0.414564	PPM1K	protein_coding	23	43809484	43831195	+
26158	ENSDARG00000103266	802.389	0.629024	0.236962	2.65454	0.00794171	0.385986	0.413428	NA	protein_coding	11	45110865	45126501	+
17831	ENSDARG00000088493	950.421	-0.60811	0.229204	-2.65313	0.00797485	0.386828	0.412482	NA	protein_coding	17	23411202	23416897	-
14753	ENSDARG00000076448	1644.75	0.564192	0.212725	2.65222	0.00799646	0.387108	0.412168	NA	protein_coding	21	40092301	40104916	+
27784	ENSDARG00000105636	385.393	0.697951	0.263451	2.64926	0.00806679	0.388972	0.410082	NA	transcribed_unprocessed_pseudogene	7	38193343	38194702	+
21573	ENSDARG00000096722	146.204	0.925954	0.349508	2.6493	0.00806578	0.388972	0.410082	NA	protein_coding	12	19401854	19402950	+
23393	ENSDARG00000099187	76.2071	-0.944911	0.356881	-2.64769	0.00810428	0.39001	0.408924	PURG	protein_coding	10	7563755	7565074	+
15092	ENSDARG00000077266	9.02464	-4.77525	1.80498	-2.64559	0.00815474	0.390993	0.407831	zgc:174698	protein_coding	4	35316044	35444347	+
2179	ENSDARG00000012789	161.249	-0.856621	0.323801	-2.64551	0.00815668	0.390993	0.407831	plek2	protein_coding	13	33123484	33134611	-
9312	ENSDARG00000054160	71.4335	1.86867	0.706848	2.64366	0.00820142	0.392368	0.406306	zgc:113625	protein_coding	10	40786196	40819136	-
20140	ENSDARG00000094300	2305.01	0.361016	0.136606	2.64276	0.00822329	0.392646	0.405999	nupr1a	protein_coding	5	1997765	1999488	-
15351	ENSDARG00000077901	4095.59	-0.657516	0.248954	-2.64112	0.00826331	0.392724	0.405913	HERC1	protein_coding	7	29189100	29271738	-
9495	ENSDARG00000054937	708.595	0.436244	0.165199	2.64072	0.00827311	0.392724	0.405913	badb	protein_coding	7	25129520	25133853	-
23087	ENSDARG00000098746	2507.92	0.658609	0.249339	2.64142	0.00825597	0.392724	0.405913	dhrs13l1	protein_coding	14	4151374	4161770	+
22197	ENSDARG00000097504	1056.22	-0.742401	0.281778	-2.63471	0.00842104	0.397846	0.400285	NA	unprocessed_pseudogene	15	21180094	21198286	+
10578	ENSDARG00000058556	1225.63	-0.554752	0.210618	-2.63393	0.00844041	0.397846	0.400285	NA	protein_coding	25	8407892	8445400	+
149	ENSDARG00000001930	788.022	-0.482419	0.183157	-2.63391	0.00844076	0.397846	0.400285	klhl15	protein_coding	24	16962969	16980337	-
5495	ENSDARG00000033099	713.886	-0.482194	0.183086	-2.6337	0.00844612	0.397846	0.400285	kif7	protein_coding	7	14393059	14446512	-
2092	ENSDARG00000012341	1264.4	-0.484409	0.184014	-2.63245	0.00847703	0.398534	0.399534	capn9	protein_coding	1	53881844	53907092	-
19199	ENSDARG00000092574	264.932	0.642378	0.244228	2.63024	0.00853246	0.400371	0.397538	NA	protein_coding	8	38593904	38616712	-
233	ENSDARG00000002369	5671.68	0.329661	0.125577	2.62516	0.0086607	0.40561	0.391892	UBB	protein_coding	5	42064144	42068490	+
14492	ENSDARG00000075813	201.604	-0.880577	0.335777	-2.62251	0.00872854	0.406336	0.391115	NA	protein_coding	3	15271943	15284693	+
9594	ENSDARG00000055314	1145.3	-0.423684	0.161591	-2.62195	0.0087427	0.406336	0.391115	mcmbp	protein_coding	13	25531004	25548882	-
9823	ENSDARG00000056045	687.621	0.631648	0.240769	2.62347	0.00870402	0.406336	0.391115	NA	protein_coding	12	19065679	19091214	-
12981	ENSDARG00000069984	5.25052	5.73322	2.18585	2.62288	0.00871905	0.406336	0.391115	NA	protein_coding	19	43978814	43980876	+
13640	ENSDARG00000073699	2383.56	-0.613418	0.234029	-2.62112	0.0087642	0.406562	0.390873	col9a1a	protein_coding	11	11274940	11301357	-
17584	ENSDARG00000087574	62.3503	1.03265	0.394156	2.61991	0.00879541	0.407238	0.390152	nox1	protein_coding	14	41345175	41361847	+
18093	ENSDARG00000089399	1359.63	0.618708	0.236391	2.61731	0.00886266	0.409576	0.387666	tmem176l.2	protein_coding	16	46639772	46645396	-
3814	ENSDARG00000020976	1627.72	0.359847	0.137713	2.61303	0.00897431	0.413953	0.383049	ubald1b	protein_coding	3	54833658	54846444	-
19416	ENSDARG00000092976	1759.41	0.729749	0.279613	2.60985	0.00905824	0.417037	0.379825	NA	protein_coding	10	19427474	19523752	-
12032	ENSDARG00000063076	413.768	-0.570484	0.218819	-2.6071	0.00913128	0.41961	0.377154	atrip	protein_coding	22	10543329	10559760	+
7974	ENSDARG00000043587	755.344	0.715707	0.274616	2.60621	0.00915501	0.419911	0.376843	srd5a2a	protein_coding	1	51066671	51073128	+
24699	ENSDARG00000101074	44115	0.474595	0.182154	2.60547	0.00917492	0.420036	0.376713	glud1b	protein_coding	12	25845494	25881944	+
14764	ENSDARG00000076483	62.2347	0.941436	0.361496	2.60428	0.00920679	0.420707	0.37602	dhrs13b.2	protein_coding	15	24588963	24597953	+
5431	ENSDARG00000032619	7128.98	0.316319	0.12155	2.60236	0.00925834	0.422274	0.374406	tob1a	protein_coding	3	18185616	18189283	-
6291	ENSDARG00000037057	3425.62	0.409329	0.157451	2.59973	0.00932974	0.423281	0.373371	gcdha	protein_coding	6	8314451	8330577	+
17893	ENSDARG00000088745	532.392	0.519914	0.199901	2.60085	0.00929922	0.423281	0.373371	mfap4.2	protein_coding	1	59073203	59089598	+
23078	ENSDARG00000098734	104.896	0.901711	0.346861	2.59963	0.00933237	0.423281	0.373371	NA	protein_coding	6	9268857	9282080	-
14972	ENSDARG00000077004	11656.7	0.493901	0.190072	2.5985	0.0093632	0.423893	0.372744	aldh1l1	protein_coding	6	22068589	22104394	+
10064	ENSDARG00000056750	36.4267	2.19765	0.846594	2.59587	0.00943528	0.426367	0.370217	NA	protein_coding	16	19013018	19023116	+
21963	ENSDARG00000097196	471.683	-0.573853	0.221413	-2.59178	0.00954811	0.430669	0.365856	NA	lincRNA	21	42043974	42047227	-
8416	ENSDARG00000045367	2502.52	-0.331053	0.127931	-2.58774	0.00966074	0.433298	0.363214	tuba1b	protein_coding	23	35713557	35716519	+
14730	ENSDARG00000076386	2091.75	0.374736	0.144916	2.58588	0.00971313	0.433298	0.363214	epdl1	protein_coding	7	1045637	1057216	+
8673	ENSDARG00000046142	617.401	0.572621	0.221353	2.58691	0.00968406	0.433298	0.363214	asgrl1	protein_coding	8	39733278	39739640	-
30627	ENSDARG00000114258	544.797	0.659949	0.255273	2.58526	0.00973045	0.433298	0.363214	si:dkey-30c15.13	protein_coding	18	7392147	7400075	-
10294	ENSDARG00000057590	562.902	0.775159	0.299763	2.58591	0.0097123	0.433298	0.363214	NA	protein_coding	22	15643174	15693085	-
20137	ENSDARG00000094297	36.3507	1.56923	0.60616	2.58881	0.00963071	0.433298	0.363214	NA	protein_coding	1	58303892	58309518	+
27687	ENSDARG00000105506	22.1625	1.97436	0.763091	2.58732	0.0096725	0.433298	0.363214	NA	lincRNA	11	17144309	17147461	-
7824	ENSDARG00000043035	5012.06	-0.321992	0.124718	-2.58176	0.00982978	0.436925	0.359593	CAPN3	protein_coding	20	25955118	26001290	-
21381	ENSDARG00000096481	11.4685	-3.21351	1.24651	-2.578	0.00993729	0.440902	0.355658	NA	protein_coding	4	41311345	41313146	+
3297	ENSDARG00000018351	2503.86	0.492545	0.191111	2.57728	0.00995822	0.44103	0.355532	hpda	protein_coding	5	2815021	2852285	+
32247	ENSDARG00000117555	232.324	-0.765695	0.297257	-2.57587	0.00999881	0.441229	0.355336	NA	lincRNA	1	59430489	59434221	-
1951	ENSDARG00000011573	2104.45	0.845779	0.328297	2.57627	0.0099874	0.441229	0.355336	NA	protein_coding	9	48755638	48817119	+
3845	ENSDARG00000021149	3040.06	0.476429	0.185098	2.57393	0.0100551	0.442118	0.354462	cbr1l	protein_coding	21	21633213	21641194	-
12027	ENSDARG00000063059	162.333	0.811922	0.315376	2.57445	0.0100398	0.442118	0.354462	abcg8	protein_coding	13	10926528	10945394	-
27040	ENSDARG00000104593	596.08	0.993052	0.385962	2.57292	0.0100843	0.442605	0.353983	cyp2k18	protein_coding	3	12710350	12715432	+
23339	ENSDARG00000099111	1140.16	0.384325	0.149427	2.57199	0.0101116	0.443009	0.353587	zgc:175280	protein_coding	5	67812062	67834257	+
13715	ENSDARG00000073876	64.7648	1.09757	0.426849	2.57134	0.0101306	0.443046	0.353551	NA	protein_coding	11	42474694	42477772	+
6653	ENSDARG00000038475	2486.47	0.400658	0.156229	2.56455	0.0103308	0.449966	0.34682	acy1	protein_coding	22	36755263	36774243	-
2653	ENSDARG00000015164	2455.22	0.475098	0.185288	2.56411	0.010344	0.449966	0.34682	mknk2b	protein_coding	8	20438884	20450375	+
30958	ENSDARG00000115023	5.00564	5.6667	2.20904	2.56524	0.0103105	0.449966	0.34682	NA	processed_transcript	9	36765623	36766028	-
3610	ENSDARG00000019976	7693.63	-0.373264	0.145684	-2.56215	0.0104025	0.451693	0.345156	idi1	protein_coding	24	3469373	3477103	-
9667	ENSDARG00000055550	20.6217	1.71069	0.667833	2.56155	0.0104207	0.451693	0.345156	NA	protein_coding	21	8533533	8538300	+
32142	ENSDARG00000117450	186.34	-0.941534	0.368275	-2.55661	0.0105698	0.45301	0.343892	NA	lincRNA	1	40683491	40692718	+
10106	ENSDARG00000056873	4504.69	-0.445583	0.17435	-2.55568	0.0105981	0.45301	0.343892	and3	protein_coding	10	22848556	22854758	-
212	ENSDARG00000002271	3288.46	0.288997	0.113071	2.55588	0.010592	0.45301	0.343892	zfand5b	protein_coding	10	15603082	15613302	+
3516	ENSDARG00000019492	1090.53	0.656172	0.256755	2.55564	0.0105993	0.45301	0.343892	shbg	protein_coding	12	22511015	22524388	-
17707	ENSDARG00000088013	276.015	0.665145	0.26003	2.55796	0.0105289	0.45301	0.343892	CYP27A1	protein_coding	9	38427572	38433916	+
4931	ENSDARG00000029388	388.918	0.743162	0.290453	2.55863	0.0105085	0.45301	0.343892	si:dkey-90m5.4	protein_coding	20	23440632	23444653	+
541	ENSDARG00000003977	217.987	1.13001	0.441949	2.55687	0.0105617	0.45301	0.343892	zgc:153896	protein_coding	20	25879826	25887231	+
22717	ENSDARG00000098193	27.4434	2.23215	0.872005	2.55979	0.0104734	0.45301	0.343892	NA	protein_coding	4	55313082	55322519	-
13785	ENSDARG00000074060	554.809	0.407436	0.159523	2.55409	0.0106467	0.45424	0.342715	NA	protein_coding	3	37707432	37742595	+
10384	ENSDARG00000057949	991.514	0.543921	0.213157	2.55174	0.0107185	0.456509	0.340551	slc43a3b	protein_coding	14	17125428	17162558	+
15053	ENSDARG00000077178	171.399	0.898999	0.352474	2.55054	0.0107556	0.457292	0.339806	NA	protein_coding	12	10478666	10512911	-
15937	ENSDARG00000079296	1236.17	0.52972	0.207794	2.54926	0.0107952	0.458176	0.338967	gcga	protein_coding	22	11617520	11626018	-
4301	ENSDARG00000024746	2146.67	0.512651	0.201343	2.54615	0.0108918	0.459087	0.338105	hsp90aa1.2	protein_coding	20	53967350	53981626	-
5737	ENSDARG00000034862	625.952	0.589544	0.231475	2.5469	0.0108685	0.459087	0.338105	f7	protein_coding	1	119960	125246	+
14958	ENSDARG00000076972	489.21	0.626049	0.245795	2.54703	0.0108643	0.459087	0.338105	plvapa	protein_coding	2	24365452	24369087	-
2002	ENSDARG00000011845	72.662	0.871224	0.34214	2.5464	0.0108841	0.459087	0.338105	CHN2	protein_coding	16	20318400	20492799	-
1096	ENSDARG00000006832	720.778	-0.748564	0.294227	-2.54417	0.0109538	0.460116	0.337133	GALNT9	protein_coding	5	16797209	16996482	-
14961	ENSDARG00000076980	289.839	0.58228	0.22882	2.54471	0.0109369	0.460116	0.337133	PPP1R16A	protein_coding	12	13742778	13789973	+
27626	ENSDARG00000105439	108.791	-0.823703	0.324039	-2.54199	0.0110224	0.460175	0.337077	si:dkey-273g18.1	lincRNA	7	6029084	6036403	-
18748	ENSDARG00000091657	85.0749	-0.790057	0.3108	-2.54201	0.0110217	0.460175	0.337077	NA	processed_pseudogene	1	16460124	16461398	-
898	ENSDARG00000005783	305.881	-0.528887	0.208057	-2.54203	0.0110211	0.460175	0.337077	NCAN	protein_coding	22	17864872	18116635	-
9189	ENSDARG00000053630	4.81802	4.40885	1.73458	2.54173	0.0110305	0.460175	0.337077	NA	protein_coding	7	29509255	29515727	+
21465	ENSDARG00000096594	102.311	-0.764036	0.300733	-2.54058	0.0110669	0.460768	0.336518	LRAT	protein_coding	1	10110203	10119029	+
12151	ENSDARG00000063481	219.616	0.84882	0.334169	2.54009	0.0110824	0.460768	0.336518	NA	protein_coding	4	5304208	5317006	-
5880	ENSDARG00000035562	878.852	0.444773	0.17518	2.53895	0.0111185	0.461256	0.336058	mpdu1a	protein_coding	5	24179307	24185865	+
172	ENSDARG00000002037	517.076	0.467259	0.184066	2.53853	0.0111319	0.461256	0.336058	PFKFB2	protein_coding	11	18784847	18800299	-
12358	ENSDARG00000068128	143.608	0.742496	0.292682	2.53687	0.011185	0.461889	0.335462	ppp1r15b	protein_coding	18	27077853	27085828	+
6277	ENSDARG00000037002	41.781	1.46399	0.576975	2.53735	0.0111694	0.461889	0.335462	zgc:152968	protein_coding	1	35985813	36002774	+
27319	ENSDARG00000105018	1032.55	-0.432216	0.170639	-2.53292	0.0113117	0.465694	0.3319	lrrc20	protein_coding	12	48216662	48240513	+
13825	ENSDARG00000074156	2271.61	-0.332925	0.131445	-2.53281	0.0113152	0.465694	0.3319	NA	protein_coding	12	3078221	3093024	+
5808	ENSDARG00000035257	515.234	-0.70647	0.279577	-2.52692	0.0115066	0.466215	0.331414	akr1a1a	protein_coding	5	41521043	41531629	-
17250	ENSDARG00000086332	3519.64	0.326918	0.12922	2.52992	0.0114087	0.466215	0.331414	bri3	protein_coding	3	61391636	61398938	+
25384	ENSDARG00000102068	656.54	0.420037	0.166223	2.52695	0.0115058	0.466215	0.331414	shcbp1	protein_coding	7	45828129	45852270	-
14932	ENSDARG00000076903	823.412	0.445473	0.176183	2.52847	0.0114562	0.466215	0.331414	bend3	protein_coding	13	32641540	32648416	-
125	ENSDARG00000001818	1860.67	0.469965	0.18593	2.52764	0.011483	0.466215	0.331414	c3b.2	protein_coding	22	26129250	26175237	-
24232	ENSDARG00000100406	6283.95	0.478683	0.189326	2.52836	0.0114598	0.466215	0.331414	itih3b.2	protein_coding	11	37201483	37229533	+
4750	ENSDARG00000027986	1374.83	0.520899	0.205743	2.5318	0.011348	0.466215	0.331414	slc35d1b	protein_coding	2	5793908	5810326	+
15	ENSDARG00000000212	7470.01	0.745538	0.29508	2.52656	0.0115185	0.466215	0.331414	krt97	protein_coding	22	11756040	11759106	+
3298	ENSDARG00000018361	537.586	0.810963	0.32051	2.53022	0.011399	0.466215	0.331414	sult1st3	protein_coding	8	46559332	46581448	-
26572	ENSDARG00000103878	1696.59	1.6234	0.641612	2.53019	0.0114001	0.466215	0.331414	anpepb.1	protein_coding	25	10811551	10827771	+
7313	ENSDARG00000041073	7.47664	-3.05648	1.2105	-2.52498	0.0115706	0.467548	0.330174	si:dkey-12e7.4	protein_coding	18	21171465	21177674	-
12019	ENSDARG00000063036	1100.43	-0.349709	0.13861	-2.52297	0.0116369	0.46945	0.32841	PSD2	protein_coding	14	8127893	8249334	+
26479	ENSDARG00000103750	472.089	-0.890348	0.35324	-2.52052	0.0117183	0.471954	0.3261	NA	protein_coding	22	14178813	14272699	-
13974	ENSDARG00000074526	697.801	-0.429446	0.170538	-2.51819	0.0117961	0.474307	0.32394	ZBTB16	protein_coding	15	18253542	18361475	-
2267	ENSDARG00000013236	516.241	-0.915147	0.364727	-2.50913	0.0121029	0.479825	0.318917	dhcr24	protein_coding	20	7149100	7176810	-
19991	ENSDARG00000094041	17475	-0.475113	0.189157	-2.51174	0.0120139	0.479825	0.318917	krt17	protein_coding	19	5367330	5372572	-
18173	ENSDARG00000089698	534.108	-0.460362	0.183513	-2.5086	0.012121	0.479825	0.318917	NA	protein_coding	3	27058461	27072179	-
23892	ENSDARG00000099902	1566.73	-0.421791	0.168088	-2.50934	0.0120956	0.479825	0.318917	NA	protein_coding	11	37250839	37275790	+
8077	ENSDARG00000044001	3976.83	-0.329101	0.131098	-2.51034	0.0120615	0.479825	0.318917	lgals3b	protein_coding	17	10824659	10838434	-
7023	ENSDARG00000039980	1766.17	0.325801	0.129916	2.50778	0.0121492	0.479825	0.318917	ppt1	protein_coding	19	43736269	43757568	-
29969	ENSDARG00000112728	445.487	0.447555	0.178101	2.51292	0.0119737	0.479825	0.318917	KLHL12	protein_coding	8	28350921	28357177	-
26207	ENSDARG00000103342	1954.58	0.455991	0.181513	2.51217	0.011999	0.479825	0.318917	NA	protein_coding	KN149797.1	55555	70688	-
9570	ENSDARG00000055240	1844.34	0.536726	0.213981	2.50828	0.0121319	0.479825	0.318917	XDH	protein_coding	17	33340675	33374538	+
27075	ENSDARG00000104654	4728.52	0.690631	0.275165	2.50987	0.0120774	0.479825	0.318917	leap2	protein_coding	7	51752239	51757085	-
23450	ENSDARG00000099276	2175.19	0.797813	0.317693	2.51127	0.0120298	0.479825	0.318917	ugt5b3	protein_coding	1	9635978	9652725	-
424	ENSDARG00000003380	85.2066	1.79763	0.717624	2.50497	0.0122462	0.482876	0.316165	paox	protein_coding	13	30655172	30662403	-
8213	ENSDARG00000044541	685.038	-0.694002	0.277265	-2.50302	0.0123137	0.484381	0.314813	ppp1r14ba	protein_coding	21	26996276	27010837	-
26587	ENSDARG00000103907	401.119	-0.608692	0.243211	-2.50273	0.012324	0.484381	0.314813	sgo1	protein_coding	19	48351624	48363423	+
3633	ENSDARG00000020080	282.514	-0.546598	0.218621	-2.50021	0.0124121	0.487062	0.312416	ek1	protein_coding	24	27548474	27715238	+
14701	ENSDARG00000076310	99.0272	-0.747817	0.299632	-2.49579	0.0125678	0.490826	0.309072	NA	protein_coding	23	45584223	45606426	+
1477	ENSDARG00000008816	5756.94	0.356576	0.142872	2.49577	0.0125683	0.490826	0.309072	glud1a	protein_coding	13	22679084	22699024	-
9883	ENSDARG00000056203	1434.7	0.416421	0.166834	2.49603	0.0125593	0.490826	0.309072	si:ch211-201h21.5	protein_coding	6	29305190	29312330	+
16171	ENSDARG00000079840	958.665	-0.363621	0.145767	-2.49453	0.0126124	0.49111	0.308821	kcnma1a	protein_coding	13	16521898	16886118	+
1301	ENSDARG00000007823	653.061	0.429435	0.172157	2.49444	0.0126158	0.49111	0.308821	atf3	protein_coding	20	37794633	37800737	+
8494	ENSDARG00000045580	6287.83	-0.294964	0.118309	-2.49316	0.0126611	0.492092	0.307954	lum	protein_coding	4	16349042	16354292	-
5149	ENSDARG00000030743	2003.78	0.44848	0.180019	2.49129	0.0127279	0.493211	0.306967	sptlc3	protein_coding	13	34804243	34862484	-
21398	ENSDARG00000096508	10976.1	0.650559	0.26114	2.49123	0.0127302	0.493211	0.306967	NA	lincRNA	20	12203762	12208117	+
17859	ENSDARG00000088625	59.2825	1.06426	0.427789	2.48781	0.0128532	0.497186	0.303481	NA	protein_coding	7	73444325	73445871	+
8881	ENSDARG00000052437	140.368	-0.704955	0.283448	-2.48707	0.0128799	0.497434	0.303265	mia	protein_coding	5	57653459	57655092	-
14064	ENSDARG00000074723	352.62	-0.554036	0.222962	-2.48489	0.0129591	0.498916	0.301972	NA	protein_coding	6	11101751	11227225	-
21395	ENSDARG00000096505	334.573	0.597833	0.240572	2.48505	0.0129535	0.498916	0.301972	NA	protein_coding	12	10179452	10193551	+
13154	ENSDARG00000070454	1086.26	0.553686	0.222899	2.48402	0.0129909	0.498955	0.301939	pla2g12a	protein_coding	1	12061284	12064799	-
13200	ENSDARG00000070558	204.065	0.933373	0.375793	2.48374	0.0130009	0.498955	0.301939	si:ch211-93g23.2	protein_coding	1	6640437	6646356	+
6887	ENSDARG00000039385	188.539	-0.696333	0.280759	-2.48018	0.0131316	0.503181	0.298276	DLG4	protein_coding	23	44307996	44332790	+
12333	ENSDARG00000068006	516.551	-2.26428	0.913601	-2.47841	0.0131969	0.504103	0.297481	gck	protein_coding	8	40476811	40490593	+
27181	ENSDARG00000104823	2397.53	0.355363	0.143381	2.47845	0.0131954	0.504103	0.297481	ZNF648	protein_coding	6	23887314	23889678	+
24961	ENSDARG00000101458	1747.87	-0.640923	0.258687	-2.4776	0.0132269	0.504459	0.297174	NA	protein_coding	22	12361317	12393949	+
2631	ENSDARG00000015053	585.795	-0.397005	0.160291	-2.47677	0.0132577	0.504846	0.296841	grip1	protein_coding	4	13035870	13255813	-
4889	ENSDARG00000029075	2901.12	-0.455379	0.184064	-2.47402	0.0133601	0.507954	0.294176	pfkfb4b	protein_coding	6	39993605	40029423	-
728	ENSDARG00000004877	1525.78	-0.36123	0.146148	-2.47168	0.0134482	0.510508	0.291997	rock2b	protein_coding	20	33601046	33705044	-
18359	ENSDARG00000090344	4.12876	4.35708	1.76783	2.46465	0.0137148	0.519822	0.284145	il19l	protein_coding	11	21096339	21099783	+
31260	ENSDARG00000115716	6.73594	-6.29606	2.55917	-2.4602	0.013886	0.519963	0.284028	NA	rRNA	4	55793431	55795305	-
20040	ENSDARG00000094127	18.054	-1.79079	0.727524	-2.46149	0.0138363	0.519963	0.284028	NA	lincRNA	1	26577288	26584593	+
9560	ENSDARG00000055190	1467.13	-0.818289	0.332354	-2.4621	0.0138125	0.519963	0.284028	slc17a5	protein_coding	13	27298673	27313556	+
7539	ENSDARG00000042055	532.916	-0.468879	0.190295	-2.46396	0.0137411	0.519963	0.284028	niban1a	protein_coding	20	34400715	34419523	+
469	ENSDARG00000003635	733.795	0.489274	0.198854	2.46047	0.0138755	0.519963	0.284028	mogat3b	protein_coding	5	38596630	38604470	+
24820	ENSDARG00000101245	56.1236	1.23975	0.504051	2.45958	0.0139099	0.519963	0.284028	NA	protein_coding	4	48628562	48636879	-
6042	ENSDARG00000036084	38.9944	2.18625	0.888204	2.46143	0.0138386	0.519963	0.284028	itln2	protein_coding	7	33145529	33148307	+
32074	ENSDARG00000117382	7.82172	2.63484	1.07081	2.46059	0.0138708	0.519963	0.284028	NA	lincRNA	4	30104535	30141117	-
20171	ENSDARG00000094346	4.561	5.53269	2.24897	2.4601	0.0138898	0.519963	0.284028	si:ch211-114l13.13	protein_coding	1	58079053	58088949	+
8605	ENSDARG00000045888	5733.8	0.29663	0.120665	2.45829	0.0139599	0.521036	0.283133	acat1	protein_coding	10	38663917	38698966	+
25854	ENSDARG00000102796	6.71614	-6.29191	2.56029	-2.4575	0.0139909	0.521397	0.282832	NA	protein_coding	18	336443	341489	-
4916	ENSDARG00000029259	403.24	-0.421226	0.171503	-2.45609	0.014046	0.522196	0.282166	zgc:136493	protein_coding	16	25394763	25400257	-
77	ENSDARG00000001241	4049.63	-0.316009	0.128676	-2.45585	0.0140551	0.522196	0.282166	puf60b	protein_coding	7	41146560	41158143	+
12033	ENSDARG00000063078	305.861	0.900881	0.367235	2.45315	0.0141613	0.525344	0.279556	abcg5	protein_coding	13	10945337	10968607	+
13658	ENSDARG00000073732	2201.48	-0.546406	0.22288	-2.45157	0.0142233	0.526846	0.278317	NA	protein_coding	16	16849220	16945650	+
8247	ENSDARG00000044642	597.934	-0.789577	0.322198	-2.45059	0.0142622	0.527202	0.278023	sc5d	protein_coding	21	24531679	24535510	-
20553	ENSDARG00000095048	215.351	0.890271	0.36334	2.45024	0.0142761	0.527202	0.278023	NA	protein_coding	16	11683548	11709759	+
13143	ENSDARG00000070434	434.49	0.485396	0.198156	2.44957	0.0143029	0.527394	0.277865	rhov	protein_coding	20	28364742	28368137	+
23255	ENSDARG00000098990	270.94	-0.542957	0.221864	-2.44725	0.0143949	0.529193	0.276386	zgc:162858	protein_coding	23	46208304	46217134	-
23268	ENSDARG00000099005	119.128	0.957375	0.391135	2.44768	0.0143778	0.529193	0.276386	NA	protein_coding	10	4806323	4831218	+
1985	ENSDARG00000011743	1663.89	0.310385	0.126878	2.44632	0.0144322	0.529764	0.275917	PIGO	protein_coding	10	17747880	17759878	+
32312	ENSDARG00000117620	5.23923	-5.91124	2.41733	-2.44536	0.0144706	0.530379	0.275414	NA	lincRNA	4	61071556	61081125	-
32399	ENSDARG00000117707	28.1329	-1.67736	0.686277	-2.44414	0.0145196	0.53138	0.274595	NA	lincRNA	1	40716379	40723634	+
2943	ENSDARG00000016630	2697.61	-0.350516	0.143461	-2.44328	0.0145546	0.531864	0.2742	tprb	protein_coding	20	34039281	34069956	-
13004	ENSDARG00000070045	305.563	-0.765108	0.313432	-2.44107	0.014644	0.534331	0.27219	celf4	protein_coding	21	12079878	12272543	-
3152	ENSDARG00000017624	411680	-0.317792	0.130221	-2.44041	0.0146707	0.534508	0.272046	krt4	protein_coding	6	39308498	39313027	-
11326	ENSDARG00000061051	225.99	-0.883132	0.362207	-2.4382	0.0147607	0.535595	0.271164	brinp3a.2	protein_coding	6	36127505	36198052	-
9042	ENSDARG00000053104	486.64	-0.455049	0.186629	-2.43825	0.0147586	0.535595	0.271164	eeig2a	protein_coding	2	45665493	45691128	-
997	ENSDARG00000006301	796.934	-0.449812	0.184564	-2.43716	0.014803	0.535595	0.271164	RAPH1	protein_coding	9	13814963	13963078	-
14821	ENSDARG00000076623	2038.66	-0.378063	0.155169	-2.43646	0.014832	0.535595	0.271164	NA	protein_coding	19	49721	61467	+
2707	ENSDARG00000015506	3221.81	0.305523	0.125395	2.43649	0.0148306	0.535595	0.271164	KLF5	protein_coding	1	34593490	34685007	-
7676	ENSDARG00000042613	372.013	0.670136	0.275044	2.43647	0.0148314	0.535595	0.271164	crp3	protein_coding	24	38092608	38097305	-
5761	ENSDARG00000035018	1287.17	-0.756236	0.310467	-2.4358	0.0148587	0.535769	0.271022	thy1	protein_coding	5	29794058	29803293	+
122	ENSDARG00000001804	193.549	0.659965	0.271485	2.43095	0.0150595	0.54201	0.265992	zgc:112148	protein_coding	3	56861059	56871984	-
18124	ENSDARG00000089513	4.6062	5.54287	2.28051	2.43054	0.0150762	0.54201	0.265992	pimr187	protein_coding	15	25007209	25010400	-
31536	ENSDARG00000116367	49.1392	0.953357	0.392418	2.42944	0.0151221	0.542864	0.265309	NA	protein_coding	4	62491221	62528215	-
18693	ENSDARG00000091489	10.1011	-2.32018	0.955365	-2.42858	0.0151583	0.543364	0.264909	NA	protein_coding	24	31459715	31536653	+
9700	ENSDARG00000055647	2569.67	0.350105	0.14423	2.42741	0.0152072	0.544319	0.264146	ftr82	protein_coding	5	30707133	30715225	-
13652	ENSDARG00000073721	613.038	0.433356	0.17864	2.42587	0.0152718	0.545834	0.262939	smarcad1b	protein_coding	10	17552733	17587832	-
27620	ENSDARG00000105433	70.939	-1.13918	0.470075	-2.4234	0.0153759	0.547736	0.261429	zgc:172143	protein_coding	7	8367627	8371465	+
25131	ENSDARG00000101697	219.072	-0.607431	0.25066	-2.42333	0.015379	0.547736	0.261429	NA	protein_coding	15	33994575	34056879	-
15574	ENSDARG00000078425	720.129	0.770402	0.317964	2.42293	0.0153961	0.547736	0.261429	oat	protein_coding	12	46960579	47042081	+
22532	ENSDARG00000097924	17.9578	3.11036	1.28395	2.42249	0.0154147	0.547736	0.261429	NA	antisense	17	15157213	15169188	+
25860	ENSDARG00000102805	151.527	0.987867	0.407933	2.42164	0.0154505	0.548213	0.261051	cyp2aa12	protein_coding	23	42292748	42306332	+
23016	ENSDARG00000098647	140.134	-0.854042	0.352875	-2.42024	0.0155104	0.548342	0.260949	ankdd1a	protein_coding	7	13582256	13618498	+
11276	ENSDARG00000060893	947.155	-0.668247	0.276126	-2.42008	0.0155172	0.548342	0.260949	col8a2	protein_coding	19	35496282	35596207	-
10339	ENSDARG00000057751	331.903	-0.510569	0.210981	-2.41998	0.0155214	0.548342	0.260949	NA	protein_coding	2	21309272	21321749	+
17886	ENSDARG00000088717	766.649	-0.876755	0.362848	-2.41632	0.0156785	0.550285	0.259412	ecrg4b	protein_coding	6	15268685	15300140	+
4571	ENSDARG00000026759	547.094	-0.608308	0.25166	-2.41719	0.0156411	0.550285	0.259412	NA	protein_coding	6	102506	109626	+
2263	ENSDARG00000013221	843.899	-0.551321	0.228132	-2.41668	0.0156629	0.550285	0.259412	NA	protein_coding	2	24781026	24866649	+
21775	ENSDARG00000096954	379.131	0.450253	0.186317	2.4166	0.0156662	0.550285	0.259412	NA	protein_coding	6	46309795	46320527	+
3016	ENSDARG00000016964	816.727	0.466299	0.193041	2.41555	0.0157115	0.550285	0.259412	MCUR1	protein_coding	7	41313568	41318214	+
6573	ENSDARG00000038106	2493.45	0.527128	0.218178	2.41605	0.01569	0.550285	0.259412	slc37a4a	protein_coding	15	9294620	9315566	+
4642	ENSDARG00000027182	900.238	0.724632	0.300095	2.41468	0.0157491	0.550814	0.258995	rnf25	protein_coding	3	32671146	32680126	+
3125	ENSDARG00000017454	2114.21	-0.502469	0.208207	-2.41332	0.0158081	0.5513	0.258612	nup50	protein_coding	4	74928675	74972270	+
15165	ENSDARG00000077456	254.842	0.559745	0.231938	2.41334	0.0158069	0.5513	0.258612	zgc:110216	protein_coding	25	36327034	36327904	+
23848	ENSDARG00000099837	146.597	-0.70254	0.291181	-2.41273	0.0158337	0.551405	0.25853	NA	protein_coding	4	30363474	30374363	+
27000	ENSDARG00000104540	756.249	-0.654929	0.271645	-2.41097	0.0159101	0.553277	0.257057	cyp2aa8	protein_coding	23	42336142	42409339	+
29008	ENSDARG00000110320	164.544	-0.653645	0.271326	-2.40908	0.015993	0.555369	0.255418	NA	protein_coding	17	31580960	31591422	+
9566	ENSDARG00000055226	1585.48	0.687828	0.285596	2.4084	0.0160226	0.55561	0.25523	slc7a7	protein_coding	7	19562045	19587542	+
11823	ENSDARG00000062467	614.268	0.586182	0.243517	2.40715	0.0160777	0.556535	0.254508	stra6l	protein_coding	1	12172322	12193239	+
16091	ENSDARG00000079647	1916.62	0.617101	0.256403	2.40676	0.0160948	0.556535	0.254508	muc13b	protein_coding	12	16106459	16122514	+
10231	ENSDARG00000057286	875.934	0.362676	0.15075	2.40581	0.0161368	0.557197	0.253991	swap70b	protein_coding	18	16876833	16916840	-
25666	ENSDARG00000102506	1686.06	-0.395754	0.164572	-2.40474	0.0161838	0.558032	0.253341	lrp2a	protein_coding	9	48415043	48672254	+
4030	ENSDARG00000022413	163.898	0.56637	0.235607	2.40388	0.016222	0.558563	0.252928	ing5a	protein_coding	22	2949111	3092136	-
23912	ENSDARG00000099927	275.676	-0.527391	0.219813	-2.39927	0.0164279	0.560219	0.251642	dpf1	protein_coding	15	14257232	14375571	-
14441	ENSDARG00000075687	735.4	-0.515657	0.214829	-2.40031	0.016381	0.560219	0.251642	ANAPC1	protein_coding	13	47007075	47178279	+
6812	ENSDARG00000039099	12707.7	-0.468034	0.195078	-2.39921	0.0164305	0.560219	0.251642	aep1	protein_coding	7	8373025	8374950	-
7324	ENSDARG00000041110	1467.14	0.441332	0.183919	2.3996	0.0164132	0.560219	0.251642	dnajc3a	protein_coding	9	29484043	29497916	-
7480	ENSDARG00000041797	2234.78	0.441399	0.183824	2.40121	0.016341	0.560219	0.251642	gja12.1	protein_coding	20	40744754	40750953	-
7455	ENSDARG00000041685	607.615	0.767076	0.319331	2.40214	0.0162997	0.560219	0.251642	NA	protein_coding	15	21220744	21239416	-
1611	ENSDARG00000009612	113.345	0.994876	0.414527	2.40003	0.0163938	0.560219	0.251642	chia.3	protein_coding	11	24013769	24016813	-
20172	ENSDARG00000094347	5.90576	3.94736	1.64698	2.39672	0.0165423	0.563246	0.249302	NA	processed_transcript	22	27594566	27597355	-
19216	ENSDARG00000092604	5.73	3.81629	1.59382	2.39443	0.0166463	0.565997	0.247186	NA	protein_coding	1	58137020	58145365	+
4276	ENSDARG00000024540	3578.62	0.483639	0.202137	2.39263	0.016728	0.567984	0.245664	tspan36	protein_coding	8	29726620	29734951	+
31805	ENSDARG00000116988	41.9484	-1.09746	0.458955	-2.39121	0.0167928	0.569395	0.244586	NA	protein_coding	10	42873163	42882215	-
9752	ENSDARG00000055835	564.078	0.475316	0.19883	2.39056	0.0168227	0.569619	0.244415	NA	protein_coding	8	26268100	26288506	+
22903	ENSDARG00000098481	594.935	-0.576737	0.241314	-2.38999	0.016849	0.569721	0.244338	anxa1d	protein_coding	5	64994085	65004791	-
3789	ENSDARG00000020866	19390.4	1.4248	0.596346	2.38921	0.0168845	0.570132	0.244024	apoa4b.2	protein_coding	16	23947196	23948538	+
2536	ENSDARG00000014572	10588	0.278963	0.116786	2.38867	0.0169095	0.570189	0.243981	chpt1	protein_coding	4	17707008	17725008	-
18723	ENSDARG00000091590	6.8538	6.12012	2.56318	2.38771	0.0169538	0.570895	0.243444	NA	protein_coding	2	45918939	45921203	+
1456	ENSDARG00000008720	671.228	-0.609301	0.255401	-2.38566	0.0170483	0.570947	0.243404	lmo3	protein_coding	4	12612145	12679293	+
2622	ENSDARG00000015002	593.699	-0.505139	0.211785	-2.38515	0.0170721	0.570947	0.243404	cdh4	protein_coding	11	20371179	20826753	+
15546	ENSDARG00000078348	2302.08	-0.362416	0.151946	-2.38515	0.017072	0.570947	0.243404	NA	protein_coding	3	1260350	1283247	-
14852	ENSDARG00000076727	7.28723	2.83864	1.18942	2.38657	0.0170065	0.570947	0.243404	NA	protein_coding	25	3831136	3836597	-
31453	ENSDARG00000116179	6.15719	4.95566	2.07752	2.38537	0.0170618	0.570947	0.243404	NA	protein_coding	4	55781670	55785014	-
18927	ENSDARG00000092078	17.1434	-2.20072	0.924048	-2.38161	0.0172373	0.571003	0.243361	NA	processed_transcript	2	20699481	20704523	-
5406	ENSDARG00000032430	9472.57	-0.305681	0.128323	-2.38212	0.0172135	0.571003	0.243361	ppp2r1bb	protein_coding	15	21744680	21772839	+
7661	ENSDARG00000042548	918.97	0.453304	0.190249	2.38269	0.0171867	0.571003	0.243361	tpd52l1	protein_coding	20	39691793	39735987	-
10066	ENSDARG00000056757	463.204	0.499286	0.209481	2.38345	0.0171514	0.571003	0.243361	SLC39A8	protein_coding	13	11690277	11699530	-
18492	ENSDARG00000090783	276.463	0.759979	0.319065	2.3819	0.0172238	0.571003	0.243361	mfap4.1	protein_coding	1	59090583	59092056	+
17777	ENSDARG00000088263	22.9898	1.53186	0.642777	2.38319	0.0171636	0.571003	0.243361	zgc:174356	protein_coding	17	39242437	39316202	+
21050	ENSDARG00000095902	4.35365	5.46629	2.2931	2.38379	0.0171352	0.571003	0.243361	NA	protein_coding	10	6747720	6753115	+
18000	ENSDARG00000089109	448.112	0.4236	0.17792	2.38084	0.0172732	0.571419	0.243045	BCL2	protein_coding	2	13185302	13216269	-
23909	ENSDARG00000099923	1139.78	0.457011	0.192058	2.37954	0.0173342	0.57266	0.242103	zgc:154054	protein_coding	14	48862987	48921546	+
5619	ENSDARG00000034007	450.21	-0.476748	0.200451	-2.37838	0.0173891	0.572927	0.241901	prom1b	protein_coding	1	22712931	22757145	-
12786	ENSDARG00000069433	1133.52	0.314148	0.132063	2.37877	0.0173707	0.572927	0.241901	tnk1	protein_coding	7	26545502	26564784	+
6982	ENSDARG00000039832	2632.4	0.631014	0.265393	2.37766	0.0174229	0.573268	0.241642	gsta.2	protein_coding	13	829585	832331	+
4881	ENSDARG00000029051	39.8906	1.37733	0.579648	2.37614	0.0174946	0.574853	0.240443	GBE1	protein_coding	10	24048663	24298042	+
2171	ENSDARG00000012729	1057.21	-0.321839	0.13553	-2.37466	0.0175649	0.575617	0.239867	hcls1	protein_coding	4	22300330	22311610	-
23736	ENSDARG00000099674	146.063	0.82624	0.347899	2.37494	0.0175518	0.575617	0.239867	dicp3.1	protein_coding	16	21881694	21888047	-
11719	ENSDARG00000062182	86.4756	1.23337	0.519835	2.37261	0.0176628	0.578048	0.238036	NA	protein_coding	17	21982617	21993707	-
27057	ENSDARG00000104631	175.685	0.776873	0.327857	2.36955	0.0178099	0.582083	0.235015	RNF14	protein_coding	15	3790556	3796818	+
7443	ENSDARG00000041607	4968.85	0.366636	0.154792	2.36857	0.0178568	0.582838	0.234452	eif4ebp3l	protein_coding	14	6972868	6987649	-
20244	ENSDARG00000094485	22.3939	-1.50369	0.635549	-2.36598	0.0179826	0.584735	0.233041	NA	protein_coding	1	35662474	35695724	-
7958	ENSDARG00000043542	1232.6	0.319526	0.135055	2.36589	0.0179867	0.584735	0.233041	zpr1	protein_coding	10	29820172	29831944	-
6307	ENSDARG00000037099	982.315	0.383454	0.162074	2.36591	0.0179856	0.584735	0.233041	irs2a	protein_coding	1	29211540	29228393	+
4393	ENSDARG00000025428	743.834	0.767433	0.324525	2.36479	0.0180403	0.585697	0.232327	socs3a	protein_coding	3	57423137	57425961	-
857	ENSDARG00000005565	302.265	1.0574	0.447295	2.36398	0.0180796	0.586196	0.231957	entpd8	protein_coding	6	41038757	41060423	+
11516	ENSDARG00000061634	1921.52	0.57343	0.242644	2.36325	0.0181153	0.586575	0.231676	aifm4	protein_coding	15	25438714	25448626	+
2705	ENSDARG00000015495	3404.57	-0.339435	0.14383	-2.35998	0.018276	0.590216	0.228989	klf3	protein_coding	1	18594146	18615063	-
7181	ENSDARG00000040555	5239.16	0.255085	0.108077	2.36022	0.0182642	0.590216	0.228989	bckdha	protein_coding	18	36066389	36081908	+
17390	ENSDARG00000086874	260.312	-0.719419	0.304913	-2.35943	0.0183032	0.590314	0.228917	NA	protein_coding	20	8081709	8094718	-
25433	ENSDARG00000102145	410.63	-0.903571	0.383383	-2.35683	0.0184315	0.59106	0.228369	ccdc77	protein_coding	25	3549401	3562782	+
17617	ENSDARG00000087681	163.943	-0.802677	0.340419	-2.35791	0.018378	0.59106	0.228369	NA	protein_coding	23	21479958	21490515	+
14349	ENSDARG00000075455	221.374	-0.61359	0.26043	-2.35606	0.0184697	0.59106	0.228369	SOGA3	protein_coding	23	40452157	40466398	+
8956	ENSDARG00000052721	718.357	-0.366391	0.155544	-2.35555	0.0184956	0.59106	0.228369	prim2	protein_coding	13	23488282	23612369	-
9901	ENSDARG00000056248	27307.5	-0.362594	0.153915	-2.35581	0.0184824	0.59106	0.228369	si:dkey-183i3.5	protein_coding	21	25187210	25197103	+
23476	ENSDARG00000099313	1075.56	0.403067	0.170998	2.35714	0.0184163	0.59106	0.228369	naga	protein_coding	4	982028	992148	-
6855	ENSDARG00000039269	827.662	0.7444	0.3158	2.35719	0.0184138	0.59106	0.228369	arg2	protein_coding	13	33024547	33034374	+
10070	ENSDARG00000056767	357.085	-0.479323	0.203685	-2.35326	0.0186097	0.593743	0.226401	itgb3a	protein_coding	3	19621034	19649535	+
9575	ENSDARG00000055255	301.675	-0.428634	0.182209	-2.35243	0.0186514	0.593743	0.226401	PITPNM3	protein_coding	15	26678834	26844591	-
9579	ENSDARG00000055278	3644.34	0.54937	0.233583	2.35192	0.0186767	0.593743	0.226401	cfb	protein_coding	21	27416284	27431397	+
3032	ENSDARG00000017038	172.386	0.690455	0.293531	2.35224	0.0186609	0.593743	0.226401	zgc:152670	protein_coding	2	44348473	44362943	+
13902	ENSDARG00000074328	633.67	-0.386875	0.164597	-2.35044	0.0187512	0.594778	0.225645	NA	protein_coding	10	15777064	15813279	+
2649	ENSDARG00000015153	427.127	0.392119	0.166837	2.35031	0.0187579	0.594778	0.225645	wdr91	protein_coding	21	1586379	1611000	+
32327	ENSDARG00000117635	226.008	0.601196	0.256024	2.3482	0.0188643	0.597379	0.22375	NA	lincRNA	3	19986341	19992463	-
15790	ENSDARG00000078947	127.175	-0.680263	0.289777	-2.34754	0.018898	0.59767	0.223538	sdccag8	protein_coding	13	11073282	11166731	+
20272	ENSDARG00000094523	94.7711	-0.843012	0.359258	-2.34654	0.0189487	0.598501	0.222935	NA	processed_transcript	5	10488937	10500684	-
11802	ENSDARG00000062415	612.299	-0.60927	0.259812	-2.34504	0.0190251	0.600138	0.221749	NA	protein_coding	24	22118804	22702017	-
11257	ENSDARG00000060841	2297.5	0.332865	0.14201	2.34396	0.0190801	0.601098	0.221055	PIK3C2A	protein_coding	18	27000850	27078219	+
21246	ENSDARG00000096271	701.267	-0.416748	0.177903	-2.34256	0.0191518	0.601898	0.220477	FAM171B	protein_coding	6	11765541	11780070	-
3584	ENSDARG00000019838	2487.99	0.508835	0.217218	2.34251	0.0191548	0.601898	0.220477	ugdh	protein_coding	1	23283532	23294753	-
7713	ENSDARG00000042725	2215.73	0.364399	0.155652	2.34111	0.0192266	0.60338	0.219409	cebpb	protein_coding	8	28448267	28449782	-
6208	ENSDARG00000036773	126.108	-0.925889	0.395599	-2.34047	0.0192593	0.603631	0.219229	s100s	protein_coding	19	7595924	7609286	+
25746	ENSDARG00000102626	1864.22	-0.301693	0.128941	-2.33978	0.0192952	0.603981	0.218977	frem2b	protein_coding	15	32436907	32596155	-
15551	ENSDARG00000078363	207.108	-0.576528	0.246537	-2.3385	0.0193612	0.6048	0.218388	NA	protein_coding	2	1958604	1986773	+
20741	ENSDARG00000095390	31.3279	1.17217	0.501286	2.33832	0.0193708	0.6048	0.218388	NA	processed_transcript	2	59322130	59324688	+
2908	ENSDARG00000016479	131.58	0.901861	0.385934	2.33682	0.0194483	0.606446	0.217208	ugt5a1	protein_coding	25	29407671	29415382	-
15242	ENSDARG00000077638	5.90885	-3.14962	1.34848	-2.33568	0.0195078	0.607525	0.216436	f2r2.1	protein_coding	21	7972805	7995994	-
16066	ENSDARG00000079589	496.4	0.488895	0.209535	2.33324	0.0196357	0.610731	0.21415	si:dkeyp-73d8.6	protein_coding	2	32621677	32624577	-
26413	ENSDARG00000103659	150.465	1.01352	0.434562	2.33227	0.0196865	0.611532	0.213581	bco1l	protein_coding	7	65240227	65252938	+
27185	ENSDARG00000104829	535.842	0.665738	0.285654	2.33057	0.0197759	0.613449	0.212221	zgc:112146	protein_coding	3	49074008	49079318	+
1915	ENSDARG00000011376	704.15	0.760183	0.326238	2.33015	0.0197984	0.613449	0.212221	dnase1l4.2	protein_coding	22	5682635	5700482	+
6444	ENSDARG00000037639	384.683	-0.396965	0.170482	-2.32849	0.0198863	0.615206	0.210979	nkx3-2	protein_coding	14	212867	215051	-
14683	ENSDARG00000076270	1177.98	0.461978	0.198433	2.32813	0.0199054	0.615206	0.210979	NA	protein_coding	8	45226586	45279411	-
25567	ENSDARG00000102364	2954.21	-0.544422	0.234009	-2.3265	0.0199918	0.616317	0.210196	NA	protein_coding	15	12004777	12011390	-
11272	ENSDARG00000060879	456.976	0.871932	0.374739	2.32677	0.0199776	0.616317	0.210196	slc28a1	protein_coding	18	26829086	26850069	+
9459	ENSDARG00000054805	70.3085	-1.98655	0.855215	-2.32286	0.0201866	0.618426	0.208713	btr09	protein_coding	7	24520518	24527246	+
14945	ENSDARG00000076945	1161.13	-0.778629	0.335493	-2.32085	0.0202951	0.618426	0.208713	dsg2.1	processed_transcript	20	7327627	7350653	+
450	ENSDARG00000003523	372.929	-0.603427	0.260317	-2.31805	0.0204467	0.618426	0.208713	itln3	protein_coding	14	16345003	16352209	+
909	ENSDARG00000005834	399.85	-0.458196	0.197637	-2.31837	0.0204291	0.618426	0.208713	gatad2b	protein_coding	19	41701660	41724246	+
14902	ENSDARG00000076833	3771.58	-0.342726	0.147904	-2.31721	0.0204921	0.618426	0.208713	atp1b1b	protein_coding	1	10720294	10739221	+
7372	ENSDARG00000041339	2327.38	-0.277065	0.119386	-2.32074	0.0203008	0.618426	0.208713	zgc:92380	protein_coding	9	48007081	48039964	+
9136	ENSDARG00000053467	2069.42	0.265421	0.114429	2.31953	0.0203664	0.618426	0.208713	gtpbp1	protein_coding	3	33440615	33459764	+
13621	ENSDARG00000071871	1087	0.358954	0.154837	2.31827	0.0204346	0.618426	0.208713	glod5	protein_coding	14	11395383	11399574	+
10606	ENSDARG00000058638	2625.84	0.438478	0.188983	2.3202	0.0203299	0.618426	0.208713	si:ch211-71m22.1	protein_coding	2	8586415	8611675	-
5597	ENSDARG00000033871	692.747	0.479631	0.206905	2.31812	0.0204431	0.618426	0.208713	derl3	protein_coding	8	30921403	30929638	+
15718	ENSDARG00000078767	391.504	0.490299	0.211457	2.31867	0.0204128	0.618426	0.208713	YEATS2	protein_coding	2	44615000	44692536	+
756	ENSDARG00000005049	488.251	0.519601	0.223685	2.32291	0.0201837	0.618426	0.208713	rab20	protein_coding	9	8887528	8895243	-
23661	ENSDARG00000099563	517.465	0.561868	0.242441	2.31755	0.0204738	0.618426	0.208713	inpp5ka	protein_coding	15	33843596	33865029	+
8332	ENSDARG00000045064	4648.07	0.569699	0.2455	2.32057	0.0203101	0.618426	0.208713	ablim1b	protein_coding	12	30046320	30220346	+
1024	ENSDARG00000006427	19378	0.626237	0.269894	2.32031	0.0203242	0.618426	0.208713	fabp2	protein_coding	1	25848231	25851575	+
1431	ENSDARG00000008491	2110.14	0.634022	0.273547	2.31778	0.0204613	0.618426	0.208713	si:ch211-107o10.3	protein_coding	7	30178253	30191357	+
1397	ENSDARG00000008306	263.007	0.641255	0.276787	2.31678	0.0205155	0.618426	0.208713	rdh5	protein_coding	22	10110358	10121880	-
3588	ENSDARG00000019861	68.3659	0.806695	0.347867	2.31897	0.0203965	0.618426	0.208713	fgl2a	protein_coding	4	20178694	20181964	-
25064	ENSDARG00000101617	100.866	-0.767228	0.331376	-2.31528	0.0205977	0.620139	0.207511	NA	lincRNA	11	33172336	33175681	+
19934	ENSDARG00000093932	37.9527	-2.42554	1.04806	-2.31431	0.0206509	0.620578	0.207204	NA	protein_coding	2	42260021	42334707	+
14691	ENSDARG00000076294	107.453	0.898064	0.388086	2.31408	0.0206631	0.620578	0.207204	NA	protein_coding	14	740032	750043	+
9899	ENSDARG00000056245	45.9925	-1.07574	0.465174	-2.31255	0.0207476	0.621517	0.206547	zgc:162952	processed_transcript	5	28526569	28553754	-
5538	ENSDARG00000033443	2314.47	0.649607	0.280895	2.31263	0.0207429	0.621517	0.206547	mdm2	protein_coding	4	23125689	23136195	+
26928	ENSDARG00000104423	4.85096	3.65651	1.58145	2.31213	0.0207706	0.621517	0.206547	NA	lincRNA	4	39643903	39650274	-
29776	ENSDARG00000112256	110.143	-0.72022	0.311636	-2.3111	0.0208275	0.622458	0.20589	rpp25b	protein_coding	18	783936	791639	+
11687	ENSDARG00000062103	761.035	-1.95682	0.848454	-2.30634	0.0210917	0.627176	0.202611	NA	protein_coding	22	21359164	21392748	-
22002	ENSDARG00000097245	827.694	-0.460617	0.199802	-2.30536	0.0211464	0.627176	0.202611	SOGA3	protein_coding	16	5184402	5231397	+
22882	ENSDARG00000098439	2148.12	0.332507	0.144253	2.30503	0.021165	0.627176	0.202611	nr1h3	protein_coding	7	34414194	34448076	-
11914	ENSDARG00000062756	1233.96	0.493583	0.213967	2.30682	0.0210649	0.627176	0.202611	pllp	protein_coding	18	18861359	18870632	+
25605	ENSDARG00000102419	129.374	0.654711	0.283717	2.30762	0.0210203	0.627176	0.202611	azi2	protein_coding	16	55078477	55103222	+
11214	ENSDARG00000060671	183.534	1.30035	0.563739	2.30665	0.0210745	0.627176	0.202611	LCT	protein_coding	9	46369932	46399611	-
30925	ENSDARG00000114949	50.8429	9.00848	3.90758	2.30539	0.021145	0.627176	0.202611	NA	protein_coding	8	34927665	34929492	+
6204	ENSDARG00000036755	381.837	-0.878853	0.38136	-2.30452	0.0211934	0.627258	0.202554	prmt9	protein_coding	1	36746078	36772147	-
11757	ENSDARG00000062293	31.81	-1.09327	0.475261	-2.30036	0.021428	0.630815	0.200098	NA	protein_coding	21	21325500	21336437	+
11345	ENSDARG00000061110	113.981	-0.680412	0.296029	-2.29846	0.0215354	0.630815	0.200098	zbtb44	protein_coding	5	30131275	30151815	-
5710	ENSDARG00000034668	988.032	-0.515817	0.224208	-2.30062	0.0214134	0.630815	0.200098	celf3a	protein_coding	19	8816657	8880688	-
8664	ENSDARG00000046098	1216.21	-0.507923	0.220847	-2.29988	0.0214548	0.630815	0.200098	ebp	protein_coding	23	19147128	19153408	-
17380	ENSDARG00000086838	463.247	-0.485944	0.211312	-2.29965	0.0214678	0.630815	0.200098	NA	protein_coding	10	8869468	8884205	+
2467	ENSDARG00000014215	829.279	-0.403882	0.175806	-2.29731	0.0216011	0.630815	0.200098	CDH13	protein_coding	18	13792490	14134035	+
5830	ENSDARG00000035360	2842.74	0.322399	0.140294	2.29802	0.0215605	0.630815	0.200098	mink1	protein_coding	5	38301906	38384755	-
12392	ENSDARG00000068220	907.603	0.388503	0.169005	2.29877	0.0215182	0.630815	0.200098	mbl2	protein_coding	2	37887277	37889152	-
9359	ENSDARG00000054319	3946.31	0.412491	0.179379	2.29954	0.0214741	0.630815	0.200098	oxct1b	protein_coding	21	20771082	20785888	+
8202	ENSDARG00000044512	514.233	0.563827	0.245059	2.30078	0.0214041	0.630815	0.200098	ca4c	protein_coding	21	31275327	31290582	-
12898	ENSDARG00000069752	3565.68	0.59269	0.258037	2.29692	0.0216232	0.630815	0.200098	ckba	protein_coding	13	15682075	15702736	-
17334	ENSDARG00000086654	304.502	0.646639	0.281461	2.29744	0.0215938	0.630815	0.200098	cbln11	protein_coding	7	4291707	4296771	-
9983	ENSDARG00000056541	178.592	0.601384	0.261943	2.29585	0.0216842	0.631841	0.199392	nr0b1	protein_coding	11	29682909	29685853	-
18325	ENSDARG00000090185	5768.56	0.41231	0.179636	2.29526	0.0217185	0.632085	0.199224	si:dkeyp-73b11.8	protein_coding	25	26754578	26758253	-
5404	ENSDARG00000032405	3290.14	-0.311185	0.135745	-2.29242	0.0218811	0.636062	0.1965	ckap4	protein_coding	4	77975221	77979432	-
20031	ENSDARG00000094112	269.241	-0.857313	0.374633	-2.28841	0.0221137	0.642059	0.192425	slc22a21	protein_coding	21	45904956	45922066	+
19114	ENSDARG00000092425	22.6555	-1.85325	0.810998	-2.28515	0.0223039	0.644811	0.190567	NA	processed_transcript	9	19715582	19716857	-
8872	ENSDARG00000052413	243.856	-0.581906	0.254611	-2.28547	0.0222852	0.644811	0.190567	crfb12	protein_coding	5	57673141	57686487	-
1097	ENSDARG00000006837	2400.23	-0.317879	0.139117	-2.28498	0.022314	0.644811	0.190567	mycn	protein_coding	20	33294428	33299384	+
2815	ENSDARG00000016038	1447.54	0.28991	0.126856	2.28534	0.0222931	0.644811	0.190567	hacd3	protein_coding	18	18982077	18995283	+
27938	ENSDARG00000105974	5.64363	-6.04075	2.64539	-2.2835	0.022401	0.645182	0.190318	NA	protein_coding	22	12477996	12479816	+
15270	ENSDARG00000077710	264.119	-2.84313	1.24512	-2.28341	0.022406	0.645182	0.190318	nlgn1	protein_coding	11	9564154	9985415	-
25057	ENSDARG00000101606	466.107	-0.475438	0.208154	-2.28407	0.0223672	0.645182	0.190318	NA	protein_coding	16	44338805	44399335	-
14131	ENSDARG00000074852	1565.4	0.582883	0.255406	2.28218	0.0224785	0.646508	0.189426	NA	protein_coding	12	33661781	33706726	-
27493	ENSDARG00000105274	7163.36	-0.34227	0.150055	-2.28096	0.0225506	0.647646	0.188662	NA	protein_coding	KN150214.1	2983	23863	+
11973	ENSDARG00000062943	612.425	0.658701	0.288834	2.28055	0.0225751	0.647646	0.188662	taco1	protein_coding	12	9305832	9315802	+
5009	ENSDARG00000029890	44.1164	1.35893	0.595976	2.28017	0.0225975	0.647646	0.188662	NA	protein_coding	14	9432627	9447115	+
20097	ENSDARG00000094230	8.90185	-2.23534	0.981391	-2.27772	0.0227432	0.648021	0.188411	NA	protein_coding	19	10587307	10587858	+
5304	ENSDARG00000031768	916.609	-0.710552	0.311788	-2.27896	0.0226697	0.648021	0.188411	roraa	protein_coding	25	33849647	33969717	+
20946	ENSDARG00000095751	234.248	0.525275	0.230482	2.27903	0.0226652	0.648021	0.188411	C20H6orf58	protein_coding	20	1398564	1406308	+
30657	ENSDARG00000114332	32.148	1.30345	0.572257	2.27773	0.0227424	0.648021	0.188411	NA	protein_coding	4	68181039	68186022	-
24385	ENSDARG00000100612	4.64243	3.57285	1.56854	2.27782	0.0227375	0.648021	0.188411	NA	protein_coding	7	7988986	8022741	-
5432	ENSDARG00000032623	951.786	-0.474115	0.208219	-2.277	0.022786	0.648338	0.188198	rcan3	protein_coding	17	26879725	26926577	-
6411	ENSDARG00000037517	2851.08	0.302517	0.132878	2.27665	0.0228073	0.648338	0.188198	slc35c2	protein_coding	23	20431140	20511954	+
10023	ENSDARG00000056643	69.5456	1.16453	0.511685	2.27588	0.0228532	0.648889	0.18783	slc22a7b.1	protein_coding	17	22002857	22010668	-
14485	ENSDARG00000075800	663.189	0.511064	0.224636	2.27508	0.0229013	0.649499	0.187421	calml4a	protein_coding	7	34492744	34496196	+
19440	ENSDARG00000093019	176.272	0.785169	0.345205	2.2745	0.0229359	0.649728	0.187269	NA	protein_coding	8	8936912	8942454	+
13118	ENSDARG00000070390	1005.84	0.331071	0.145612	2.27366	0.0229867	0.650413	0.186811	flad1	protein_coding	16	22864313	22881338	+
10730	ENSDARG00000059029	129.712	-0.662125	0.291334	-2.27274	0.023042	0.651222	0.186271	MMP28	protein_coding	15	1778773	1822548	-
23267	ENSDARG00000099004	1820.74	-0.275231	0.121348	-2.26811	0.0233223	0.653104	0.185017	NA	protein_coding	KN150324.1	8882	24012	+
6368	ENSDARG00000037361	3053.07	0.336684	0.148439	2.26817	0.0233188	0.653104	0.185017	kdelr2b	protein_coding	12	982796	990149	-
7157	ENSDARG00000040469	649.181	0.357168	0.157438	2.26863	0.0232907	0.653104	0.185017	enpp6	protein_coding	14	4047215	4076480	-
18081	ENSDARG00000089361	3295.28	0.433642	0.191129	2.26885	0.0232777	0.653104	0.185017	wu:fb59d01	protein_coding	10	2587234	2595731	+
976	ENSDARG00000006207	514.661	0.453087	0.199498	2.27114	0.0231384	0.653104	0.185017	gpx1b	protein_coding	6	42338309	42341219	+
30212	ENSDARG00000113274	400.2	0.48074	0.211917	2.26854	0.0232965	0.653104	0.185017	NA	protein_coding	13	835390	840787	+
2234	ENSDARG00000013050	1295.22	0.600776	0.264765	2.26909	0.0232627	0.653104	0.185017	ABCC12	protein_coding	7	38158604	38183331	-
8813	ENSDARG00000052157	30.7033	1.62205	0.715126	2.26821	0.0233167	0.653104	0.185017	il12rb2	protein_coding	6	34908597	34925690	+
26357	ENSDARG00000103556	45.065	1.1345	0.500385	2.26726	0.0233743	0.653812	0.184547	NA	protein_coding	11	29734586	29737088	-
9306	ENSDARG00000054137	478.276	-0.407039	0.179576	-2.26667	0.0234105	0.654077	0.184371	adgrg6	protein_coding	20	37383034	37469640	+
3825	ENSDARG00000021046	215.822	0.618637	0.273073	2.26546	0.0234844	0.655393	0.183499	rhbdd1	protein_coding	15	35933094	35944902	+
20906	ENSDARG00000095688	40.0074	-1.61882	0.715084	-2.26382	0.023585	0.656592	0.182705	NA	protein_coding	16	13993285	14005010	+
29593	ENSDARG00000111810	33.2357	-1.18436	0.523557	-2.26214	0.0236885	0.656592	0.182705	LHFPL4	protein_coding	6	21740672	21775665	+
5647	ENSDARG00000034207	550.564	-0.487188	0.215296	-2.26287	0.0236435	0.656592	0.182705	gjc4a.1	protein_coding	6	21001264	21028431	+
12966	ENSDARG00000069946	2279.09	-0.276602	0.12216	-2.26427	0.0235577	0.656592	0.182705	itga6b	protein_coding	1	31019165	31064706	+
13382	ENSDARG00000071021	4047.54	0.478525	0.211507	2.26246	0.0236693	0.656592	0.182705	papss2a	protein_coding	17	23681086	23709347	-
4578	ENSDARG00000026787	463.503	0.625736	0.276524	2.26286	0.0236441	0.656592	0.182705	aqp7	protein_coding	21	12010505	12021593	+
3663	ENSDARG00000020228	3219.38	-0.372706	0.165045	-2.25821	0.0239325	0.661904	0.179205	usf2	protein_coding	19	10558535	10577420	+
5957	ENSDARG00000035832	426.71	0.65722	0.29104	2.25818	0.0239343	0.661904	0.179205	pyyb	protein_coding	12	10304435	10315039	-
5579	ENSDARG00000033735	311.487	0.449831	0.19924	2.25773	0.0239622	0.661926	0.179191	ncf1	protein_coding	5	61432541	61445697	-
21347	ENSDARG00000096422	3.82176	5.27551	2.3384	2.25603	0.0240686	0.664114	0.177757	NA	lincRNA	19	42843109	42844172	-
13241	ENSDARG00000070661	38.3681	-8.80642	3.908	-2.25343	0.0242319	0.664854	0.177274	NA	protein_coding	2	53114476	53122798	+
19785	ENSDARG00000093650	21.3899	-2.08601	0.925376	-2.25423	0.0241816	0.664854	0.177274	NA	protein_coding	24	29027428	29030690	-
6341	ENSDARG00000037256	84.9986	-1.05149	0.466483	-2.25408	0.0241911	0.664854	0.177274	NA	protein_coding	1	26011479	26023678	-
25596	ENSDARG00000102407	262.134	-0.644188	0.28592	-2.25304	0.0242567	0.664854	0.177274	cep97	protein_coding	1	11822	16373	+
773	ENSDARG00000005139	3820.75	-0.335406	0.148899	-2.25258	0.0242858	0.664854	0.177274	hhatlb	protein_coding	24	20559009	20572170	+
2031	ENSDARG00000011983	3193.81	0.377941	0.167751	2.25299	0.0242597	0.664854	0.177274	zgc:136908	protein_coding	1	55786986	55810730	-
19624	ENSDARG00000093366	143.917	0.615471	0.27297	2.25472	0.0241507	0.664854	0.177274	acer3	protein_coding	10	38526496	38544426	+
5110	ENSDARG00000030508	5.46158	-5.99344	2.66259	-2.25098	0.0243868	0.666127	0.176443	CCDC134	protein_coding	3	431250	440125	+
25490	ENSDARG00000102241	1365.77	-0.632567	0.281008	-2.25106	0.0243816	0.666127	0.176443	zgc:136410	protein_coding	21	44505613	44512893	-
14045	ENSDARG00000074677	4110.59	-0.336233	0.149407	-2.25045	0.0244202	0.666295	0.176333	frem3	protein_coding	1	35614089	35653560	-
17960	ENSDARG00000088972	575.395	0.393101	0.174782	2.2491	0.0245063	0.667899	0.175289	NA	protein_coding	15	37854483	37875601	-
2617	ENSDARG00000014975	28.0388	2.18864	0.973948	2.24718	0.0246282	0.670475	0.173617	NA	protein_coding	16	25975426	25978063	-
24690	ENSDARG00000101062	246.2	-0.560376	0.249533	-2.2457	0.024723	0.671896	0.172698	fdft1	protein_coding	20	52907397	52939501	-
2810	ENSDARG00000015998	730.578	-0.356049	0.15856	-2.24551	0.0247354	0.671896	0.172698	wdhd1	protein_coding	17	15148797	15189502	-
5334	ENSDARG00000031952	429.65	-0.617286	0.275054	-2.24424	0.0248171	0.672501	0.172307	mb	protein_coding	1	55137943	55145085	+
16194	ENSDARG00000079895	1650.81	0.345967	0.154166	2.24411	0.0248253	0.672501	0.172307	NA	protein_coding	10	26871486	26925511	+
5359	ENSDARG00000032114	540.909	0.691142	0.308012	2.24388	0.0248402	0.672501	0.172307	slain2	protein_coding	20	23446243	23472319	-
22836	ENSDARG00000098369	23.9562	-1.86691	0.832771	-2.2418	0.024974	0.672712	0.172171	NA	protein_coding	4	75601353	75686458	-
14252	ENSDARG00000075189	542.325	-0.598092	0.266812	-2.24163	0.0249856	0.672712	0.172171	CNTNAP5	protein_coding	22	13458735	13544244	-
20739	ENSDARG00000095388	487.845	0.451761	0.201469	2.24234	0.0249395	0.672712	0.172171	NA	lincRNA	1	19689749	19694720	-
12161	ENSDARG00000063539	237.845	0.457242	0.203873	2.24278	0.0249113	0.672712	0.172171	slc25a15a	protein_coding	15	3255054	3282220	-
18861	ENSDARG00000091961	15.7118	1.96612	0.876948	2.242	0.0249615	0.672712	0.172171	pth1b	protein_coding	7	66136409	66137065	-
7245	ENSDARG00000040799	366.852	-0.585542	0.261287	-2.24099	0.0250265	0.673073	0.171938	sst1.1	protein_coding	15	36156986	36158851	+
2222	ENSDARG00000013005	117.587	-0.654718	0.29257	-2.23782	0.025233	0.675654	0.170276	opcml	protein_coding	10	30617826	30785501	-
6370	ENSDARG00000037363	2043.39	-0.346952	0.154999	-2.23841	0.0251946	0.675654	0.170276	dennd2b	protein_coding	7	28464794	28549535	-
11911	ENSDARG00000062750	2612.82	-0.315844	0.141099	-2.23846	0.0251911	0.675654	0.170276	NA	protein_coding	20	16946132	16972446	-
21121	ENSDARG00000096011	177.653	0.536108	0.239534	2.23813	0.0252125	0.675654	0.170276	NA	protein_coding	4	33364466	33371634	-
3808	ENSDARG00000020952	1036.13	0.570246	0.255033	2.23597	0.0253537	0.678143	0.168679	naaladl1	protein_coding	5	26248380	26261125	+
3696	ENSDARG00000020397	569.031	0.339428	0.151945	2.23389	0.0254904	0.679569	0.167767	snx15	protein_coding	7	19953756	19966406	-
15051	ENSDARG00000077176	775.636	0.36975	0.165512	2.23398	0.0254845	0.679569	0.167767	zgc:174888	protein_coding	16	13855039	13859164	+
19582	ENSDARG00000093279	116.334	0.793312	0.355061	2.2343	0.0254635	0.679569	0.167767	NA	protein_coding	16	11603096	11621551	+
14489	ENSDARG00000075806	177.08	-0.845565	0.378697	-2.23283	0.0255602	0.679712	0.167675	KIRREL3	protein_coding	10	39476432	39841419	+
5063	ENSDARG00000030215	3667.35	-0.466959	0.20916	-2.23254	0.0255792	0.679712	0.167675	matn1	protein_coding	19	43314700	43338280	+
1342	ENSDARG00000008029	57.26	1.51631	0.679172	2.23259	0.0255763	0.679712	0.167675	mep1a.2	protein_coding	20	35484070	35496459	+
26370	ENSDARG00000103582	53.2216	-1.24176	0.557005	-2.22934	0.0257912	0.680079	0.16744	NA	protein_coding	22	2198323	2202703	+
26310	ENSDARG00000103498	157.998	-1.23253	0.552682	-2.23009	0.0257416	0.680079	0.16744	epd	protein_coding	5	37837245	37839310	+
7033	ENSDARG00000040008	162.508	-0.865891	0.388643	-2.22799	0.0258815	0.680079	0.16744	neurod6a	protein_coding	24	32411753	32474949	+
7942	ENSDARG00000043482	167.165	-0.788688	0.353602	-2.23044	0.0257181	0.680079	0.16744	b3gnt3.1	protein_coding	8	13534385	13541514	-
7043	ENSDARG00000040045	373.184	-0.51273	0.229742	-2.23177	0.0256304	0.680079	0.16744	NA	protein_coding	2	68789	71801	+
9977	ENSDARG00000056519	596.779	-0.3874	0.173885	-2.22791	0.0258865	0.680079	0.16744	NA	protein_coding	14	25464681	25502537	+
3578	ENSDARG00000019797	1509.24	-0.299737	0.134604	-2.2268	0.0259606	0.680079	0.16744	qrich1	protein_coding	11	17997403	18107447	-
24321	ENSDARG00000100529	1496.65	0.261512	0.117433	2.22691	0.0259531	0.680079	0.16744	SH3BP5	protein_coding	19	1964005	1999477	+
6659	ENSDARG00000038518	2147.45	0.268243	0.120357	2.22873	0.0258318	0.680079	0.16744	snap29	protein_coding	8	1839695	1856656	+
5883	ENSDARG00000035565	1030.13	0.325427	0.146035	2.22842	0.0258523	0.680079	0.16744	atp6v0a2b	protein_coding	5	24543862	24567869	+
2412	ENSDARG00000013961	5608.48	0.349146	0.156874	2.22564	0.0260381	0.680079	0.16744	slc31a1	protein_coding	5	57328535	57354915	+
14875	ENSDARG00000076781	619.493	0.433525	0.194618	2.22756	0.0259096	0.680079	0.16744	TRIM45	protein_coding	9	20526472	20539280	+
7307	ENSDARG00000041060	973.504	0.50756	0.227804	2.22806	0.0258767	0.680079	0.16744	lgals9l3	protein_coding	15	31054200	31067589	-
3467	ENSDARG00000019274	844.26	0.552932	0.248427	2.22573	0.0260324	0.680079	0.16744	rasd1	protein_coding	12	1398404	1400009	+
3449	ENSDARG00000019195	649.379	0.599486	0.268964	2.22887	0.0258225	0.680079	0.16744	vps9d1	protein_coding	18	14633974	14668398	+
2155	ENSDARG00000012640	431.768	0.790039	0.354953	2.22576	0.0260304	0.680079	0.16744	cideb	protein_coding	7	24015507	24022340	-
2720	ENSDARG00000015554	700.226	-0.379037	0.170482	-2.22332	0.0261942	0.682737	0.165746	zic2a	protein_coding	9	31282161	31287010	+
13324	ENSDARG00000070868	84.62	1.24027	0.557851	2.2233	0.0261957	0.682737	0.165746	cfap126	protein_coding	23	19977120	19981813	+
9333	ENSDARG00000054222	711.99	0.428539	0.192803	2.22268	0.0262377	0.683103	0.165514	fbxl8	protein_coding	7	29108956	29115772	-
21754	ENSDARG00000096926	9.54312	-2.2083	0.994483	-2.22055	0.0263816	0.68321	0.165446	NA	processed_transcript	24	17409681	17413936	-
9301	ENSDARG00000054122	850.069	-0.414607	0.186621	-2.22166	0.0263065	0.68321	0.165446	tmem30b	protein_coding	17	28102487	28111225	+
9134	ENSDARG00000053463	691.482	-0.33325	0.150021	-2.22136	0.0263266	0.68321	0.165446	poglut1	protein_coding	1	28874389	28890028	-
27614	ENSDARG00000105424	552.479	0.35339	0.159122	2.22087	0.0263594	0.68321	0.165446	NA	protein_coding	14	32866748	32876280	-
22787	ENSDARG00000098293	129.885	0.626398	0.281895	2.2221	0.0262765	0.68321	0.165446	si:dkey-27i16.2	protein_coding	14	14560932	14566417	-
229	ENSDARG00000002353	52.1782	0.929938	0.418921	2.21984	0.0264294	0.683723	0.16512	tagapa	protein_coding	17	45404758	45411170	+
18641	ENSDARG00000091253	2600.15	-0.269496	0.121469	-2.21864	0.0265111	0.685113	0.164238	smyd1b	protein_coding	8	1015243	1051527	-
9153	ENSDARG00000053500	2201.49	0.325496	0.146864	2.21631	0.0266706	0.68792	0.162462	cbsa	protein_coding	1	29068649	29093562	+
20982	ENSDARG00000095805	171.571	0.626852	0.282847	2.21623	0.026676	0.68792	0.162462	NA	protein_coding	8	23390844	23396194	+
9461	ENSDARG00000054814	3459.75	0.28253	0.127521	2.21555	0.0267222	0.688385	0.162169	NA	protein_coding	16	31453980	31505802	-
5729	ENSDARG00000034801	1113.13	0.29754	0.134374	2.21427	0.02681	0.689921	0.161201	MYLK	protein_coding	9	4024250	4075620	-
372	ENSDARG00000003113	7277.82	0.54928	0.24812	2.21377	0.0268445	0.690081	0.1611	ada	protein_coding	23	25946448	25976656	-
5490	ENSDARG00000033042	106.304	-1.01983	0.461491	-2.20985	0.0271154	0.693423	0.159002	ptprja	protein_coding	7	39553046	39611109	-
6522	ENSDARG00000037935	1604.42	0.392083	0.177336	2.21096	0.0270386	0.693423	0.159002	aldh16a1	protein_coding	3	32080403	32098515	+
11790	ENSDARG00000062374	331.731	0.601303	0.27204	2.21035	0.0270808	0.693423	0.159002	leng9	protein_coding	16	13810018	13818071	-
8701	ENSDARG00000051793	132.363	0.603494	0.273079	2.20996	0.0271079	0.693423	0.159002	zgc:113426	protein_coding	25	19670273	19680133	+
22070	ENSDARG00000097337	185.517	0.607668	0.274983	2.20984	0.0271163	0.693423	0.159002	si:dkeyp-79f12.7	sense_intronic	3	58108431	58110154	-
7308	ENSDARG00000041062	1010.32	-0.385323	0.174475	-2.20847	0.0272114	0.695127	0.157936	calb2a	protein_coding	18	21198762	21218851	-
22663	ENSDARG00000098105	740.894	0.314852	0.142608	2.20782	0.027257	0.695567	0.157661	tmem106c	protein_coding	3	1323732	1339220	-
15123	ENSDARG00000077341	3869.29	-0.414623	0.188059	-2.20475	0.0274716	0.70031	0.15471	ppp1r14c	protein_coding	23	39807857	39849155	-
15215	ENSDARG00000077572	28.3745	-1.73277	0.786536	-2.20303	0.0275923	0.700466	0.154613	si:ch211-193k19.2	protein_coding	19	43654238	43659779	-
9652	ENSDARG00000055514	6215.25	-0.517983	0.235106	-2.20319	0.0275813	0.700466	0.154613	icn2	protein_coding	16	23487051	23491093	+
7448	ENSDARG00000041621	437.842	-0.401891	0.182415	-2.20317	0.027583	0.700466	0.154613	bbs2	protein_coding	18	17516569	17531483	-
18474	ENSDARG00000090722	2247.15	0.43348	0.196713	2.20361	0.0275515	0.700466	0.154613	C20H6orf58	protein_coding	20	1412193	1421005	+
13624	ENSDARG00000071877	4597.53	-0.282793	0.128412	-2.20222	0.0276495	0.70119	0.154164	dhrs7cb	protein_coding	12	455552	464007	-
6025	ENSDARG00000036057	509.091	0.362931	0.164877	2.20123	0.0277199	0.702246	0.153511	tradd	protein_coding	7	29115890	29124578	+
5292	ENSDARG00000031709	681.929	-0.485926	0.220843	-2.20032	0.0277842	0.702893	0.153111	mllt1b	protein_coding	2	22970140	23004355	-
9903	ENSDARG00000056252	2037.18	-0.312356	0.141976	-2.20006	0.0278029	0.702893	0.153111	sort1b	protein_coding	8	25041713	25074319	-
17508	ENSDARG00000087303	3157.87	0.531955	0.241891	2.19915	0.0278673	0.703793	0.152555	cebpd	protein_coding	24	35564668	35565927	+
17978	ENSDARG00000089043	452.855	0.384736	0.175087	2.1974	0.0279921	0.706215	0.151063	ptpn6	protein_coding	16	31720042	31756963	-
28087	ENSDARG00000106745	16.5824	-1.53647	0.699999	-2.19495	0.0281668	0.707482	0.150284	NA	protein_coding	15	12030367	12054746	+
3606	ENSDARG00000019962	1171.98	-0.587586	0.267782	-2.19427	0.028216	0.707482	0.150284	DOP1A	protein_coding	16	33062570	33097398	-
9706	ENSDARG00000055659	206.194	-0.502103	0.228727	-2.19521	0.0281486	0.707482	0.150284	gpr161b	protein_coding	9	34148714	34162374	+
9420	ENSDARG00000054616	7032.95	-0.317754	0.144697	-2.196	0.0280918	0.707482	0.150284	cldni	protein_coding	3	30921246	30927002	+
2599	ENSDARG00000014916	676.991	0.687183	0.313128	2.19458	0.0281941	0.707482	0.150284	slc10a2	protein_coding	9	27339505	27344683	+
25346	ENSDARG00000102018	204.561	0.769435	0.350574	2.19479	0.0281789	0.707482	0.150284	btr25	protein_coding	19	4059200	4065406	+
21877	ENSDARG00000097083	6.80735	-2.62441	1.19804	-2.19058	0.0284819	0.710508	0.148431	NA	antisense	8	41505590	41519281	+
28761	ENSDARG00000109726	230.034	-2.38256	1.08763	-2.19061	0.0284802	0.710508	0.148431	PLCB1	protein_coding	17	3841012	3986236	-
10728	ENSDARG00000059026	56.1527	-1.28575	0.586813	-2.19108	0.0284463	0.710508	0.148431	zgc:123217	protein_coding	12	4036409	4044132	+
6440	ENSDARG00000037618	482.438	0.500226	0.22824	2.19166	0.0284037	0.710508	0.148431	ddit4	protein_coding	12	48340133	48342259	+
11160	ENSDARG00000060498	109.433	0.692829	0.316191	2.19118	0.028439	0.710508	0.148431	tnfrsf9a	protein_coding	23	30006206	30010042	+
30867	ENSDARG00000114817	5.59494	5.82764	2.6617	2.18944	0.0285645	0.711842	0.147617	NA	lincRNA	1	30840216	30841415	-
11385	ENSDARG00000061223	127.199	-0.689668	0.3151	-2.18873	0.0286167	0.712416	0.147266	ogfrl1	protein_coding	13	27900446	27916565	-
18687	ENSDARG00000091465	460.968	-0.661896	0.302472	-2.18829	0.0286486	0.712486	0.147224	NA	protein_coding	6	37451341	37460178	-
13172	ENSDARG00000070486	554.458	-0.490179	0.224278	-2.18559	0.0288459	0.714761	0.145839	rbp7b	protein_coding	6	45932241	45933368	+
11300	ENSDARG00000060980	469.28	-0.421484	0.192786	-2.18628	0.0287949	0.714761	0.145839	ATP8B1	protein_coding	21	3618519	3700334	-
8463	ENSDARG00000045516	5736.75	0.406279	0.185903	2.18543	0.0288571	0.714761	0.145839	itih2	protein_coding	4	25187912	25215968	-
14866	ENSDARG00000076765	338.016	0.501734	0.229542	2.18581	0.0288296	0.714761	0.145839	DDHD2	protein_coding	10	20503886	20524592	-
18092	ENSDARG00000089390	283.323	0.535899	0.245277	2.18487	0.0288981	0.715052	0.145662	PNPLA2	protein_coding	25	4541211	4574570	+
13123	ENSDARG00000070396	55.5119	1.27521	0.58378	2.1844	0.0289327	0.715185	0.145582	serpinb1l2	protein_coding	20	26916639	26919945	+
26097	ENSDARG00000103176	32.0758	1.15032	0.526715	2.18394	0.0289664	0.715294	0.145515	nr5a1a	protein_coding	8	52833443	52871056	-
10731	ENSDARG00000059035	4763	0.469328	0.215065	2.18226	0.0290903	0.71763	0.144099	porb	protein_coding	15	1847135	1885247	-
27635	ENSDARG00000105450	344.799	0.407961	0.187182	2.17949	0.0292952	0.721955	0.14149	NA	protein_coding	7	4162994	4186839	+
9747	ENSDARG00000055809	7.69157	-2.82757	1.29806	-2.1783	0.0293838	0.723161	0.140765	vtg2	protein_coding	22	24869690	24880824	-
12114	ENSDARG00000063332	139.276	-0.626811	0.287787	-2.17804	0.0294033	0.723161	0.140765	SHANK3	protein_coding	18	7663802	8030073	-
18819	ENSDARG00000091889	53.9863	1.31415	0.603527	2.17746	0.0294465	0.723497	0.140563	NA	processed_transcript	9	39010432	39014598	+
979	ENSDARG00000006220	9942.77	0.558471	0.256698	2.1756	0.0295853	0.725449	0.139393	ugt1a2	protein_coding	9	9969987	10003782	-
12591	ENSDARG00000068951	18.9547	1.91821	0.881641	2.17572	0.0295759	0.725449	0.139393	NA	protein_coding	18	15758375	15768336	+
25076	ENSDARG00000101629	934.067	1.19648	0.55019	2.17466	0.0296553	0.726436	0.138803	NA	protein_coding	18	1837668	1925826	+
847	ENSDARG00000005536	1291.4	-0.28433	0.13079	-2.17394	0.0297099	0.727044	0.138439	ubr7	protein_coding	20	27093042	27107709	+
19167	ENSDARG00000092513	4.42654	-3.6825	1.69521	-2.1723	0.0298332	0.727151	0.138375	NA	protein_coding	22	4939559	4944795	-
28610	ENSDARG00000109310	1933.47	-0.700552	0.322466	-2.17248	0.0298192	0.727151	0.138375	NA	protein_coding	14	3363368	3381303	-
7424	ENSDARG00000041540	193.866	0.962885	0.443082	2.17315	0.0297688	0.727151	0.138375	sult1st2	protein_coding	8	46513743	46525092	-
25127	ENSDARG00000101693	26.1345	1.22542	0.564063	2.17249	0.0298184	0.727151	0.138375	STK19	protein_coding	KN150449.1	38186	54173	-
5200	ENSDARG00000031048	2910.54	-0.227866	0.104917	-2.17187	0.0298654	0.727211	0.13834	gspt1	protein_coding	12	19362335	19383945	+
279	ENSDARG00000002634	229.79	-0.624261	0.287591	-2.17066	0.0299572	0.727274	0.138302	NA	protein_coding	1	12141876	12161148	-
9144	ENSDARG00000053483	2237.45	-0.321881	0.14827	-2.1709	0.0299384	0.727274	0.138302	zgc:113054	protein_coding	6	43450221	43474757	+
17298	ENSDARG00000086512	227.288	0.553966	0.255131	2.1713	0.0299084	0.727274	0.138302	NA	protein_coding	5	11242291	11271209	-
24314	ENSDARG00000100515	2331.8	0.464349	0.213992	2.16994	0.0300114	0.727866	0.137949	dusp1	protein_coding	14	15760253	15763648	-
10124	ENSDARG00000056921	129.881	-0.635339	0.292847	-2.16953	0.0300427	0.727903	0.137927	ankk1	protein_coding	15	22014029	22024954	+
27601	ENSDARG00000105411	6424.63	-1.05075	0.48447	-2.16886	0.0300936	0.728415	0.137621	NA	protein_coding	14	46221004	46228094	-
6456	ENSDARG00000037695	57.3253	-1.08973	0.502827	-2.1672	0.0302193	0.729401	0.137034	pcdh2aa1	protein_coding	14	2123323	2327853	-
18117	ENSDARG00000089489	347.694	-0.517351	0.238679	-2.16756	0.030192	0.729401	0.137034	NA	protein_coding	11	40103720	40128722	-
18698	ENSDARG00000091511	313.574	-0.438452	0.202318	-2.16714	0.0302239	0.729401	0.137034	gpx7	protein_coding	23	42219613	42232124	-
6232	ENSDARG00000036846	2081.3	0.43163	0.19926	2.16617	0.0302985	0.73048	0.136391	anks4b	protein_coding	3	60812851	60827402	-
8389	ENSDARG00000045268	13.9714	-3.052	1.41283	-2.16021	0.0307565	0.730965	0.136104	tectb	protein_coding	12	31476169	31484677	-
14300	ENSDARG00000075327	726.86	-0.505663	0.23401	-2.16086	0.030706	0.730965	0.136104	DOCK10	protein_coding	15	1897375	2010926	-
12173	ENSDARG00000063578	276.506	-0.497448	0.23009	-2.16197	0.0306204	0.730965	0.136104	DGKI	protein_coding	4	4626794	4706893	-
4389	ENSDARG00000025403	875.31	-0.482359	0.223053	-2.16253	0.030577	0.730965	0.136104	ftr83	protein_coding	5	30741730	30753167	+
2018	ENSDARG00000011925	3710.15	-0.435772	0.201901	-2.15835	0.0309009	0.730965	0.136104	spns1	protein_coding	3	15455319	15475080	-
10033	ENSDARG00000056659	631.79	-0.420832	0.194863	-2.15963	0.0308015	0.730965	0.136104	NA	protein_coding	17	22032296	22067451	-
10652	ENSDARG00000058771	899.651	-0.403113	0.186524	-2.16118	0.0306811	0.730965	0.136104	NAV1	protein_coding	6	54888493	55022544	+
3382	ENSDARG00000018854	1112.29	-0.348697	0.161322	-2.16149	0.0306575	0.730965	0.136104	scaf4b	protein_coding	15	42285643	42347209	+
487	ENSDARG00000003751	1268.74	-0.292308	0.134997	-2.1653	0.0303646	0.730965	0.136104	lats1	protein_coding	20	1240461	1268869	-
26094	ENSDARG00000103167	716.457	0.30352	0.140685	2.15745	0.0309709	0.730965	0.136104	NA	protein_coding	5	43064941	43071058	-
62	ENSDARG00000000906	301.111	0.427741	0.198183	2.15832	0.0309031	0.730965	0.136104	skap2	protein_coding	16	20934353	20977706	+
479	ENSDARG00000003697	570.558	0.492894	0.228469	2.15738	0.0309764	0.730965	0.136104	slc5a8l	protein_coding	6	49063289	49078702	-
7669	ENSDARG00000042562	404.951	0.503453	0.233334	2.15765	0.0309552	0.730965	0.136104	allc	protein_coding	20	30355436	30370927	-
27134	ENSDARG00000104742	238.404	0.559996	0.259422	2.15863	0.0308791	0.730965	0.136104	NA	protein_coding	7	69019851	69047484	+
10544	ENSDARG00000058462	18942	0.591759	0.274067	2.15918	0.0308366	0.730965	0.136104	zgc:158846	protein_coding	6	39336731	39344259	-
8543	ENSDARG00000045708	99.882	0.955777	0.442847	2.15825	0.0309081	0.730965	0.136104	adm2a	protein_coding	4	9880647	9891874	-
2740	ENSDARG00000015657	37.6584	1.05484	0.487895	2.16202	0.030617	0.730965	0.136104	ppp1r3c2b	protein_coding	8	52442622	52447101	+
24724	ENSDARG00000101109	114.714	1.0611	0.491426	2.15922	0.0308332	0.730965	0.136104	cldn15b	protein_coding	5	53908609	53955218	-
20511	ENSDARG00000094978	117.37	1.11386	0.515559	2.16049	0.0307347	0.730965	0.136104	NA	protein_coding	20	2281933	2284402	+
4338	ENSDARG00000025046	18.4917	1.57932	0.729835	2.16395	0.0304685	0.730965	0.136104	NA	protein_coding	4	77709678	77712195	+
17252	ENSDARG00000086337	20.7339	1.63348	0.757133	2.15745	0.0309703	0.730965	0.136104	NA	protein_coding	21	4702773	4707754	+
2202	ENSDARG00000012903	267.531	1.95659	0.90639	2.15867	0.0308761	0.730965	0.136104	slc34a2a	protein_coding	1	14432434	14442902	+
22522	ENSDARG00000097911	6.096	2.91838	1.35352	2.15614	0.0310724	0.732523	0.135179	NA	antisense	2	39059635	39070308	+
32097	ENSDARG00000117405	25.3585	-1.28645	0.597458	-2.15321	0.0313025	0.734716	0.133881	NA	lincRNA	9	41509948	41598827	+
20526	ENSDARG00000095002	51.4169	-1.04872	0.487354	-2.15186	0.0314082	0.734716	0.133881	TNNC2	protein_coding	23	20408227	20420243	+
5423	ENSDARG00000032578	181.581	-0.725499	0.33701	-2.15275	0.0313384	0.734716	0.133881	pax2b	protein_coding	12	45799982	45876387	-
13	ENSDARG00000000183	665.689	-0.343499	0.159672	-2.15127	0.0314546	0.734716	0.133881	ptpn4b	protein_coding	22	11778053	11833334	-
6464	ENSDARG00000037748	1779.89	0.306054	0.142287	2.15096	0.0314793	0.734716	0.133881	slc43a1b	protein_coding	1	44591492	44638058	-
11459	ENSDARG00000061450	821.843	0.311198	0.144701	2.15063	0.0315055	0.734716	0.133881	tesk2	protein_coding	2	27330461	27380161	+
5526	ENSDARG00000033364	7171.51	0.321069	0.149285	2.15071	0.0314994	0.734716	0.133881	mgst3b	protein_coding	13	45476181	45482003	+
10014	ENSDARG00000056625	340.365	0.374962	0.174345	2.15069	0.0315005	0.734716	0.133881	trpc6a	protein_coding	21	22801257	22812449	-
9188	ENSDARG00000053625	7368.61	0.405866	0.188423	2.15401	0.0312394	0.734716	0.133881	anxa2b	protein_coding	7	29518396	29534001	-
11933	ENSDARG00000062817	165.124	0.610123	0.283811	2.14975	0.0315752	0.734716	0.133881	crym	protein_coding	12	10448226	10462503	+
10416	ENSDARG00000058053	237.808	0.788677	0.366893	2.14961	0.0315861	0.734716	0.133881	serping1	protein_coding	8	13960655	13972626	-
27235	ENSDARG00000104893	57.9832	0.92082	0.42788	2.15206	0.031393	0.734716	0.133881	NA	protein_coding	4	56110201	56125306	-
32427	ENSDARG00000117735	97.0648	1.05235	0.489446	2.15007	0.0315494	0.734716	0.133881	NA	lincRNA	7	980292	989868	+
32023	ENSDARG00000117331	5.44064	5.78263	2.68912	2.15038	0.0315254	0.734716	0.133881	NA	lincRNA	16	14431515	14443389	-
27825	ENSDARG00000105708	39.4603	-1.68805	0.785538	-2.14891	0.0316413	0.735299	0.133536	or42a4	protein_coding	10	36212575	36214582	-
2556	ENSDARG00000014675	256.105	-0.523446	0.24379	-2.14712	0.0317839	0.73668	0.132721	NA	protein_coding	19	8144556	8339860	+
12704	ENSDARG00000069265	2392.1	0.294395	0.137142	2.14665	0.0318212	0.73668	0.132721	matn3b	protein_coding	13	32627444	32635885	-
25767	ENSDARG00000102665	134.392	0.625106	0.29116	2.14695	0.031797	0.73668	0.132721	NA	protein_coding	KN150072.1	1636	13289	+
547	ENSDARG00000004015	378.912	0.668063	0.311126	2.14724	0.0317738	0.73668	0.132721	adcyap1a	protein_coding	7	71547747	71556734	+
25957	ENSDARG00000102956	420.998	0.365298	0.170286	2.1452	0.0319371	0.738663	0.131553	NA	protein_coding	14	48812189	48847631	+
4066	ENSDARG00000022698	794.481	0.324682	0.15141	2.14438	0.0320024	0.739472	0.131078	lad1	protein_coding	23	5687972	5719453	-
10752	ENSDARG00000059083	492.979	-0.394295	0.183952	-2.14346	0.0320763	0.739781	0.130897	NA	protein_coding	17	956821	981781	+
28819	ENSDARG00000109862	27.578	1.52483	0.711348	2.14358	0.0320663	0.739781	0.130897	NA	protein_coding	9	19248124	19308435	+
19783	ENSDARG00000093646	188.095	0.594844	0.277618	2.14267	0.0321398	0.740549	0.130446	NA	processed_transcript	13	20227045	20231750	-
32099	ENSDARG00000117407	505.567	0.392032	0.183074	2.14138	0.032243	0.742228	0.129463	NA	lincRNA	5	13603536	13616296	+
19637	ENSDARG00000093386	5.31519	5.75371	2.68889	2.13981	0.03237	0.744449	0.128165	NA	protein_coding	8	20950344	20953980	+
17661	ENSDARG00000087832	39.8495	0.950618	0.444353	2.13933	0.032409	0.744645	0.128051	NA	protein_coding	16	25701985	25741225	-
5669	ENSDARG00000034368	2110.86	0.290983	0.136044	2.13889	0.0324443	0.744756	0.127986	hexb	protein_coding	5	34600714	34616599	-
18926	ENSDARG00000092077	123.662	0.660672	0.309079	2.13755	0.0325534	0.74586	0.127342	NA	protein_coding	23	16948049	16953236	+
27606	ENSDARG00000105416	619.706	0.738133	0.345259	2.13791	0.032524	0.74586	0.127342	NA	protein_coding	14	31721171	31751154	+
4412	ENSDARG00000025559	329.687	0.53383	0.249866	2.13647	0.0326415	0.747178	0.126576	pex11g	protein_coding	11	5554163	5563498	-
10858	ENSDARG00000059485	58.5466	-1.18733	0.555929	-2.13576	0.0326991	0.747797	0.126217	emb	protein_coding	5	66353589	66362023	+
19144	ENSDARG00000092478	631.243	-0.565586	0.264987	-2.13439	0.0328106	0.748946	0.12555	NA	protein_coding	21	21339311	21344275	+
25430	ENSDARG00000102142	254.307	-0.441696	0.206921	-2.13461	0.0327928	0.748946	0.12555	ece2b	protein_coding	15	4172288	4314097	-
2212	ENSDARG00000012949	1173.44	-0.576549	0.270334	-2.13272	0.0329474	0.751366	0.124149	SCML2	protein_coding	11	30106182	30158609	-
12863	ENSDARG00000069654	381.934	0.432832	0.203029	2.13187	0.0330173	0.752259	0.123632	PPP6R2	protein_coding	18	6815744	6856380	-
21814	ENSDARG00000097000	374.248	-0.520989	0.244512	-2.13073	0.0331112	0.753695	0.122804	NA	lincRNA	6	27620687	27623299	-
19081	ENSDARG00000092361	141.849	-1.15261	0.541797	-2.12739	0.0333879	0.757174	0.120805	NA	protein_coding	1	7964276	7975769	-
13665	ENSDARG00000073744	713.423	-0.544307	0.255753	-2.12825	0.0333163	0.757174	0.120805	IP6K1	protein_coding	22	39054012	39083156	+
9108	ENSDARG00000053380	359.088	-0.400035	0.187997	-2.12788	0.0333473	0.757174	0.120805	ENTREP2	protein_coding	7	31145386	31336235	+
9893	ENSDARG00000056228	1654.82	0.274985	0.129244	2.12764	0.0333668	0.757174	0.120805	pld1a	protein_coding	2	25560556	25632090	+
14403	ENSDARG00000075580	98.5552	-0.716284	0.336913	-2.12602	0.0335015	0.759046	0.119732	LRCH2	protein_coding	5	37132016	37252111	-
3280	ENSDARG00000018270	415.684	-0.36204	0.170389	-2.12479	0.0336042	0.759965	0.119206	olfm1a	protein_coding	5	64732036	64775757	+
25811	ENSDARG00000102729	333.499	0.530485	0.249625	2.12513	0.0335762	0.759965	0.119206	SAMD9	protein_coding	2	45332137	45336975	-
7578	ENSDARG00000042188	188.171	0.633688	0.298303	2.12431	0.0336441	0.760164	0.119093	ttc38	protein_coding	18	10926197	10959429	+
7699	ENSDARG00000042677	104.918	-0.76436	0.360003	-2.1232	0.0337369	0.761534	0.118311	cadm1b	protein_coding	15	18863872	18988585	+
5735	ENSDARG00000034852	847.605	0.477073	0.224773	2.12247	0.0337982	0.761534	0.118311	nt5c2l1	protein_coding	10	17460358	17484764	-
25038	ENSDARG00000101577	106.659	0.59252	0.279162	2.12249	0.0337962	0.761534	0.118311	NA	protein_coding	25	13620555	13625573	+
5159	ENSDARG00000030781	1780.06	-0.265349	0.125062	-2.12173	0.0338601	0.762226	0.117916	acads	protein_coding	10	43999263	44017665	-
11269	ENSDARG00000060871	449.747	-0.733664	0.345972	-2.12059	0.0339565	0.762291	0.117879	MCTP1	protein_coding	10	43862964	43928937	-
8566	ENSDARG00000045799	1032.5	-0.662576	0.3124	-2.12092	0.0339285	0.762291	0.117879	NA	protein_coding	25	19213872	19224298	-
5301	ENSDARG00000031757	234.658	0.558765	0.263458	2.12088	0.0339315	0.762291	0.117879	NA	protein_coding	16	32029090	32050153	+
14047	ENSDARG00000074684	392.061	0.512376	0.241694	2.11994	0.0340111	0.762817	0.11758	mlsl	protein_coding	14	46157379	46173265	-
3465	ENSDARG00000019260	735.755	0.597934	0.282162	2.11912	0.0340803	0.763668	0.117095	dhrs9	protein_coding	9	48706038	48736388	-
15214	ENSDARG00000077571	281.299	0.511397	0.241405	2.11842	0.0341395	0.764294	0.11674	zgc:174862	protein_coding	23	43320903	43393589	-
1711	ENSDARG00000010181	625.002	-0.395089	0.186638	-2.11687	0.0342712	0.76654	0.115465	asap2a	protein_coding	17	35097024	35223482	+
24458	ENSDARG00000100722	542.805	-0.5113	0.241637	-2.11599	0.0343459	0.767508	0.114917	NA	protein_coding	17	27176243	27183448	+
17410	ENSDARG00000086956	10.4097	-2.86123	1.35356	-2.11386	0.0345268	0.768455	0.114381	NA	protein_coding	20	54027778	54029122	+
4998	ENSDARG00000029832	1916.44	-0.342684	0.162129	-2.11365	0.0345454	0.768455	0.114381	slc26a1	protein_coding	21	20324562	20329541	-
397	ENSDARG00000003216	3677.2	-0.327311	0.154828	-2.11403	0.0345127	0.768455	0.114381	anxa2a	protein_coding	25	34013093	34027440	+
27301	ENSDARG00000104995	686.435	0.749539	0.354427	2.11479	0.0344477	0.768455	0.114381	ugt5b1	protein_coding	1	9645275	9652725	-
27827	ENSDARG00000105712	11.0619	2.34417	1.10879	2.11418	0.0345003	0.768455	0.114381	NA	protein_coding	4	77126495	77140170	-
2167	ENSDARG00000012699	132.273	-0.800878	0.379068	-2.11275	0.0346218	0.769454	0.113817	BBX	protein_coding	10	28470307	28525611	-
9618	ENSDARG00000055395	472.914	0.432951	0.205027	2.11168	0.034714	0.770803	0.113057	foxq1b	protein_coding	20	26683933	26685395	+
29443	ENSDARG00000111462	4.73337	-5.78694	2.74208	-2.11042	0.034822	0.77191	0.112433	NA	protein_coding	8	34932397	34975385	+
6308	ENSDARG00000037100	340.136	-0.4526	0.214465	-2.11036	0.0348271	0.77191	0.112433	ankrd10a	protein_coding	1	29140884	29164911	+
24218	ENSDARG00000100387	6.67487	2.67338	1.26806	2.10825	0.035009	0.77524	0.110564	NA	protein_coding	4	52504406	52504961	-
4828	ENSDARG00000028618	6189.14	0.341002	0.161802	2.10753	0.0350719	0.775931	0.110177	krt18b	protein_coding	6	39360377	39365467	+
12723	ENSDARG00000069295	757.565	-0.532628	0.252856	-2.10645	0.0351655	0.776595	0.109806	bcl6ab	protein_coding	2	10087334	10098191	-
22698	ENSDARG00000098162	7820.49	0.46257	0.219576	2.10665	0.0351478	0.776595	0.109806	zgc:77748	protein_coding	3	13469704	13473197	+
3049	ENSDARG00000017126	3123.01	0.314546	0.149358	2.10598	0.0352058	0.776783	0.1097	ilvbl	protein_coding	18	44768829	44794015	+
30853	ENSDARG00000114793	12.9519	-1.68675	0.801326	-2.10494	0.0352963	0.777381	0.109366	NA	protein_coding	KN147637.2	157645	161740	-
13321	ENSDARG00000070864	401.946	-0.74526	0.354237	-2.10385	0.0353919	0.777381	0.109366	bcl6aa	protein_coding	6	28216487	28222592	-
22602	ENSDARG00000098021	239.218	-0.510338	0.242554	-2.10402	0.0353767	0.777381	0.109366	NA	protein_coding	3	61371434	61377127	-
19993	ENSDARG00000094045	555.019	0.507725	0.241314	2.104	0.0353781	0.777381	0.109366	NA	protein_coding	2	32636508	32637592	-
23095	ENSDARG00000098761	310.48	0.549779	0.261276	2.10421	0.0353601	0.777381	0.109366	rgs2	protein_coding	22	24246213	24248420	-
13193	ENSDARG00000070541	47.8424	-0.955634	0.454552	-2.10237	0.0355213	0.777594	0.109247	NA	protein_coding	11	25388747	25397129	+
6137	ENSDARG00000036456	8511.09	0.249884	0.118928	2.10113	0.0356293	0.777594	0.109247	anxa4	protein_coding	10	41159241	41192881	+
14020	ENSDARG00000074628	583.244	0.323385	0.153751	2.10331	0.0354388	0.777594	0.109247	si:dkey-10o6.2	protein_coding	18	38209055	38216584	-
2416	ENSDARG00000013968	11190.3	0.334105	0.159032	2.10087	0.0356527	0.777594	0.109247	psap	protein_coding	13	5004924	5028964	+
7298	ENSDARG00000041022	798.162	0.340501	0.162079	2.10083	0.035656	0.777594	0.109247	pdcd4b	protein_coding	22	29655981	29689981	-
14647	ENSDARG00000076179	1222.13	0.354213	0.168586	2.10108	0.0356342	0.777594	0.109247	NGEF	protein_coding	15	40074923	40133784	+
30187	ENSDARG00000113218	160.427	0.579354	0.27576	2.10094	0.0356466	0.777594	0.109247	NA	protein_coding	5	9360394	9370190	+
4527	ENSDARG00000026403	1176.73	2.44369	1.16258	2.10196	0.0355568	0.777594	0.109247	HEPH	protein_coding	10	24394023	24416471	-
30555	ENSDARG00000114063	448.719	0.534309	0.25441	2.10019	0.0357121	0.778123	0.108952	NA	protein_coding	10	15064433	15076420	+
10627	ENSDARG00000058695	241.659	-0.613039	0.292001	-2.09944	0.0357784	0.77818	0.10892	DDR2	protein_coding	2	6963296	6996486	+
555	ENSDARG00000004051	339.783	0.60273	0.287048	2.09976	0.0357504	0.77818	0.10892	NA	protein_coding	7	58270474	58289847	-
3763	ENSDARG00000020749	52.8086	-0.831104	0.396376	-2.09676	0.0360151	0.780419	0.107672	caprin2	protein_coding	4	16615026	16628802	-
13370	ENSDARG00000071005	937.17	-0.507522	0.242013	-2.09709	0.0359859	0.780419	0.107672	ppp1r3ca	protein_coding	17	23311377	23314178	+
6343	ENSDARG00000037260	434.8	-0.447298	0.213332	-2.09673	0.0360178	0.780419	0.107672	toporsa	protein_coding	1	26105141	26109961	+
16047	ENSDARG00000079543	3162.16	0.355288	0.16947	2.09647	0.036041	0.780419	0.107672	dpys	protein_coding	16	44298902	44325688	+
30756	ENSDARG00000114554	800.372	0.525753	0.250711	2.09705	0.0359893	0.780419	0.107672	cdx1a	protein_coding	14	3287740	3312722	+
5952	ENSDARG00000035810	5017.6	0.274693	0.131072	2.09575	0.0361047	0.781107	0.107289	rgcc	protein_coding	9	17438765	17449872	+
986	ENSDARG00000006257	1633.54	-0.283374	0.135242	-2.09531	0.0361432	0.78125	0.10721	vldlr	protein_coding	10	15255012	15305767	+
10785	ENSDARG00000059247	700.786	-0.350067	0.167121	-2.09469	0.0361982	0.781559	0.107038	tmem54a	protein_coding	17	25326054	25342274	+
13153	ENSDARG00000070453	1683.49	0.47063	0.224744	2.09407	0.0362535	0.781559	0.107038	gch1	protein_coding	17	15121977	15149275	-
26793	ENSDARG00000104213	762.628	0.530966	0.253513	2.09443	0.0362216	0.781559	0.107038	NA	protein_coding	3	33389023	33395233	-
9332	ENSDARG00000054220	470.373	-0.546472	0.261229	-2.09192	0.0364452	0.785002	0.10513	ap4s1	protein_coding	17	28703971	28707970	-
22515	ENSDARG00000097902	811.107	-0.408227	0.195224	-2.09107	0.0365219	0.785269	0.104981	NA	protein_coding	17	16046132	16084578	+
25813	ENSDARG00000102731	22.9589	1.40609	0.67239	2.09118	0.0365121	0.785269	0.104981	NA	protein_coding	21	2259700	2261720	-
6501	ENSDARG00000037884	569.508	-0.327075	0.1565	-2.08994	0.0366236	0.785384	0.104918	rab30	protein_coding	15	11308462	11341635	-
21902	ENSDARG00000097118	9443.08	0.478744	0.229057	2.09006	0.0366122	0.785384	0.104918	si:dkey-33c14.3	lincRNA	2	342478	344595	-
27552	ENSDARG00000105351	329.118	2.03672	0.974276	2.09049	0.0365735	0.785384	0.104918	NA	protein_coding	14	46233704	46238186	-
12101	ENSDARG00000063295	8391.73	-0.337177	0.161462	-2.08827	0.0367731	0.787898	0.10353	myh9a	protein_coding	6	7735806	7776612	-
15224	ENSDARG00000077589	5.76936	-4.09586	1.96866	-2.08054	0.0374764	0.78794	0.103507	NA	protein_coding	23	25095568	25098913	-
25753	ENSDARG00000102638	48.8166	-1.5266	0.733781	-2.08045	0.0374841	0.78794	0.103507	NA	protein_coding	4	71221655	71267777	-
25501	ENSDARG00000102256	23.5894	-1.32448	0.636084	-2.08224	0.0373204	0.78794	0.103507	NA	protein_coding	4	55284199	55303279	+
2093	ENSDARG00000012347	811.347	-0.52662	0.252448	-2.08606	0.0369734	0.78794	0.103507	NA	protein_coding	16	27624395	27640995	-
4660	ENSDARG00000027353	1622.95	-0.515905	0.247253	-2.08655	0.0369287	0.78794	0.103507	ZMYM2	protein_coding	9	21430311	21460164	-
25381	ENSDARG00000102064	168.878	-0.480604	0.23064	-2.08378	0.0371801	0.78794	0.103507	kcna2b	protein_coding	23	5009964	5032587	-
4317	ENSDARG00000024874	1180.79	-0.269344	0.129244	-2.084	0.0371602	0.78794	0.103507	dock4b	protein_coding	4	6833583	6994283	+
27100	ENSDARG00000104693	3231.4	0.234223	0.112486	2.08223	0.0373212	0.78794	0.103507	il6st	protein_coding	10	5788620	5821584	-
448	ENSDARG00000003519	1891.9	0.255239	0.12249	2.08377	0.0371815	0.78794	0.103507	aprt	protein_coding	7	55530532	55539805	-
6762	ENSDARG00000038905	2080.76	0.288801	0.138563	2.08425	0.0371373	0.78794	0.103507	hectd3	protein_coding	2	26479676	26495044	+
26137	ENSDARG00000103235	3237.52	0.321137	0.154155	2.08321	0.0372324	0.78794	0.103507	mfsd8	protein_coding	12	22628704	22645215	+
13124	ENSDARG00000070399	615.088	0.349725	0.167547	2.08733	0.0368587	0.78794	0.103507	alg2	protein_coding	16	27215938	27224246	-
6857	ENSDARG00000039272	1627.4	0.558238	0.268058	2.08252	0.0372948	0.78794	0.103507	pls1	protein_coding	2	8059957	8111346	-
8724	ENSDARG00000051876	897.01	0.589352	0.282688	2.08481	0.0370865	0.78794	0.103507	ush1c	protein_coding	25	22643954	22704233	+
18838	ENSDARG00000091926	106.725	0.654466	0.314533	2.08075	0.0374564	0.78794	0.103507	casp22	protein_coding	5	22585269	22590739	-
20082	ENSDARG00000094202	220.951	0.666678	0.319718	2.08521	0.0370505	0.78794	0.103507	NA	protein_coding	1	20936711	20938512	+
14930	ENSDARG00000076900	223.619	0.690342	0.331064	2.08522	0.0370493	0.78794	0.103507	prozb	protein_coding	1	144284	151998	+
5320	ENSDARG00000031848	460.055	0.72456	0.348247	2.08059	0.0374711	0.78794	0.103507	pparg	protein_coding	11	609516	669558	-
8859	ENSDARG00000052376	82.7916	0.806438	0.387326	2.08207	0.0373364	0.78794	0.103507	b3gnt2a	protein_coding	1	53475074	53476758	-
5418	ENSDARG00000032553	228.418	0.912477	0.438436	2.08121	0.0374147	0.78794	0.103507	egln3	protein_coding	17	9912036	9936915	-
20954	ENSDARG00000095772	73.27	0.983659	0.472515	2.08175	0.037365	0.78794	0.103507	NA	protein_coding	16	11573471	11578407	+
29363	ENSDARG00000111237	27.9499	8.1451	3.90825	2.08408	0.037153	0.78794	0.103507	NA	rRNA	4	55728130	55730004	+
10147	ENSDARG00000056998	520.798	-0.382793	0.184113	-2.07912	0.0376061	0.788889	0.102984	kirrel1b	protein_coding	2	43961626	44038776	-
7468	ENSDARG00000041728	1380.83	-0.301117	0.144811	-2.07938	0.0375823	0.788889	0.102984	man1a2	protein_coding	9	20554178	20767773	+
1423	ENSDARG00000008457	913.068	0.475193	0.228579	2.07891	0.0376261	0.788889	0.102984	faah2a	protein_coding	1	40237276	40258430	+
16033	ENSDARG00000079504	2157.91	-0.262171	0.126169	-2.07794	0.0377151	0.790078	0.10233	mfn2	protein_coding	8	47897734	47948903	+
7286	ENSDARG00000040982	78.0386	-0.789673	0.380193	-2.07703	0.0377984	0.790468	0.102116	fgf14	protein_coding	9	31838044	31915423	-
22479	ENSDARG00000097855	590.871	0.300118	0.144486	2.07714	0.0377886	0.790468	0.102116	NA	protein_coding	9	40927277	40935934	-
10051	ENSDARG00000056722	10104.5	-0.421985	0.203237	-2.07632	0.0378642	0.790493	0.102102	cd99l2	protein_coding	7	25878553	25895472	-
6540	ENSDARG00000037997	9056.19	-0.411321	0.198099	-2.07634	0.0378627	0.790493	0.102102	tubb5	protein_coding	16	10318893	10327620	+
20364	ENSDARG00000094683	43.2499	-0.936928	0.451485	-2.07521	0.0379668	0.791957	0.101298	NA	processed_transcript	2	26054113	26057912	-
1573	ENSDARG00000009401	3667.25	-0.328544	0.158361	-2.07464	0.0380195	0.79238	0.101066	vcanb	protein_coding	10	43188678	43263885	+
15993	ENSDARG00000079416	1076.67	0.440065	0.21216	2.07421	0.0380594	0.792537	0.10098	zgc:174895	protein_coding	15	15456536	15460133	+
14496	ENSDARG00000075819	1235.39	-0.30576	0.147498	-2.07298	0.0381741	0.793573	0.100413	ARHGEF2	protein_coding	16	6864244	6933178	+
10174	ENSDARG00000057064	1730.51	0.49506	0.238795	2.07316	0.0381576	0.793573	0.100413	enpep	protein_coding	13	12543634	12581388	-
21796	ENSDARG00000096979	79.5493	-1.1507	0.555359	-2.07199	0.0382659	0.794132	0.100108	npc2.2	protein_coding	17	43021662	43022468	-
3871	ENSDARG00000021265	7650.42	-0.281741	0.135962	-2.0722	0.0382468	0.794132	0.100108	mybpc2b	protein_coding	24	38301080	38348805	+
6138	ENSDARG00000036457	1483.54	0.310036	0.149724	2.07071	0.0383861	0.795314	0.0994615	cacng6a	protein_coding	19	9786722	9798248	+
7083	ENSDARG00000040190	2498.01	0.32379	0.156368	2.07069	0.038388	0.795314	0.0994615	qdpra	protein_coding	14	46873229	46897067	-
22900	ENSDARG00000098477	110.478	0.599007	0.289442	2.06953	0.0384967	0.796892	0.0986005	tec	protein_coding	23	44124138	44146690	+
22443	ENSDARG00000097807	23.5187	-1.52683	0.738127	-2.06851	0.0385919	0.797511	0.0982636	NA	processed_transcript	6	50742315	50747545	-
9457	ENSDARG00000054799	1254.05	-0.31693	0.153191	-2.06886	0.0385593	0.797511	0.0982636	rfc1	protein_coding	1	23243093	23274038	-
3640	ENSDARG00000020114	1738.01	0.397288	0.192144	2.06766	0.0386722	0.798497	0.0977268	slc20a1a	protein_coding	8	31057115	31075015	-
15441	ENSDARG00000078132	12.9324	-1.70891	0.827338	-2.06555	0.0388706	0.799777	0.0970313	NA	protein_coding	12	18468066	18519822	-
838	ENSDARG00000005482	1958.43	-0.280932	0.13599	-2.06583	0.0388449	0.799777	0.0970313	RAPGEF2	protein_coding	14	47779846	48033073	-
13929	ENSDARG00000074390	3602.33	0.354613	0.171703	2.06527	0.0388978	0.799777	0.0970313	tmem176l.4	protein_coding	16	46649469	46664465	-
25129	ENSDARG00000101695	353.821	0.58004	0.280709	2.06634	0.038796	0.799777	0.0970313	NA	protein_coding	4	46842926	47096170	-
21377	ENSDARG00000096473	24.4782	1.17063	0.566638	2.06592	0.0388364	0.799777	0.0970313	MCAT	protein_coding	4	18839856	18850799	-
29710	ENSDARG00000112070	36.3717	-0.997265	0.483313	-2.06339	0.0390751	0.800729	0.0965145	NA	protein_coding	4	60339527	60356042	-
11711	ENSDARG00000062165	817.459	-0.529209	0.256388	-2.06409	0.039009	0.800729	0.0965145	TUB	protein_coding	7	27898091	28058520	+
31945	ENSDARG00000117253	358.752	0.381186	0.184722	2.06356	0.0390593	0.800729	0.0965145	NA	lincRNA	14	38715673	38744637	+
9966	ENSDARG00000056498	288.135	0.877702	0.42534	2.06353	0.039062	0.800729	0.0965145	NA	protein_coding	24	38109799	38113208	-
13412	ENSDARG00000071087	2461.08	0.41842	0.202919	2.06201	0.0392072	0.802168	0.0957346	slc35b4	protein_coding	25	3347461	3357948	+
6126	ENSDARG00000036420	100.233	0.753827	0.365587	2.06197	0.039211	0.802168	0.0957346	NA	protein_coding	7	20383841	20436781	+
8032	ENSDARG00000043816	70.8841	0.837459	0.40635	2.06093	0.0393097	0.803514	0.0950063	st6galnac1.2	protein_coding	12	20691310	20700872	+
4043	ENSDARG00000022525	11.2931	1.67542	0.813411	2.05975	0.0394226	0.805149	0.0941237	MCHR1	protein_coding	3	25503442	25512817	+
23629	ENSDARG00000099522	245.163	-0.968243	0.470249	-2.059	0.0394943	0.805941	0.093697	NA	protein_coding	7	73801377	73816333	+
3772	ENSDARG00000020794	434.477	-0.457345	0.222325	-2.0571	0.0396768	0.806299	0.0935039	neurod6b	protein_coding	2	50608099	50629155	+
2726	ENSDARG00000015575	1782	0.297092	0.1444	2.05742	0.0396458	0.806299	0.0935039	cyp3c1	protein_coding	3	40969242	40976582	-
12540	ENSDARG00000068763	793.772	0.356296	0.173198	2.05717	0.0396701	0.806299	0.0935039	plcg2	protein_coding	18	13235714	13293642	+
12379	ENSDARG00000068182	518.633	0.35927	0.174597	2.0577	0.0396187	0.806299	0.0935039	crb3b	protein_coding	1	56180416	56184928	+
4474	ENSDARG00000026017	135.777	0.586974	0.285223	2.05795	0.0395953	0.806299	0.0935039	xpnpep2	protein_coding	14	33591626	33613794	-
26375	ENSDARG00000103589	1791.22	0.392234	0.190719	2.05661	0.0397235	0.806579	0.0933529	gata6	protein_coding	2	4207209	4217887	+
660	ENSDARG00000004576	408.489	-0.385801	0.18767	-2.05574	0.0398079	0.807621	0.0927926	plk4	protein_coding	17	43410753	43428397	-
12469	ENSDARG00000068503	758.126	-0.46865	0.228036	-2.05515	0.0398642	0.808093	0.0925386	gbgt1l4	protein_coding	5	23788592	23805387	-
9177	ENSDARG00000053571	1264.7	0.326598	0.158944	2.0548	0.0398981	0.808111	0.0925291	adob	protein_coding	17	43659940	43661745	+
7282	ENSDARG00000040959	417.15	0.351282	0.170988	2.05442	0.0399346	0.808179	0.0924922	rabl3	protein_coding	9	32635546	32670526	+
17178	ENSDARG00000086060	58.2145	-1.02633	0.499682	-2.05397	0.0399785	0.808205	0.0924785	NA	protein_coding	8	32613680	32666257	+
1555	ENSDARG00000009273	795.067	-0.326714	0.159083	-2.05373	0.040002	0.808205	0.0924785	ppm1da	protein_coding	15	26933196	26939404	+
15411	ENSDARG00000078068	19.2999	-1.26031	0.614405	-2.05127	0.0402406	0.809183	0.0919534	abcg4b	protein_coding	15	23487730	23508214	-
14523	ENSDARG00000075867	167.598	-0.676442	0.329689	-2.05175	0.0401935	0.809183	0.0919534	NA	protein_coding	3	24708685	24765127	+
3943	ENSDARG00000021720	1861.48	-0.404133	0.197031	-2.05111	0.0402561	0.809183	0.0919534	NA	protein_coding	6	40184235	40312091	-
12647	ENSDARG00000069102	1282.56	0.353397	0.172254	2.0516	0.0402083	0.809183	0.0919534	zgc:112962	protein_coding	8	21052473	21071754	-
10367	ENSDARG00000057890	1606.02	0.371221	0.180883	2.05227	0.0401434	0.809183	0.0919534	si:dkey-33c12.4	protein_coding	13	9339919	9368535	-
14847	ENSDARG00000076713	138.818	0.728132	0.354872	2.05182	0.0401876	0.809183	0.0919534	HTRA2	protein_coding	13	9468535	9492708	+
17646	ENSDARG00000087767	22.7017	1.44311	0.703665	2.05084	0.0402821	0.809183	0.0919534	NA	protein_coding	7	71385513	71389375	-
9294	ENSDARG00000054058	3767.63	0.296632	0.144694	2.05006	0.0403589	0.809379	0.0918481	h1-10	protein_coding	6	40769517	40771813	-
3440	ENSDARG00000019137	4114.68	0.299208	0.145975	2.04973	0.0403908	0.809379	0.0918481	tram1	protein_coding	24	14214831	14234824	+
4199	ENSDARG00000023820	1208.98	0.683065	0.333247	2.04973	0.0403911	0.809379	0.0918481	faxdc2	protein_coding	21	45839917	45852112	+
18552	ENSDARG00000090948	157.214	0.690182	0.336781	2.04935	0.0404279	0.809453	0.0918086	NA	protein_coding	21	4934090	4950610	-
24763	ENSDARG00000101169	162.004	0.580266	0.283246	2.04863	0.0404986	0.810204	0.0914054	grap2b	protein_coding	6	427317	442276	-
20274	ENSDARG00000094526	381.205	-0.462545	0.225962	-2.047	0.0406577	0.811704	0.0906021	KSR2	protein_coding	5	12272632	12525441	-
27048	ENSDARG00000104609	2095.73	-0.228477	0.111598	-2.04733	0.0406261	0.811704	0.0906021	CREBBP	protein_coding	22	26703026	26791767	+
4179	ENSDARG00000023645	2244.41	0.313541	0.153183	2.04685	0.0406732	0.811704	0.0906021	kyat1	protein_coding	5	33264842	33280699	-
2181	ENSDARG00000012796	691.623	0.43817	0.214158	2.04601	0.0407551	0.812675	0.0900828	hnmt	protein_coding	9	10138196	10145880	-
14356	ENSDARG00000075470	127.259	-0.74744	0.365903	-2.04273	0.0410794	0.816159	0.0882251	znf989	protein_coding	4	73651053	73658462	+
1623	ENSDARG00000009689	2061.61	-0.301634	0.147604	-2.04353	0.0409997	0.816159	0.0882251	daam1b	protein_coding	20	21815613	21994901	-
12199	ENSDARG00000063682	2896.21	-0.228072	0.111628	-2.04315	0.0410378	0.816159	0.0882251	NA	protein_coding	19	712127	768988	+
13515	ENSDARG00000071462	1790.78	0.414475	0.202937	2.04238	0.0411141	0.816159	0.0882251	NA	protein_coding	22	16382502	16403602	-
13356	ENSDARG00000070960	995.107	0.431707	0.21122	2.04387	0.0409659	0.816159	0.0882251	NA	protein_coding	19	9344171	9364342	+
5	ENSDARG00000000068	2985.75	0.457104	0.223864	2.04188	0.0411635	0.816159	0.0882251	nherf1a	protein_coding	12	33484458	33537126	+
8192	ENSDARG00000044441	3574.25	0.522059	0.255659	2.04202	0.0411499	0.816159	0.0882251	MYO7B	protein_coding	6	28051978	28111704	+
24415	ENSDARG00000100658	19.1728	1.51355	0.741848	2.04024	0.0413261	0.818719	0.0868651	NA	protein_coding	11	8635785	8782871	-
13458	ENSDARG00000071288	400.477	-0.327705	0.160825	-2.03765	0.0415851	0.821188	0.0855574	samhd1	protein_coding	23	526502	545942	-
4343	ENSDARG00000025081	820.297	0.406505	0.199427	2.03837	0.0415132	0.821188	0.0855574	grnb	protein_coding	24	36339242	36364591	+
11758	ENSDARG00000062297	271.338	0.735461	0.360917	2.03776	0.0415744	0.821188	0.0855574	soat1	protein_coding	8	14886452	14910223	+
18714	ENSDARG00000091560	1316.68	1.15417	0.566357	2.03789	0.0415612	0.821188	0.0855574	NA	protein_coding	19	684502	704000	-
4227	ENSDARG00000024032	66.5485	-0.775588	0.380727	-2.03713	0.0416375	0.821558	0.0853616	coch	protein_coding	17	28743661	28749640	-
26221	ENSDARG00000103362	289.278	-0.466241	0.229072	-2.03535	0.0418157	0.822926	0.0846391	zgc:158376	protein_coding	19	48003691	48015928	-
25820	ENSDARG00000102742	236.129	-0.415104	0.20396	-2.03522	0.0418283	0.822926	0.0846391	bmpr1bb	protein_coding	10	1082961	1180314	-
9126	ENSDARG00000053453	223.132	0.824938	0.405356	2.03509	0.0418414	0.822926	0.0846391	mpp2a	protein_coding	3	33345347	33379440	+
4055	ENSDARG00000022631	2466.55	1.12123	0.550783	2.0357	0.041781	0.822926	0.0846391	cyp2p9	protein_coding	20	25581627	25584869	+
6185	ENSDARG00000036650	360.576	0.440977	0.216747	2.03453	0.0418984	0.823383	0.0843979	cdadc1	protein_coding	1	46617006	46632966	-
7334	ENSDARG00000041150	1846.1	-0.372613	0.183287	-2.03294	0.0420581	0.824534	0.0837912	slc17a6b	protein_coding	7	32811907	32833255	-
4136	ENSDARG00000023237	2110.58	-0.30716	0.151078	-2.03312	0.0420404	0.824534	0.0837912	syne3	protein_coding	17	15899039	15966746	+
11866	ENSDARG00000062590	14831.6	-0.255165	0.125513	-2.03298	0.0420545	0.824534	0.0837912	pleca	protein_coding	19	22407819	22621991	-
13386	ENSDARG00000071029	329.014	0.384395	0.189129	2.03245	0.0421082	0.824856	0.0836219	fbxo44.8	protein_coding	23	16928506	16945441	+
20998	ENSDARG00000095829	4.35641	-5.6673	2.79183	-2.02996	0.0423607	0.828662	0.0816223	NA	protein_coding	24	10303097	10319018	+
18956	ENSDARG00000092125	4.86174	-2.83521	1.40201	-2.02224	0.0431512	0.828662	0.0816223	NA	processed_transcript	22	6044172	6046595	-
22990	ENSDARG00000098613	332.944	-2.29239	1.13348	-2.02244	0.0431308	0.828662	0.0816223	NA	protein_coding	22	1953096	1960772	+
7122	ENSDARG00000040306	22.5084	-2.04535	1.01286	-2.01938	0.0434473	0.828662	0.0816223	otomp	protein_coding	2	41504752	41518340	-
9572	ENSDARG00000055250	12.5652	-1.86032	0.921268	-2.01931	0.043455	0.828662	0.0816223	ccnp	protein_coding	18	40698550	40708537	-
10259	ENSDARG00000057426	206.727	-0.484404	0.239412	-2.02331	0.0430414	0.828662	0.0816223	oard1	protein_coding	23	19220381	19225709	-
10350	ENSDARG00000057830	757.452	-0.464573	0.22942	-2.02499	0.0428684	0.828662	0.0816223	dnmt3bb.2	protein_coding	23	16981929	17004783	-
15324	ENSDARG00000077847	822.595	-0.432674	0.213809	-2.02365	0.0430067	0.828662	0.0816223	olfm2a	protein_coding	3	54012708	54238460	+
3947	ENSDARG00000021787	3222.78	-0.315521	0.156243	-2.01942	0.0434432	0.828662	0.0816223	NA	protein_coding	16	19537038	19568795	-
2177	ENSDARG00000012777	4508.43	-0.265626	0.131317	-2.02279	0.0430947	0.828662	0.0816223	nucks1b	protein_coding	23	18118535	18130264	-
881	ENSDARG00000005675	2538.46	0.27021	0.133462	2.02462	0.0429065	0.828662	0.0816223	sec61a1l	protein_coding	6	42377911	42388608	-
16120	ENSDARG00000079716	1728.3	0.297172	0.147136	2.01972	0.0434129	0.828662	0.0816223	sin3aa	protein_coding	25	6349892	6391271	-
27061	ENSDARG00000104636	1287.25	0.297395	0.146834	2.02539	0.0428278	0.828662	0.0816223	NA	protein_coding	7	22629902	22632938	-
18129	ENSDARG00000089529	532.145	0.34083	0.168284	2.02532	0.0428345	0.828662	0.0816223	desi1b	protein_coding	12	18895657	18898475	-
225	ENSDARG00000002336	1363.44	0.360194	0.178042	2.02309	0.043064	0.828662	0.0816223	dlc	protein_coding	15	20463448	20468302	-
3872	ENSDARG00000021287	557.99	0.38515	0.190657	2.02011	0.0433715	0.828662	0.0816223	rab7b	protein_coding	8	50968990	50981175	-
9354	ENSDARG00000054304	430.418	0.389134	0.192618	2.02023	0.0433592	0.828662	0.0816223	homeza	protein_coding	2	38271392	38275658	+
17459	ENSDARG00000087152	257.756	0.396108	0.195716	2.0239	0.0429808	0.828662	0.0816223	NA	protein_coding	14	33329420	33331494	+
24387	ENSDARG00000100614	246.991	0.497417	0.245194	2.02867	0.0424921	0.828662	0.0816223	NA	protein_coding	KN150335.1	11961	25876	-
4119	ENSDARG00000023151	2101.16	0.504169	0.249654	2.01947	0.0434381	0.828662	0.0816223	ucp1	protein_coding	1	53374454	53388914	+
10224	ENSDARG00000057262	1014.92	0.543749	0.269118	2.02048	0.0433332	0.828662	0.0816223	cyp27a3	protein_coding	9	23009608	23023288	+
2095	ENSDARG00000012355	138.121	0.591507	0.29227	2.02384	0.0429868	0.828662	0.0816223	GALNT8	protein_coding	25	16708584	16742636	-
25466	ENSDARG00000102206	166.604	0.696122	0.343876	2.02434	0.0429349	0.828662	0.0816223	STC2	protein_coding	21	41511469	41531434	+
8086	ENSDARG00000044039	62.6149	0.722866	0.356978	2.02496	0.0428716	0.828662	0.0816223	stx11a	protein_coding	17	7727464	7733037	-
10890	ENSDARG00000059636	94.1477	0.841797	0.416008	2.02351	0.0430204	0.828662	0.0816223	C5H2orf42	protein_coding	5	56927703	56948058	-
8814	ENSDARG00000052158	31.4789	1.08202	0.534479	2.02444	0.0429247	0.828662	0.0816223	il23r	protein_coding	6	34868156	34895175	+
18203	ENSDARG00000089806	41.1177	1.33674	0.658908	2.02873	0.0424862	0.828662	0.0816223	NA	protein_coding	12	16634442	16636627	-
7835	ENSDARG00000043093	542.554	1.33676	0.660526	2.02378	0.0429925	0.828662	0.0816223	mpeg1.2	protein_coding	8	19356072	19359834	+
11602	ENSDARG00000061858	2380.48	1.42513	0.705564	2.01985	0.0433987	0.828662	0.0816223	zgc:153968	protein_coding	3	21225750	21230668	+
32098	ENSDARG00000117406	16.3734	1.49313	0.739198	2.01993	0.0433904	0.828662	0.0816223	NA	lincRNA	25	23202011	23229282	+
19771	ENSDARG00000093623	21.7345	1.56324	0.774116	2.01939	0.0434469	0.828662	0.0816223	NA	processed_transcript	10	28442740	28443740	-
14815	ENSDARG00000076609	17.8516	1.8884	0.934631	2.02047	0.0433345	0.828662	0.0816223	si:ch211-199g17.9	protein_coding	19	43604256	43611880	+
19552	ENSDARG00000093223	9.63997	2.05001	1.01338	2.02295	0.0430782	0.828662	0.0816223	NA	processed_transcript	23	20325698	20338597	-
22694	ENSDARG00000098157	4.31573	3.45569	1.70988	2.02101	0.0432787	0.828662	0.0816223	NA	processed_transcript	3	8933639	8934476	-
2037	ENSDARG00000012013	317.839	-0.481519	0.238676	-2.01746	0.0436474	0.829897	0.080976	CPA6	protein_coding	24	18880254	18919649	-
18335	ENSDARG00000090219	651.638	0.289418	0.143416	2.01803	0.0435878	0.829897	0.080976	wdr45	protein_coding	10	42762454	42776344	-
10831	ENSDARG00000059391	4776.06	0.30331	0.150372	2.01706	0.0436895	0.829897	0.080976	gyg1b	protein_coding	24	3307857	3326369	+
5191	ENSDARG00000030972	1323.76	0.334551	0.165845	2.01724	0.04367	0.829897	0.080976	dnaja1	protein_coding	1	45002971	45014434	+
24974	ENSDARG00000101476	20.8003	1.23649	0.612882	2.0175	0.0436435	0.829897	0.080976	NA	protein_coding	10	37485403	37487678	-
9200	ENSDARG00000053684	45374.9	0.28963	0.143614	2.01672	0.0437249	0.829925	0.0809612	aldob	protein_coding	14	21106444	21121199	+
25638	ENSDARG00000102460	7.59722	-1.99073	0.987825	-2.01527	0.0438767	0.830227	0.0808033	NA	protein_coding	4	73155796	73162005	-
18283	ENSDARG00000090035	173.909	-0.526081	0.261046	-2.01528	0.0438754	0.830227	0.0808033	rtn4r	protein_coding	5	10765611	10946379	-
27368	ENSDARG00000105083	373.383	-0.520958	0.258448	-2.01572	0.0438297	0.830227	0.0808033	CHD5	protein_coding	11	29574743	29650930	-
11485	ENSDARG00000061517	567.419	-0.348091	0.172645	-2.01622	0.0437768	0.830227	0.0808033	LRP1B	protein_coding	9	36314867	36694998	+
13348	ENSDARG00000070951	1955.25	-0.362669	0.180041	-2.01437	0.0439708	0.831365	0.0802082	hmga1b	protein_coding	6	54142311	54152983	+
27397	ENSDARG00000105122	122.733	-0.701834	0.348601	-2.01329	0.0440844	0.831503	0.0801363	NA	processed_transcript	1	12848061	12853263	+
17789	ENSDARG00000088315	338.531	-0.574934	0.285656	-2.01268	0.0441482	0.831503	0.0801363	NA	protein_coding	10	29087810	29101849	-
5350	ENSDARG00000032056	625.979	-0.35355	0.17566	-2.01269	0.0441475	0.831503	0.0801363	arl6	protein_coding	1	34203817	34233938	+
3390	ENSDARG00000018898	3235.11	0.333383	0.165599	2.0132	0.044094	0.831503	0.0801363	zfand5a	protein_coding	5	25680842	25694362	+
2166	ENSDARG00000012694	8091.3	0.475703	0.236258	2.01349	0.0440635	0.831503	0.0801363	c3a.1	protein_coding	1	56130222	56176976	-
4568	ENSDARG00000026726	5881.65	-0.266091	0.132293	-2.01138	0.0442857	0.832888	0.0794135	anxa1a	protein_coding	5	25578181	25583325	-
10536	ENSDARG00000058445	901.009	0.374281	0.186089	2.0113	0.0442941	0.832888	0.0794135	zgc:136472	protein_coding	1	9234928	9249943	-
24976	ENSDARG00000101479	145.416	0.823636	0.409563	2.01101	0.0443239	0.832888	0.0794135	NA	protein_coding	2	51765179	51772438	-
20077	ENSDARG00000094195	19.8293	-7.85412	3.90916	-2.00916	0.0445205	0.834978	0.0783251	NA	lincRNA	4	59635278	59637944	-
8538	ENSDARG00000045695	1224.45	0.252509	0.125689	2.009	0.0445376	0.834978	0.0783251	myca	protein_coding	24	10413484	10416284	+
7801	ENSDARG00000042978	826.39	0.551926	0.2747	2.00919	0.0445165	0.834978	0.0783251	cyp2p6	protein_coding	20	25563105	25568441	+
16160	ENSDARG00000079815	1546.02	0.341974	0.170279	2.00832	0.0446092	0.835679	0.0779605	lyrm7	protein_coding	10	4964463	4969208	+
1135	ENSDARG00000007040	105.144	0.761148	0.379162	2.00745	0.0447022	0.836781	0.0773884	tmigd1	protein_coding	21	39925379	39931400	-
15504	ENSDARG00000078250	672.769	-0.401926	0.200281	-2.00682	0.0447693	0.837359	0.0770882	zgc:194398	protein_coding	5	51102010	51104671	+
21442	ENSDARG00000096566	86.576	0.780919	0.389192	2.00651	0.0448016	0.837359	0.0770882	NA	protein_coding	1	51615506	51627129	+
1540	ENSDARG00000009196	919.847	-0.442453	0.220665	-2.00508	0.044954	0.837549	0.07699	anxa3a	protein_coding	5	39087364	39095623	+
13175	ENSDARG00000070491	721.506	-0.399002	0.199022	-2.00481	0.0449831	0.837549	0.07699	hpcal4	protein_coding	19	30517311	30565122	-
946	ENSDARG00000006031	11102.1	0.294108	0.146609	2.00608	0.044848	0.837549	0.07699	abat	protein_coding	3	27832500	27880229	-
3009	ENSDARG00000016918	3580.11	1.44062	0.718509	2.00501	0.044962	0.837549	0.07699	ace2	protein_coding	11	29981678	29996357	-
6367	ENSDARG00000037359	21.7359	1.63033	0.8131	2.00508	0.0449543	0.837549	0.07699	NA	protein_coding	12	1000323	1010416	+
8011	ENSDARG00000043729	6833.86	0.931189	0.464613	2.00423	0.0450459	0.83808	0.0767145	plac8.1	protein_coding	10	11382365	11385155	-
27177	ENSDARG00000104818	1200.45	0.604142	0.30149	2.00386	0.0450855	0.83818	0.0766629	NA	protein_coding	25	30380705	30383617	-
18942	ENSDARG00000092099	18.6189	-6.00157	2.99604	-2.00317	0.045159	0.838908	0.0762856	si:ch211-133n4.6	protein_coding	19	3186669	3193912	-
4603	ENSDARG00000026907	239.587	0.41512	0.207383	2.00171	0.0453158	0.841181	0.0751103	slc48a1a	protein_coding	23	33357163	33361425	-
14919	ENSDARG00000076865	104.577	0.628914	0.314326	2.00083	0.0454105	0.842299	0.0745339	NA	protein_coding	6	16493755	16499599	+
18125	ENSDARG00000089515	18.9999	1.41834	0.709098	2.0002	0.0454789	0.842929	0.0742089	NA	protein_coding	19	27568231	27570333	-
32220	ENSDARG00000117528	11.4874	-2.72519	1.36356	-1.99858	0.0456537	0.842973	0.0741863	NA	lincRNA	16	44187324	44221569	-
24434	ENSDARG00000100691	1444.18	-0.293874	0.147016	-1.99892	0.0456173	0.842973	0.0741863	prss35	protein_coding	16	32995882	33004852	+
15147	ENSDARG00000077400	1094.54	0.247949	0.123999	1.99961	0.0455427	0.842973	0.0741863	NA	protein_coding	23	827248	900795	-
7117	ENSDARG00000040295	38241.5	0.45856	0.229429	1.9987	0.0456411	0.842973	0.0741863	apoeb	protein_coding	16	23960744	23963461	+
9770	ENSDARG00000055893	9.69271	2.79593	1.39834	1.99946	0.0455588	0.842973	0.0741863	nmnat1-rbp7a	protein_coding	23	29554591	29569827	-
5267	ENSDARG00000031534	655.745	0.565415	0.283051	1.99758	0.0457625	0.844344	0.0734807	NA	protein_coding	3	19468777	19477473	+
23225	ENSDARG00000098949	127.273	-0.715472	0.358263	-1.99706	0.045819	0.844749	0.0732724	NA	protein_coding	3	43835558	43872889	-
11180	ENSDARG00000060554	3185.92	0.269561	0.135024	1.99639	0.0458917	0.845452	0.0729109	mmut	protein_coding	20	44372745	44460789	-
14323	ENSDARG00000075382	374.442	-0.406627	0.203779	-1.99544	0.0459954	0.846087	0.072585	slc9a6b	protein_coding	10	26571174	26597800	+
13462	ENSDARG00000071306	59.4125	0.849894	0.425884	1.9956	0.0459776	0.846087	0.072585	gip	protein_coding	12	20662426	20665865	-
25239	ENSDARG00000101861	1712.32	0.571649	0.286742	1.9936	0.0461959	0.849136	0.0710228	cyp2k19	protein_coding	3	12732382	12740310	+
25273	ENSDARG00000101911	59.6943	-0.828689	0.415861	-1.99271	0.0462937	0.850294	0.0704308	NA	protein_coding	13	41124594	41155472	-
22209	ENSDARG00000097518	41.383	-1.02769	0.515904	-1.99203	0.0463682	0.851024	0.0700582	NA	processed_transcript	6	36116704	36119848	+
16012	ENSDARG00000079468	48.1239	-1.2324	0.6199	-1.98807	0.0468041	0.853069	0.0690157	RHOBTB1	protein_coding	12	8003872	8039095	+
13648	ENSDARG00000073713	139.563	-0.533292	0.268286	-1.98777	0.0468367	0.853069	0.0690157	NTNG1	protein_coding	2	15776156	15945153	+
15455	ENSDARG00000078155	236.109	-0.508687	0.255666	-1.98966	0.0466285	0.853069	0.0690157	NA	protein_coding	8	23753273	23776399	-
8387	ENSDARG00000045262	2271.93	-0.492084	0.247433	-1.98875	0.0467283	0.853069	0.0690157	gsnb	protein_coding	5	63294865	63302944	-
2687	ENSDARG00000015356	215.74	-0.445976	0.224377	-1.98762	0.046854	0.853069	0.0690157	NA	protein_coding	8	20037368	20072776	+
27197	ENSDARG00000104845	395.19	-0.387247	0.194712	-1.98882	0.0467214	0.853069	0.0690157	mipol1	protein_coding	17	10325632	10498347	-
13173	ENSDARG00000070487	623.103	-0.355069	0.178731	-1.98661	0.0469657	0.853069	0.0690157	2024-03-01	protein_coding	17	45472608	45518523	+
12472	ENSDARG00000068516	2295.71	-0.322186	0.161895	-1.99009	0.0465813	0.853069	0.0690157	HAPLN1	protein_coding	10	43269918	43334999	-
23812	ENSDARG00000099776	5441.13	-0.319015	0.160584	-1.98659	0.0469682	0.853069	0.0690157	glula	protein_coding	2	18988407	18992350	+
8584	ENSDARG00000045843	3658.9	-0.237	0.119296	-1.98666	0.04696	0.853069	0.0690157	apex1	protein_coding	4	5333988	5340530	+
200	ENSDARG00000002219	441.102	0.401301	0.201659	1.98999	0.0465919	0.853069	0.0690157	NA	protein_coding	13	23233956	23270576	-
14111	ENSDARG00000074813	407.805	0.586156	0.294743	1.9887	0.0467344	0.853069	0.0690157	btr05	protein_coding	7	16196903	16205471	-
10936	ENSDARG00000059805	97.6269	0.754914	0.379949	1.98688	0.0469353	0.853069	0.0690157	slc25a38a	protein_coding	3	4644031	4663602	-
26923	ENSDARG00000104416	38.3323	0.996088	0.500818	1.98892	0.0467098	0.853069	0.0690157	NA	protein_coding	4	60428812	60448299	+
21522	ENSDARG00000096667	1405.58	0.337736	0.170092	1.98561	0.0470764	0.853767	0.0686608	NA	protein_coding	1	26667872	26671210	+
31854	ENSDARG00000117113	29.2093	1.13014	0.569142	1.98569	0.0470676	0.853767	0.0686608	zgc:173607	protein_coding	4	63992019	64009243	+
12692	ENSDARG00000069244	226.975	0.73853	0.372	1.9853	0.0471116	0.853772	0.0686582	si:ch211-244b2.3	protein_coding	4	26082530	26095766	-
26905	ENSDARG00000104390	30.4786	2.0644	1.04008	1.98485	0.0471611	0.854035	0.0685242	NA	protein_coding	6	19306192	19313925	-
28625	ENSDARG00000109358	154.927	-0.646207	0.325631	-1.98448	0.0472028	0.854158	0.068462	TRHDE	protein_coding	4	23223881	23408029	+
4749	ENSDARG00000027984	900.387	0.442444	0.223024	1.98384	0.0472733	0.854327	0.0683759	gstz1	protein_coding	17	45106424	45114519	+
999	ENSDARG00000006308	67.8121	1.0384	0.523448	1.98376	0.047282	0.854327	0.0683759	ptpn18	protein_coding	8	9641252	9684872	-
2278	ENSDARG00000013295	2898.57	0.43135	0.217539	1.98286	0.0473828	0.854883	0.0680933	slc2a3a	protein_coding	19	9685165	9712530	-
565	ENSDARG00000004111	47.3282	1.66982	0.842069	1.983	0.0473677	0.854883	0.0680933	esr1	protein_coding	20	26359756	26383375	-
12098	ENSDARG00000063288	1932.22	-0.323364	0.163149	-1.98201	0.0474781	0.855341	0.0678608	slc2a11b	protein_coding	5	10014604	10046183	+
28847	ENSDARG00000109926	4.16987	3.39885	1.71471	1.98217	0.0474597	0.855341	0.0678608	NA	protein_coding	7	73855687	73856073	-
26712	ENSDARG00000104085	4129.8	0.329032	0.166038	1.98167	0.0475167	0.855406	0.0678279	abcd3a	protein_coding	24	31310640	31332087	-
10508	ENSDARG00000058351	48.3463	-1.00522	0.507364	-1.98126	0.0475619	0.855589	0.0677348	NA	protein_coding	16	9787383	9802998	-
5592	ENSDARG00000033845	1916.92	-0.40959	0.206847	-1.98016	0.0476856	0.856555	0.0672449	NA	protein_coding	15	19131702	19250543	-
155	ENSDARG00000001953	1588.69	0.456298	0.23042	1.98029	0.0476709	0.856555	0.0672449	pfkfb3	protein_coding	4	25472505	25485404	-
11811	ENSDARG00000062442	103.469	-2.86152	1.44583	-1.97916	0.0477985	0.856593	0.0672256	MEIOB	protein_coding	12	18529228	18543726	+
8603	ENSDARG00000045886	3637.34	-0.251752	0.127218	-1.97889	0.0478279	0.856593	0.0672256	slc38a2	protein_coding	4	1600034	1617897	+
7110	ENSDARG00000040280	437.826	0.312731	0.157983	1.97953	0.0477569	0.856593	0.0672256	lratd2b	protein_coding	16	25231963	25233515	-
25188	ENSDARG00000101778	879.589	0.358103	0.180924	1.9793	0.0477826	0.856593	0.0672256	ca5a	protein_coding	25	12798270	12809361	-
15612	ENSDARG00000078512	1765.74	0.352246	0.178066	1.97818	0.0479089	0.857415	0.0668087	acaca	protein_coding	5	56308622	56416188	-
8087	ENSDARG00000044044	34.0684	-1.0109	0.511418	-1.97666	0.0480798	0.858303	0.0663594	rassf2b	protein_coding	10	20641001	20650302	-
18137	ENSDARG00000089562	158.823	-0.52109	0.263809	-1.97525	0.0482394	0.858303	0.0663594	NA	protein_coding	10	21522545	21530675	+
31711	ENSDARG00000116769	483.505	-0.365241	0.184853	-1.97585	0.048172	0.858303	0.0663594	ZNF521	protein_coding	2	1264971	1279387	-
1085	ENSDARG00000006766	7123.35	0.234768	0.11883	1.97566	0.0481936	0.858303	0.0663594	snd1	protein_coding	4	19396945	19694108	-
6701	ENSDARG00000038687	1113.53	0.252959	0.128056	1.97538	0.0482251	0.858303	0.0663594	nfkb2	protein_coding	13	22717366	22735547	+
7089	ENSDARG00000040230	57.9962	0.785722	0.39776	1.97537	0.0482262	0.858303	0.0663594	si:dkey-37m8.11	protein_coding	22	36923240	36926342	-
6545	ENSDARG00000038009	121.729	0.850282	0.430314	1.97596	0.0481597	0.858303	0.0663594	NA	antisense	3	29664357	29671653	+
13746	ENSDARG00000073950	10.7545	2.18615	1.10571	1.97716	0.0480239	0.858303	0.0663594	NA	protein_coding	16	11960588	11963804	-
9584	ENSDARG00000055290	160.179	0.576049	0.291679	1.97494	0.048275	0.858311	0.0663551	mpeg1.1	protein_coding	8	29710110	29713621	-
7790	ENSDARG00000042948	353.159	-0.398311	0.20175	-1.97428	0.0483496	0.859014	0.0659995	dnajc5aa	protein_coding	8	23165749	23179849	+
3804	ENSDARG00000020929	933.769	-0.340389	0.172544	-1.97276	0.0485226	0.860835	0.0650799	fam49ba	protein_coding	2	32215272	32262287	-
7813	ENSDARG00000043003	5936.15	0.256679	0.130094	1.97303	0.0484927	0.860835	0.0650799	pcyt2	protein_coding	22	11596432	11614973	-
9117	ENSDARG00000053424	139.885	-0.844592	0.428769	-1.96981	0.0488607	0.865578	0.062694	myl2b	protein_coding	8	4333914	4359475	+
18036	ENSDARG00000089213	418.059	0.36644	0.186028	1.96982	0.0488594	0.865578	0.062694	ADAM15	protein_coding	16	28663184	28709874	-
3691	ENSDARG00000020364	11091.4	0.292112	0.148336	1.96926	0.0489237	0.866067	0.0624486	fbp1b	protein_coding	5	35458190	35462126	+
929	ENSDARG00000005927	1134.2	0.270463	0.13737	1.96886	0.0489694	0.866247	0.0623581	tbc1d17	protein_coding	3	30166946	30186298	-
9170	ENSDARG00000053554	316.829	-0.645734	0.328062	-1.96833	0.0490303	0.866698	0.0621323	wdr76	protein_coding	7	30201611	30209790	+
20376	ENSDARG00000094708	1072.56	0.661874	0.336318	1.968	0.0490675	0.86673	0.0621162	NA	protein_coding	10	7798087	7805010	+
21343	ENSDARG00000096417	37.0612	-1.06762	0.543185	-1.96549	0.0493575	0.86721	0.0618757	NA	antisense	19	21358624	21367332	-
6463	ENSDARG00000037747	339.597	-0.59634	0.30347	-1.96507	0.049406	0.86721	0.0618757	FSCN1	protein_coding	1	8662530	8670486	+
2713	ENSDARG00000015537	1484.8	-0.541449	0.275521	-1.96519	0.0493927	0.86721	0.0618757	gad2	protein_coding	24	6133147	6158933	-
12162	ENSDARG00000063544	274.23	-0.494087	0.251259	-1.96645	0.0492471	0.86721	0.0618757	NA	protein_coding	2	21090317	21156855	+
1473	ENSDARG00000008805	941.402	-0.374634	0.190489	-1.9667	0.0492177	0.86721	0.0618757	orc3	protein_coding	17	49313504	49339681	-
12760	ENSDARG00000069378	1001.53	-0.257828	0.131225	-1.96478	0.0494401	0.86721	0.0618757	pard6a	protein_coding	18	22028674	22094102	-
9777	ENSDARG00000055917	399.662	0.423681	0.215631	1.96485	0.049432	0.86721	0.0618757	nipa1	protein_coding	6	37745719	37749711	-
17286	ENSDARG00000086481	270.423	0.528549	0.268709	1.96699	0.0491842	0.86721	0.0618757	MOGAT1	protein_coding	23	44712588	44723102	-
11588	ENSDARG00000061819	173.868	0.56138	0.285734	1.9647	0.0494495	0.86721	0.0618757	wscd2	protein_coding	5	20627200	20678300	-
15660	ENSDARG00000078620	25.8631	1.19649	0.608771	1.96542	0.0493655	0.86721	0.0618757	NA	protein_coding	1	57966831	57980061	+
9157	ENSDARG00000053512	7.65299	-2.63715	1.34534	-1.96021	0.0499715	0.867456	0.0617524	crybb2	protein_coding	8	42629748	42636278	+
5913	ENSDARG00000035648	43.806	-0.934425	0.477022	-1.95887	0.0501278	0.867456	0.0617524	irx4a	protein_coding	16	378766	383664	-
19881	ENSDARG00000093831	58.4114	-0.745942	0.380244	-1.96175	0.049792	0.867456	0.0617524	NA	protein_coding	4	29848173	29854621	+
20706	ENSDARG00000095315	145.892	-0.603339	0.307732	-1.9606	0.0499262	0.867456	0.0617524	NA	unprocessed_pseudogene	15	21079826	21109608	-
1121	ENSDARG00000006923	654.886	-0.429717	0.219421	-1.95841	0.0501815	0.867456	0.0617524	cacna1ab	protein_coding	11	30817943	31026335	+
753	ENSDARG00000005023	2832.54	-0.340196	0.17373	-1.95818	0.0502086	0.867456	0.0617524	fkbp9	protein_coding	19	42591150	42607451	-
9400	ENSDARG00000054537	1041.35	-0.335559	0.171344	-1.95839	0.0501841	0.867456	0.0617524	NA	protein_coding	17	30522764	30591223	+
1184	ENSDARG00000007271	727.51	-0.330508	0.168312	-1.96366	0.0495696	0.867456	0.0617524	mynn	protein_coding	24	26328787	26343203	+
1600	ENSDARG00000009544	1941.71	-0.255719	0.130557	-1.95867	0.050151	0.867456	0.0617524	cldnb	protein_coding	21	25765734	25766840	+
17957	ENSDARG00000088959	1824.75	0.23881	0.121777	1.96105	0.0498735	0.867456	0.0617524	pdxka	protein_coding	9	19623363	19653458	+
17378	ENSDARG00000086826	3920.66	0.294681	0.150365	1.95977	0.050023	0.867456	0.0617524	sult6b1	protein_coding	11	43375326	43388063	+
13533	ENSDARG00000071500	775.293	0.319817	0.163009	1.96197	0.0497665	0.867456	0.0617524	slx9	protein_coding	22	12699121	12726556	-
679	ENSDARG00000004636	1616.84	0.455698	0.232038	1.9639	0.0495419	0.867456	0.0617524	ccdc9	protein_coding	15	26903267	26931541	-
25412	ENSDARG00000102114	196.823	0.45633	0.232742	1.96067	0.0499174	0.867456	0.0617524	PTDSS1	protein_coding	19	46066889	46091497	-
26314	ENSDARG00000103503	1330.03	0.457559	0.233367	1.96068	0.0499159	0.867456	0.0617524	dgat1a	protein_coding	19	1370504	1393308	+
6897	ENSDARG00000039423	1044.46	0.510455	0.260347	1.96067	0.0499175	0.867456	0.0617524	NA	antisense	13	24585224	24588220	-
14634	ENSDARG00000076144	312.427	0.522525	0.266431	1.9612	0.0498553	0.867456	0.0617524	NA	protein_coding	3	54744069	54752364	+
18765	ENSDARG00000091727	70.1565	0.721986	0.367779	1.9631	0.049635	0.867456	0.0617524	NA	protein_coding	15	3808996	3816757	+
28601	ENSDARG00000109287	63.1724	0.909758	0.464218	1.95977	0.0500231	0.867456	0.0617524	HMBOX1	protein_coding	20	49787584	49804597	+
18525	ENSDARG00000090873	67.8315	0.922666	0.470992	1.95898	0.0501148	0.867456	0.0617524	ccl34a.4	protein_coding	2	40199002	40199780	-
8556	ENSDARG00000045765	20.5544	1.21992	0.622132	1.96086	0.0498951	0.867456	0.0617524	asb13a.2	protein_coding	4	11483335	11524888	+
14444	ENSDARG00000075698	574.508	0.416113	0.212605	1.95721	0.0503227	0.8682	0.0613804	NA	protein_coding	11	33284837	33291898	+
29627	ENSDARG00000111882	10.4936	2.12777	1.08712	1.95725	0.0503177	0.8682	0.0613804	NA	protein_coding	25	13198224	13202208	-
11450	ENSDARG00000061421	250.459	-0.498782	0.255096	-1.95527	0.050551	0.868982	0.0609891	BRSK2	protein_coding	25	24721849	25058508	-
483	ENSDARG00000003706	263.616	-0.498017	0.254584	-1.95619	0.0504422	0.868982	0.0609891	RYR2	protein_coding	17	20009132	20118244	-
15567	ENSDARG00000078404	257.244	-0.471858	0.241334	-1.95521	0.0505583	0.868982	0.0609891	NA	protein_coding	23	980001	1017605	-
9578	ENSDARG00000055276	490.091	-0.422954	0.216192	-1.95638	0.05042	0.868982	0.0609891	rel	protein_coding	13	25795511	25819825	-
18597	ENSDARG00000091111	1157.9	0.275854	0.141123	1.95471	0.0506169	0.868982	0.0609891	NA	protein_coding	7	22788718	22790630	-
11760	ENSDARG00000062304	492.939	0.304909	0.15596	1.95505	0.0505775	0.868982	0.0609891	pdpk1a	protein_coding	3	45283391	45308394	-
3437	ENSDARG00000019128	2258.71	0.35183	0.179969	1.95494	0.0505896	0.868982	0.0609891	tpm4b	protein_coding	2	55300425	55337585	-
22799	ENSDARG00000098315	1002.94	0.425402	0.217684	1.95422	0.0506751	0.869371	0.0607949	cyp1a	protein_coding	18	5588068	5598958	-
25595	ENSDARG00000102406	499.579	-0.355569	0.18212	-1.95239	0.0508923	0.870044	0.0604588	NA	protein_coding	13	1430094	1534879	+
809	ENSDARG00000005355	523.849	-0.306089	0.156745	-1.95279	0.0508445	0.870044	0.0604588	larp6a	protein_coding	18	173603	194844	+
7754	ENSDARG00000042853	3807.49	0.222014	0.113707	1.9525	0.0508784	0.870044	0.0604588	ivd	protein_coding	17	31346560	31360956	-
9850	ENSDARG00000056121	497.929	0.353037	0.180805	1.95259	0.0508684	0.870044	0.0604588	serac1	protein_coding	20	26048304	26060154	-
18840	ENSDARG00000091930	42.5351	0.822515	0.421188	1.95285	0.0508379	0.870044	0.0604588	NA	protein_coding	5	9218318	9221424	+
14842	ENSDARG00000076699	339.266	0.533795	0.273479	1.95187	0.0509539	0.870489	0.0602367	NA	protein_coding	13	41887575	41908583	-
15520	ENSDARG00000078283	520.308	0.451149	0.231178	1.95152	0.0509951	0.870585	0.0601886	NA	protein_coding	6	124172	131401	-
18805	ENSDARG00000091860	189.52	0.763705	0.391409	1.95117	0.0510371	0.870694	0.0601347	zgc:194007	protein_coding	8	42712747	42724810	+
25177	ENSDARG00000101762	756.737	0.419619	0.215102	1.9508	0.0510813	0.87084	0.0600615	fah	protein_coding	7	10592152	10632375	+
23653	ENSDARG00000099555	1931.29	0.251318	0.128874	1.9501	0.0511644	0.871649	0.0596584	foxo1a	protein_coding	15	3284416	3379041	+
12754	ENSDARG00000069368	125.967	-0.536775	0.275317	-1.94966	0.0512163	0.871739	0.0596137	nrn1la	protein_coding	18	21782074	21859019	-
5465	ENSDARG00000032859	69.9959	0.680523	0.349084	1.94946	0.051241	0.871739	0.0596137	lratd2a	protein_coding	19	33139164	33140403	+
1759	ENSDARG00000010442	1088.43	0.238627	0.122448	1.9488	0.0513196	0.87247	0.0592496	rnf11a	protein_coding	1	52130164	52137313	+
10080	ENSDARG00000056794	43.3085	-0.826979	0.425598	-1.9431	0.0520043	0.872796	0.0590874	arl3a	protein_coding	13	11963789	11971161	-
20475	ENSDARG00000094901	125.943	-0.781495	0.401874	-1.94462	0.0518201	0.872796	0.0590874	NA	protein_coding	3	36807642	36824190	-
32206	ENSDARG00000117514	390.26	-0.664102	0.34136	-1.94546	0.0517198	0.872796	0.0590874	NA	lincRNA	11	18144285	18148488	-
16230	ENSDARG00000079985	527.421	-0.505999	0.259842	-1.94733	0.051495	0.872796	0.0590874	nrip2	protein_coding	4	17572495	17629444	-
25577	ENSDARG00000102376	336.878	-0.487175	0.250602	-1.94402	0.0518926	0.872796	0.0590874	cacng2b	protein_coding	KN149779.1	312	11581	+
10816	ENSDARG00000059351	218.643	-0.46691	0.240341	-1.9427	0.0520529	0.872796	0.0590874	hnrnpa3	protein_coding	9	1692926	1703801	-
5562	ENSDARG00000033599	497.251	-0.433067	0.222362	-1.94758	0.0514658	0.872796	0.0590874	pdia8	protein_coding	19	26714949	26730250	+
4783	ENSDARG00000028228	1112.88	-0.292943	0.150725	-1.94356	0.0519488	0.872796	0.0590874	zbtb18	protein_coding	13	11436130	11445034	+
19399	ENSDARG00000092947	147493	-0.268465	0.138127	-1.94361	0.051943	0.872796	0.0590874	cyt1	protein_coding	19	5362420	5364649	-
4567	ENSDARG00000026723	1612.87	-0.237217	0.12184	-1.94696	0.0515393	0.872796	0.0590874	syncripl	protein_coding	17	50261603	50285417	+
8467	ENSDARG00000045522	2433.23	0.274618	0.141202	1.94486	0.0517916	0.872796	0.0590874	acot15	protein_coding	4	25627147	25647986	+
26437	ENSDARG00000103690	643.068	0.294178	0.151059	1.94743	0.051483	0.872796	0.0590874	vipas39	protein_coding	20	18352770	18382892	-
6940	ENSDARG00000039601	2041.84	0.301262	0.155005	1.94356	0.0519484	0.872796	0.0590874	ier3ip1	protein_coding	10	14542726	14545658	-
2548	ENSDARG00000014646	6590.87	0.315255	0.162044	1.94549	0.0517163	0.872796	0.0590874	aoc2	protein_coding	3	32924185	32934359	-
11002	ENSDARG00000059993	3182.49	0.343757	0.176835	1.94394	0.0519029	0.872796	0.0590874	trpm4a	protein_coding	3	32492467	32518947	+
11874	ENSDARG00000062618	1577.47	0.358106	0.18382	1.94813	0.0513993	0.872796	0.0590874	NA	protein_coding	3	16449490	16458018	+
21055	ENSDARG00000095908	4233.7	0.459719	0.2365	1.94384	0.0519142	0.872796	0.0590874	sat1a.2	protein_coding	5	4366431	4374375	+
9596	ENSDARG00000055331	464.856	0.477814	0.245943	1.94278	0.0520424	0.872796	0.0590874	aldh9a1a.2	protein_coding	8	21082361	21091961	-
4015	ENSDARG00000022261	3190.78	0.528601	0.271639	1.94597	0.0516588	0.872796	0.0590874	pdzk1	protein_coding	9	5862040	5892075	+
24453	ENSDARG00000100716	32.5134	1.37568	0.707767	1.94368	0.0519337	0.872796	0.0590874	NA	protein_coding	15	32411660	32413508	+
11301	ENSDARG00000060983	257.302	-0.440352	0.226813	-1.94147	0.0522008	0.874078	0.05845	smyd4	protein_coding	10	36092564	36106146	+
17699	ENSDARG00000087983	113.98	0.628803	0.323866	1.94155	0.052191	0.874078	0.05845	NA	protein_coding	10	39028331	39091894	-
17176	ENSDARG00000086056	291.685	-0.469155	0.241801	-1.94025	0.0523491	0.875961	0.0575153	NA	protein_coding	16	17007089	17056630	-
8927	ENSDARG00000052638	963.421	0.405158	0.208921	1.93928	0.052467	0.877334	0.0568353	fam210b	protein_coding	6	59350457	59357256	-
2647	ENSDARG00000015144	23.823	-1.46797	0.757749	-1.93728	0.052711	0.87851	0.0562533	SH2D4B	protein_coding	12	29289387	29305533	-
611	ENSDARG00000004302	251.929	-0.606877	0.313698	-1.93459	0.0530406	0.87851	0.0562533	slc45a1	protein_coding	11	40649412	40674070	+
11489	ENSDARG00000061541	171.44	-0.536727	0.27752	-1.93402	0.0531112	0.87851	0.0562533	UNC5D	protein_coding	5	27137473	27397612	+
1395	ENSDARG00000008292	13468.7	-0.471446	0.243507	-1.93606	0.05286	0.87851	0.0562533	eif2s3	protein_coding	24	16983269	17002950	+
12980	ENSDARG00000069981	2348.58	-0.377367	0.195046	-1.93475	0.0530204	0.87851	0.0562533	NA	protein_coding	16	42319438	42390640	-
14361	ENSDARG00000075491	913.379	-0.342672	0.177183	-1.93401	0.0531124	0.87851	0.0562533	NA	protein_coding	5	22871718	22952156	-
17277	ENSDARG00000086450	914.916	-0.315119	0.162915	-1.93425	0.0530821	0.87851	0.0562533	TDG	protein_coding	25	18953575	18965502	+
2327	ENSDARG00000013561	7342.13	-0.202738	0.10478	-1.93489	0.0530043	0.87851	0.0562533	pgm1	protein_coding	6	32010183	32025225	-
22818	ENSDARG00000098344	2448.07	0.24501	0.12665	1.93455	0.0530461	0.87851	0.0562533	rab18b	protein_coding	2	4019538	4032732	-
5463	ENSDARG00000032849	9514.49	0.254262	0.131395	1.93509	0.0529794	0.87851	0.0562533	ndrg1a	protein_coding	19	34959967	34979837	-
5396	ENSDARG00000032340	981.891	0.28551	0.147553	1.93497	0.0529943	0.87851	0.0562533	serhl	protein_coding	1	45650285	45662774	-
9787	ENSDARG00000055966	502.171	0.350508	0.180979	1.93674	0.0527777	0.87851	0.0562533	cflara	protein_coding	11	30332959	30341431	-
7641	ENSDARG00000042509	452.42	0.367176	0.189512	1.93748	0.0526866	0.87851	0.0562533	glod4	protein_coding	15	16178775	16183583	-
6570	ENSDARG00000038095	162.111	0.47797	0.246615	1.93812	0.0526085	0.87851	0.0562533	socs1a	protein_coding	3	26813058	26814953	+
20614	ENSDARG00000095147	1180.85	0.51586	0.266632	1.93473	0.0530237	0.87851	0.0562533	krt96	protein_coding	22	11775269	11779560	+
2891	ENSDARG00000016412	3182.2	0.545706	0.281784	1.93661	0.0527934	0.87851	0.0562533	agt	protein_coding	13	23988442	23995876	+
20868	ENSDARG00000095615	1262.35	-0.45098	0.233316	-1.93291	0.0532468	0.878639	0.0561894	NA	protein_coding	16	20309371	20312146	-
10757	ENSDARG00000059109	1146.76	-0.258538	0.133765	-1.93277	0.0532639	0.878639	0.0561894	si:dkeyp-113d7.1	protein_coding	19	5315987	5320330	+
13305	ENSDARG00000070832	1805.31	-0.251232	0.129931	-1.93358	0.0531648	0.878639	0.0561894	snrka	protein_coding	16	8047896	8132742	-
32367	ENSDARG00000117675	60.064	0.936803	0.484633	1.93301	0.0532344	0.878639	0.0561894	NA	lincRNA	18	9980878	9983912	+
7314	ENSDARG00000041078	1491.09	0.329205	0.170372	1.93227	0.0533261	0.879071	0.0559762	chka	protein_coding	18	21122818	21145374	+
25378	ENSDARG00000102060	358.962	-0.627957	0.325292	-1.93044	0.0535524	0.881932	0.0545647	cstpp1	protein_coding	25	13791627	13799853	+
10107	ENSDARG00000056874	313.773	0.695549	0.360335	1.93028	0.0535718	0.881932	0.0545647	lygl1	protein_coding	14	20893065	20898499	+
10122	ENSDARG00000056917	12.0064	-1.57581	0.817106	-1.92852	0.0537899	0.883635	0.0537269	NA	protein_coding	9	27855684	27857413	-
2975	ENSDARG00000016771	78540	-0.394673	0.20459	-1.92909	0.0537199	0.883635	0.0537269	tfa	protein_coding	2	16780643	16794710	+
7247	ENSDARG00000040812	202.269	0.547091	0.283719	1.92828	0.0538198	0.883635	0.0537269	ncf4	protein_coding	22	29204885	29252049	+
4411	ENSDARG00000025555	57.7853	0.938383	0.486639	1.92829	0.0538185	0.883635	0.0537269	ormdl3	protein_coding	12	22230412	22238004	-
6248	ENSDARG00000036897	113.758	-0.568894	0.295289	-1.92657	0.0540332	0.884804	0.053153	sgms2b	protein_coding	23	45304830	45398655	-
12331	ENSDARG00000067997	177498	-0.299516	0.155431	-1.92701	0.0539787	0.884804	0.053153	NA	protein_coding	5	32262499	32274383	-
2456	ENSDARG00000014165	7291.6	0.257847	0.133782	1.92737	0.0539337	0.884804	0.053153	ssr3	protein_coding	18	34542525	34549758	-
17892	ENSDARG00000088743	43.1849	1.06739	0.55404	1.92655	0.0540358	0.884804	0.053153	NA	protein_coding	10	34175476	34220241	+
17784	ENSDARG00000088293	254.301	-0.362216	0.188112	-1.92554	0.0541623	0.885097	0.053009	DOC2B	protein_coding	5	60919378	61329656	+
4756	ENSDARG00000028048	670.545	-0.346302	0.179808	-1.92595	0.0541105	0.885097	0.053009	rdh8a	protein_coding	3	53687645	53722182	-
20090	ENSDARG00000094215	89.8006	0.821166	0.426446	1.92561	0.0541536	0.885097	0.053009	NA	antisense	4	76988215	77004811	-
19421	ENSDARG00000092987	63.754	-0.861654	0.447581	-1.92513	0.0542125	0.885326	0.0528967	ZMAT4	protein_coding	5	27583117	27743830	+
27043	ENSDARG00000104598	1004.52	-0.406327	0.211139	-1.92445	0.0542982	0.885542	0.0527906	pcdh1a6	protein_coding	10	21559605	21648767	+
16734	ENSDARG00000083108	10.2299	2.59907	1.35043	1.92462	0.0542771	0.885542	0.0527906	SNORA73	snoRNA	20	30374686	30374906	-
29834	ENSDARG00000112419	2934.28	0.328685	0.170846	1.92386	0.0543722	0.886157	0.0524891	NA	protein_coding	13	45709380	45774815	+
32146	ENSDARG00000117454	11.7939	-1.75499	0.912879	-1.92248	0.0545452	0.886613	0.0522658	NA	lincRNA	21	13055886	13061774	-
6557	ENSDARG00000038056	1459.25	-0.443304	0.230587	-1.9225	0.054543	0.886613	0.0522658	fgfbp2b	protein_coding	1	22685961	22691182	-
25830	ENSDARG00000102758	134.809	0.514303	0.267463	1.92289	0.0544934	0.886613	0.0522658	NA	protein_coding	8	52479026	52490474	+
6680	ENSDARG00000038593	33.1968	0.896277	0.466132	1.9228	0.0545057	0.886613	0.0522658	rspo4	protein_coding	6	51824596	51843277	+
15604	ENSDARG00000078497	1530.19	-0.364525	0.189706	-1.92152	0.0546658	0.887393	0.0518838	timeless	protein_coding	11	3211826	3258701	+
5968	ENSDARG00000035869	20025.9	0.218924	0.11392	1.92174	0.0546386	0.887393	0.0518838	azin1b	protein_coding	19	32930476	32944050	-
4719	ENSDARG00000027744	1370.68	0.477684	0.248678	1.9209	0.0547449	0.888088	0.051544	gadd45ba	protein_coding	11	6456146	6457748	+
3496	ENSDARG00000019367	1219.1	-0.238552	0.124251	-1.91992	0.0548681	0.889496	0.0508561	tgfb3	protein_coding	17	52059020	52091999	-
15881	ENSDARG00000079166	2384.58	0.579494	0.302005	1.91882	0.0550071	0.891159	0.0500447	NA	protein_coding	12	5530247	5582060	+
7340	ENSDARG00000041173	70.0607	0.690181	0.359865	1.91789	0.0551249	0.892476	0.0494035	adra1bb	protein_coding	14	43554490	43572769	+
3426	ENSDARG00000019063	427.115	-0.423143	0.220934	-1.91525	0.055461	0.897324	0.0470508	FAT1	protein_coding	14	30156449	30226882	-
17488	ENSDARG00000087238	1101.85	-0.35004	0.182837	-1.91449	0.0555579	0.897354	0.047036	NA	protein_coding	24	20892782	20908395	-
1739	ENSDARG00000010318	646.184	-0.33986	0.177558	-1.91408	0.0556098	0.897354	0.047036	srpx	protein_coding	9	30294073	30316790	+
14612	ENSDARG00000076094	274.473	0.450677	0.235439	1.9142	0.0555952	0.897354	0.047036	KLHL30	protein_coding	6	27338512	27355357	+
4125	ENSDARG00000023176	124.881	2.30718	1.20527	1.91425	0.0555887	0.897354	0.047036	tdo2b	protein_coding	11	34084532	34097437	-
14021	ENSDARG00000074633	60.1229	-0.891426	0.466121	-1.91244	0.0558202	0.898401	0.0465296	gpr35.1	protein_coding	22	3252936	3261879	-
8623	ENSDARG00000045944	278.626	-0.650087	0.339925	-1.91244	0.0558195	0.898401	0.0465296	slc6a1a	protein_coding	23	4834447	4855122	-
1060	ENSDARG00000006603	1714.25	-0.297063	0.155284	-1.91304	0.0557434	0.898401	0.0465296	csrp1a	protein_coding	23	5765514	5818992	-
26011	ENSDARG00000103038	2999.2	-0.273337	0.142927	-1.91243	0.0558216	0.898401	0.0465296	pik3r3a	protein_coding	2	2957515	2988713	+
21751	ENSDARG00000096922	91.536	-0.677825	0.354761	-1.91065	0.0560495	0.898648	0.0464102	si:ch211-147k10.6	lincRNA	25	30171955	30194067	+
14968	ENSDARG00000076996	635.243	-0.296182	0.155001	-1.91084	0.0560254	0.898648	0.0464102	NA	protein_coding	2	6150855	6182098	-
6205	ENSDARG00000036764	1067.99	0.249348	0.130464	1.91125	0.0559725	0.898648	0.0464102	hax1	protein_coding	19	7799036	7805132	+
2158	ENSDARG00000012656	2527.03	0.262958	0.137632	1.91059	0.0560575	0.898648	0.0464102	atf6	protein_coding	20	33809434	33909872	-
27437	ENSDARG00000105187	3777.82	0.41152	0.215344	1.91099	0.0560054	0.898648	0.0464102	gcshb	protein_coding	7	67451108	67463021	+
9270	ENSDARG00000053961	121.718	0.500608	0.262001	1.91071	0.0560418	0.898648	0.0464102	NA	protein_coding	6	40975655	40992683	-
1663	ENSDARG00000009922	307.823	-0.689426	0.361164	-1.9089	0.0562752	0.900956	0.0452962	dmbx1a	protein_coding	2	10183640	10192487	-
17836	ENSDARG00000088514	9958.42	-0.409165	0.214318	-1.90915	0.0562422	0.900956	0.0452962	and1	protein_coding	24	26277390	26283359	-
12748	ENSDARG00000069342	1877.56	-0.277645	0.145528	-1.90784	0.0564121	0.902557	0.0445255	zgc:153115	protein_coding	2	7238549	7246848	-
25972	ENSDARG00000102977	2537.2	0.395467	0.207339	1.90735	0.0564758	0.902985	0.0443196	cant1b	protein_coding	11	45122147	45148743	-
7808	ENSDARG00000042990	167.536	0.457739	0.24005	1.90685	0.05654	0.903421	0.0441101	cyp2p10	protein_coding	20	25586099	25593607	+
25925	ENSDARG00000102900	135.284	-0.493335	0.259187	-1.90339	0.056989	0.904099	0.0437839	tacr1b	protein_coding	10	44769050	44788554	-
4087	ENSDARG00000022895	138.483	-0.472523	0.248159	-1.90411	0.0568955	0.904099	0.0437839	MCF2	protein_coding	14	32440639	32503363	-
6731	ENSDARG00000038802	221.838	-0.441324	0.231736	-1.90442	0.0568554	0.904099	0.0437839	cenpl	protein_coding	2	34128738	34138400	-
21317	ENSDARG00000096375	1212.18	-0.357833	0.187891	-1.90447	0.0568494	0.904099	0.0437839	NA	protein_coding	6	11765341	11812068	-
7867	ENSDARG00000043213	2595.37	-0.248739	0.130564	-1.9051	0.0567666	0.904099	0.0437839	adam17a	protein_coding	17	35247497	35279422	-
9953	ENSDARG00000056464	1846.04	-0.227599	0.11943	-1.90571	0.0566876	0.904099	0.0437839	fitm1l	protein_coding	2	24304854	24308682	+
3199	ENSDARG00000017842	1281.5	0.273551	0.14361	1.90482	0.0568033	0.904099	0.0437839	syvn1	protein_coding	14	26452740	26465729	-
9428	ENSDARG00000054666	865.463	0.368099	0.193334	1.90395	0.0569165	0.904099	0.0437839	pgpep1	protein_coding	2	56139941	56162607	+
8262	ENSDARG00000044752	330.675	0.492045	0.258225	1.90549	0.0567167	0.904099	0.0437839	p2rx4a	protein_coding	21	15723069	15732401	+
25959	ENSDARG00000102959	76.9031	0.704624	0.369771	1.90557	0.0567058	0.904099	0.0437839	zgc:171220	protein_coding	21	2178909	2185600	-
27764	ENSDARG00000105607	85.5646	0.911958	0.479122	1.90339	0.0569893	0.904099	0.0437839	NA	protein_coding	7	24002096	24005268	-
15904	ENSDARG00000079234	27.6795	1.78722	0.939131	1.90305	0.0570335	0.904214	0.0437289	NA	protein_coding	7	3442823	3454482	+
3985	ENSDARG00000021979	1320.7	-0.307766	0.161754	-1.90268	0.0570818	0.904393	0.043643	NA	protein_coding	18	10884996	10921940	+
69	ENSDARG00000001127	463.973	-0.506822	0.266583	-1.90118	0.0572784	0.906047	0.0428492	slc17a6a	protein_coding	25	35250976	35271284	+
9004	ENSDARG00000052917	588.047	-0.3366	0.177039	-1.90128	0.0572656	0.906047	0.0428492	NA	protein_coding	17	45577326	45599190	+
15917	ENSDARG00000079255	545.031	0.306576	0.161268	1.90104	0.0572974	0.906047	0.0428492	zgc:174935	protein_coding	16	17711215	17713859	-
9520	ENSDARG00000055053	85.6986	-0.62312	0.327888	-1.9004	0.05738	0.906767	0.0425042	NA	protein_coding	11	3630627	3647014	-
20802	ENSDARG00000095504	8.0229	-2.14961	1.1349	-1.8941	0.0582113	0.906794	0.0424913	NA	protein_coding	9	12885746	12888157	-
24593	ENSDARG00000100927	49.4836	-0.869488	0.458346	-1.89701	0.0578261	0.906794	0.0424913	NFATC2	protein_coding	23	39089574	39164866	+
18675	ENSDARG00000091408	104.556	-0.578416	0.305291	-1.89464	0.0581399	0.906794	0.0424913	NA	protein_coding	2	54482603	54509065	+
11010	ENSDARG00000060008	228.233	-0.521377	0.27497	-1.89612	0.0579436	0.906794	0.0424913	HHIPL2	protein_coding	17	45501378	45525936	-
7452	ENSDARG00000041645	2873.24	-0.478315	0.25247	-1.89454	0.0581532	0.906794	0.0424913	sb:cb37	protein_coding	15	21137046	21155657	-
11279	ENSDARG00000060911	383.968	-0.46398	0.244774	-1.89555	0.0580201	0.906794	0.0424913	NA	protein_coding	10	11282883	11312342	+
8017	ENSDARG00000043757	445.701	-0.407138	0.214766	-1.89573	0.0579957	0.906794	0.0424913	PTBP3	protein_coding	10	11146321	11261565	-
8090	ENSDARG00000044053	3489.18	-0.358879	0.189222	-1.8966	0.0578806	0.906794	0.0424913	vsnl1b	protein_coding	17	6715575	6759149	-
18345	ENSDARG00000090268	88065.2	-0.307195	0.162136	-1.89467	0.0581358	0.906794	0.0424913	krtt1c19e	protein_coding	19	5339364	5345932	-
1115	ENSDARG00000006899	560.137	-0.299071	0.157499	-1.89887	0.0575811	0.906794	0.0424913	far1	protein_coding	25	16079913	16129678	+
1168	ENSDARG00000007198	636.821	-0.295379	0.155961	-1.89393	0.0582348	0.906794	0.0424913	MTA1	protein_coding	17	37510808	37618891	+
3419	ENSDARG00000019008	2726.79	0.213328	0.112285	1.89988	0.0574492	0.906794	0.0424913	erp44	protein_coding	16	27417200	27442344	-
7137	ENSDARG00000040380	614.05	0.272368	0.143537	1.89755	0.0577555	0.906794	0.0424913	arhgef1a	protein_coding	19	11039517	11106315	-
10678	ENSDARG00000058857	1063.66	0.27665	0.14585	1.89681	0.0578529	0.906794	0.0424913	C7H19orf12	protein_coding	18	13123723	13133268	-
8013	ENSDARG00000043734	649.728	0.326252	0.172008	1.89673	0.057864	0.906794	0.0424913	trmu	protein_coding	4	28338642	28353538	-
1384	ENSDARG00000008238	363.762	0.341411	0.179997	1.89675	0.0578603	0.906794	0.0424913	manba	protein_coding	13	11714869	11743973	-
10501	ENSDARG00000058332	664.625	0.408926	0.215471	1.89782	0.0577192	0.906794	0.0424913	krt18a.2	protein_coding	23	10352921	10355552	+
2236	ENSDARG00000013056	2451.15	0.415939	0.219226	1.8973	0.057788	0.906794	0.0424913	itpk1a	protein_coding	20	27049523	27086143	-
6616	ENSDARG00000038293	334.177	0.556132	0.293139	1.89716	0.0578068	0.906794	0.0424913	zgc:103559	protein_coding	6	27126620	27139396	-
21653	ENSDARG00000096809	373.322	0.56061	0.295315	1.89835	0.0576501	0.906794	0.0424913	NA	protein_coding	2	5927255	5933351	+
32309	ENSDARG00000117617	123.491	0.565531	0.298481	1.8947	0.0581325	0.906794	0.0424913	NA	lincRNA	5	11278426	11283521	-
15658	ENSDARG00000078618	36.1308	1.08241	0.571029	1.89554	0.058021	0.906794	0.0424913	INPP5K	protein_coding	10	24302433	24319526	-
26922	ENSDARG00000104415	6.12947	3.99188	2.10765	1.894	0.0582248	0.906794	0.0424913	NA	protein_coding	1	58461990	58466807	+
6251	ENSDARG00000036912	252.686	0.433722	0.229045	1.89361	0.0582765	0.906866	0.042457	edn1	protein_coding	19	3376430	3381422	-
21824	ENSDARG00000097015	29.1901	1.09596	0.579057	1.89267	0.0584019	0.908239	0.0417999	NA	lincRNA	3	58623923	58624902	-
11924	ENSDARG00000062794	355.463	-0.4027	0.212862	-1.89183	0.0585135	0.909395	0.0412474	trim36	protein_coding	8	391590	410770	-
23627	ENSDARG00000099519	989.488	0.266185	0.140749	1.8912	0.0585974	0.909979	0.0409685	cpdp	protein_coding	2	13907452	13940917	+
25648	ENSDARG00000102473	493.073	0.642511	0.339775	1.89099	0.0586255	0.909979	0.0409685	NA	protein_coding	4	76336061	76348088	+
12623	ENSDARG00000069029	90.8877	-0.639705	0.338612	-1.8892	0.0588655	0.912546	0.0397454	acss2l	protein_coding	2	54586647	54639964	-
15568	ENSDARG00000078411	554.833	0.46817	0.247781	1.88945	0.0588318	0.912546	0.0397454	hspb15	protein_coding	5	32321313	32323136	-
5785	ENSDARG00000035148	77.8663	-0.647607	0.342855	-1.88887	0.0589096	0.912652	0.039695	orai2	protein_coding	5	61556172	61571447	+
4546	ENSDARG00000026548	67.443	0.657542	0.348186	1.88848	0.0589614	0.912876	0.0395884	cyp2u1	protein_coding	1	49923402	49932040	-
25260	ENSDARG00000101892	854.138	-0.382572	0.20274	-1.887	0.0591597	0.913105	0.0394794	NA	protein_coding	16	10422836	10428899	+
8544	ENSDARG00000045733	2097.83	0.257006	0.13619	1.88711	0.0591455	0.913105	0.0394794	ciapin1	protein_coding	25	14398650	14406731	+
10200	ENSDARG00000057148	499.193	0.321983	0.17064	1.88692	0.0591714	0.913105	0.0394794	mocos	processed_transcript	13	16261245	16278920	+
3029	ENSDARG00000017034	1147.17	0.362478	0.192094	1.88698	0.059163	0.913105	0.0394794	sqor	protein_coding	25	32473277	32495363	+
23386	ENSDARG00000099180	26.1926	1.55584	0.8241	1.88792	0.0590364	0.913105	0.0394794	NA	processed_transcript	4	62984730	62987173	+
24905	ENSDARG00000101368	7.73494	1.96756	1.04286	1.8867	0.0592004	0.913105	0.0394794	NA	protein_coding	24	31430890	31452923	-
8606	ENSDARG00000045893	584.236	-0.332893	0.176515	-1.88592	0.0593057	0.914153	0.0389809	kctd15a	protein_coding	25	20357731	20381271	-
767	ENSDARG00000005112	11496.4	0.391464	0.207624	1.88545	0.0593695	0.91456	0.0387877	cdh17	protein_coding	16	26774182	26802798	+
21828	ENSDARG00000097019	107.902	0.692525	0.367367	1.88511	0.0594155	0.914691	0.0387255	NA	protein_coding	15	24572926	24601091	+
9058	ENSDARG00000053152	960.602	0.251059	0.133336	1.8829	0.0597135	0.91697	0.0376449	pcmtd1	protein_coding	24	35183595	35219631	+
3188	ENSDARG00000017794	4948.5	0.322196	0.17107	1.88341	0.0596443	0.91697	0.0376449	sdr16c5b	protein_coding	7	58699718	58718472	+
19029	ENSDARG00000092269	19.4069	1.40157	0.74408	1.88363	0.0596149	0.91697	0.0376449	NA	protein_coding	10	9186651	9192450	-
2007	ENSDARG00000011869	5.23591	2.28183	1.21179	1.88302	0.059697	0.91697	0.0376449	GALNT8	protein_coding	25	16706101	16724913	-
16219	ENSDARG00000079957	35.2851	-1.15702	0.614973	-1.88141	0.0599156	0.919496	0.03645	eloal	protein_coding	13	2315110	2336584	-
13192	ENSDARG00000070539	312.671	-0.464312	0.247071	-1.87926	0.0602089	0.922434	0.0350648	arf3a	protein_coding	23	27622020	27633730	-
13309	ENSDARG00000070839	898.653	0.285074	0.151702	1.87918	0.0602202	0.922434	0.0350648	EVI5	protein_coding	6	29011911	29086473	-
6800	ENSDARG00000039064	1908.01	0.35511	0.188958	1.8793	0.0602029	0.922434	0.0350648	st3gal7	protein_coding	13	40716319	40726865	-
29411	ENSDARG00000111357	129.282	0.627267	0.334039	1.87783	0.060405	0.924393	0.0341434	tnfsf14	protein_coding	3	47245764	47258444	+
15060	ENSDARG00000077201	1359.75	1.06826	0.568924	1.87769	0.0604238	0.924393	0.0341434	NA	protein_coding	2	22880605	22927958	-
14429	ENSDARG00000075648	167.382	-0.425802	0.226857	-1.87696	0.060523	0.924792	0.0339559	SEMA5B	protein_coding	6	4033832	4146073	+
12805	ENSDARG00000069473	635.378	-0.370599	0.197461	-1.87683	0.060542	0.924792	0.0339559	frem1a	protein_coding	7	69653981	69728526	+
12832	ENSDARG00000069540	104.195	0.699138	0.372542	1.87667	0.0605633	0.924792	0.0339559	si:dkey-30c15.2	protein_coding	18	7520493	7539469	-
22869	ENSDARG00000098424	229.08	-0.399244	0.212825	-1.87593	0.0606651	0.92519	0.0337692	NA	protein_coding	5	4436405	4470474	+
15994	ENSDARG00000079420	1732.27	0.581361	0.309899	1.87597	0.0606597	0.92519	0.0337692	dpp4	protein_coding	22	11628438	11648322	-
11970	ENSDARG00000062934	99.0659	-0.651625	0.34753	-1.87502	0.0607899	0.926018	0.0333804	GPR12	protein_coding	24	21584074	21588914	-
11122	ENSDARG00000060362	1025.82	0.320073	0.170707	1.87498	0.0607952	0.926018	0.0333804	nadkb	protein_coding	2	37267241	37281748	-
3925	ENSDARG00000021573	473.918	0.345568	0.184478	1.87322	0.061038	0.92856	0.0321902	slc16a7	protein_coding	23	9867483	9889330	+
20235	ENSDARG00000094469	236.093	0.423458	0.226058	1.87322	0.0610376	0.92856	0.0321902	NA	protein_coding	23	33934228	33953106	+
25684	ENSDARG00000102538	3029.12	0.235432	0.125811	1.87131	0.0613022	0.929098	0.0319384	mccc1	protein_coding	22	36875400	36899777	+
2999	ENSDARG00000016867	2198.83	0.313411	0.167409	1.87213	0.0611886	0.929098	0.0319384	rnf128a	protein_coding	5	23677420	23696926	-
14371	ENSDARG00000075517	386.907	0.392431	0.20977	1.87077	0.0613774	0.929098	0.0319384	si:ch211-120k19.1	protein_coding	16	16968682	16975264	+
13548	ENSDARG00000071562	729.208	0.395015	0.211088	1.87132	0.0613004	0.929098	0.0319384	mtus1a	protein_coding	14	30285613	30357641	+
30580	ENSDARG00000114142	1024.64	0.575184	0.307327	1.87157	0.0612665	0.929098	0.0319384	NA	protein_coding	4	71691806	71904377	-
23502	ENSDARG00000099351	1225.48	0.622716	0.332805	1.87112	0.061329	0.929098	0.0319384	igfbp1a	protein_coding	20	6808774	6812688	-
13016	ENSDARG00000070065	7.7522	2.35856	1.26073	1.87078	0.061375	0.929098	0.0319384	NA	protein_coding	7	8040720	8052829	-
24030	ENSDARG00000100106	6.08498	2.89775	1.54846	1.87137	0.0612939	0.929098	0.0319384	NA	protein_coding	12	43852970	43982343	-
12192	ENSDARG00000063649	543.657	-0.323643	0.17315	-1.86915	0.0616019	0.93035	0.0313534	tead3b	protein_coding	6	54576520	54671696	+
27371	ENSDARG00000105088	912.289	-0.314848	0.168421	-1.86941	0.0615663	0.93035	0.0313534	tenm4	protein_coding	15	10000553	10455569	-
3184	ENSDARG00000017780	1567.98	-0.275243	0.14728	-1.86884	0.0616445	0.93035	0.0313534	rorcb	protein_coding	2	49417900	49454451	+
4103	ENSDARG00000022996	872.529	0.254553	0.136212	1.8688	0.0616504	0.93035	0.0313534	NA	protein_coding	21	3928947	3973165	+
28941	ENSDARG00000110137	15.0208	1.42135	0.760454	1.86908	0.0616113	0.93035	0.0313534	si:dkey-240e12.6	protein_coding	22	25352530	25354059	+
15216	ENSDARG00000077573	98.9943	-0.677263	0.362469	-1.86847	0.0616963	0.930469	0.0312981	tmprss13b	protein_coding	5	37888095	37900395	-
18936	ENSDARG00000092090	5.04503	-2.55088	1.3671	-1.86591	0.0620542	0.930634	0.0312211	si:ch211-125e6.12	protein_coding	9	33216945	33218269	+
31308	ENSDARG00000115830	222.978	-0.681101	0.364973	-1.86617	0.0620175	0.930634	0.0312211	NA	processed_transcript	3	1862871	1875971	-
14803	ENSDARG00000076571	79.1729	-0.650734	0.348689	-1.86623	0.0620088	0.930634	0.0312211	sp5a	protein_coding	9	3666401	3671911	-
11604	ENSDARG00000061864	814.864	-0.56178	0.300915	-1.8669	0.0619151	0.930634	0.0312211	NA	protein_coding	12	22404108	22445061	+
7584	ENSDARG00000042221	4541.63	-0.542968	0.291107	-1.86519	0.0621554	0.930634	0.0312211	mthfd1l	protein_coding	20	26478197	26532167	-
1661	ENSDARG00000009899	289.211	-0.466186	0.249931	-1.86526	0.0621449	0.930634	0.0312211	ZNF385A	protein_coding	23	28185883	28294763	-
26640	ENSDARG00000103981	210.907	-0.452723	0.242667	-1.86561	0.0620957	0.930634	0.0312211	bhlha9	protein_coding	10	37927100	37928125	+
6090	ENSDARG00000036245	192.611	-0.445874	0.239238	-1.86373	0.0623598	0.930634	0.0312211	NA	protein_coding	19	19437648	19446529	-
13653	ENSDARG00000073723	322.497	-0.438517	0.235029	-1.8658	0.0620692	0.930634	0.0312211	zgc:194679	protein_coding	7	56676838	56684776	+
12303	ENSDARG00000067848	8766.36	-0.262495	0.140605	-1.8669	0.0619159	0.930634	0.0312211	nmrk2	protein_coding	2	55982300	55990329	+
15414	ENSDARG00000078073	1409.29	0.240812	0.129201	1.86386	0.0623419	0.930634	0.0312211	nudt5	protein_coding	4	7870384	7876005	-
8339	ENSDARG00000045075	1424.94	0.306804	0.164498	1.8651	0.062168	0.930634	0.0312211	tmem106a	protein_coding	12	27231212	27237032	+
2101	ENSDARG00000012381	12111.9	0.38154	0.204663	1.86423	0.0622891	0.930634	0.0312211	hsc70	protein_coding	15	37834594	37850969	-
21997	ENSDARG00000097239	99.9773	0.626879	0.336399	1.8635	0.0623925	0.930634	0.0312211	NA	protein_coding	16	48753664	48756697	+
9593	ENSDARG00000055313	148.111	0.729799	0.391262	1.86524	0.0621472	0.930634	0.0312211	slc12a10.1	protein_coding	7	4425348	4461104	-
30591	ENSDARG00000114172	52.0638	1.05831	0.56751	1.86483	0.0622052	0.930634	0.0312211	NA	protein_coding	4	31450683	31501083	+
3445	ENSDARG00000019179	13.5296	1.38841	0.744429	1.86507	0.0621715	0.930634	0.0312211	lrit1a	protein_coding	13	29462249	29467558	+
20100	ENSDARG00000094236	9.91978	2.19136	1.17547	1.86424	0.0622879	0.930634	0.0312211	NA	protein_coding	13	9115978	9132828	-
26925	ENSDARG00000104418	1193.61	0.296073	0.158949	1.86269	0.0625056	0.931337	0.030893	NA	processed_transcript	11	28078148	28086924	-
26177	ENSDARG00000103295	1138.1	1.0466	0.561942	1.86247	0.0625367	0.931337	0.030893	cyp3a65	protein_coding	1	59338175	59348118	-
10222	ENSDARG00000057253	23.776	1.5313	0.822241	1.86235	0.0625539	0.931337	0.030893	pimr141	protein_coding	2	19505263	19508136	+
15344	ENSDARG00000077881	641.226	-0.337758	0.1814	-1.86195	0.0626105	0.931612	0.0307647	chl1a	protein_coding	23	11285662	11452312	+
18930	ENSDARG00000092083	14.4742	-1.34288	0.72217	-1.85951	0.0629547	0.931819	0.0306684	NA	antisense	4	11779997	11780747	-
20994	ENSDARG00000095822	36.5396	-0.930615	0.500346	-1.85994	0.0628936	0.931819	0.0306684	NA	processed_transcript	8	24706551	24711139	+
28223	ENSDARG00000107408	73.8173	-0.685941	0.3689	-1.85942	0.0629674	0.931819	0.0306684	TCF4	protein_coding	21	1320767	1459974	+
6579	ENSDARG00000038121	185.911	-0.625758	0.336336	-1.86051	0.062813	0.931819	0.0306684	NA	protein_coding	18	25563292	25646286	-
30614	ENSDARG00000114226	194.883	-0.478669	0.257242	-1.86078	0.0627758	0.931819	0.0306684	NA	protein_coding	17	741424	751083	-
5884	ENSDARG00000035569	926.735	0.241908	0.129971	1.86124	0.0627102	0.931819	0.0306684	cyp1d1	protein_coding	5	25603761	25621386	-
15038	ENSDARG00000077138	585.654	0.280045	0.150574	1.85985	0.0629065	0.931819	0.0306684	zgc:195173	protein_coding	24	33279654	33285003	-
3937	ENSDARG00000021669	18101.1	0.286674	0.154074	1.86063	0.0627969	0.931819	0.0306684	sec61a1	protein_coding	6	40065201	40071899	-
9342	ENSDARG00000054255	144.521	0.724009	0.38927	1.85992	0.0628974	0.931819	0.0306684	dynlt2b	protein_coding	22	35472653	35479229	+
10142	ENSDARG00000056979	242.09	-0.622214	0.334851	-1.85818	0.0631438	0.93348	0.029895	lhx9	protein_coding	22	23238790	23253481	-
644	ENSDARG00000004460	817.312	-0.314453	0.169234	-1.85809	0.063156	0.93348	0.029895	desi2	protein_coding	13	11550454	11570568	+
21068	ENSDARG00000095925	3.63034	-5.40422	2.91148	-1.85618	0.0634281	0.934182	0.0295683	NA	protein_coding	8	13722656	13735572	-
30646	ENSDARG00000114307	3.63034	-5.40422	2.91148	-1.85618	0.0634281	0.934182	0.0295683	NA	protein_coding	23	22291440	22295429	+
6732	ENSDARG00000038805	1081.65	-0.285521	0.153767	-1.85684	0.0633342	0.934182	0.0295683	pigp	protein_coding	10	110868	116036	+
1000	ENSDARG00000006314	4103.42	-0.254952	0.137395	-1.85561	0.0635093	0.934182	0.0295683	itgav	protein_coding	9	11597500	11655031	-
31436	ENSDARG00000116139	3997.35	0.279244	0.150484	1.85564	0.0635053	0.934182	0.0295683	cdx1b	protein_coding	21	43976075	43992027	-
12195	ENSDARG00000063665	1284.58	0.41931	0.225945	1.8558	0.0634816	0.934182	0.0295683	mat2al	protein_coding	10	4969634	4980150	-
28984	ENSDARG00000110240	141.756	0.521805	0.281145	1.856	0.0634538	0.934182	0.0295683	KCTD14	protein_coding	18	3052408	3063710	+
27488	ENSDARG00000105266	29.8608	1.17741	0.63402	1.85705	0.0633043	0.934182	0.0295683	NA	protein_coding	4	58240778	58285073	+
21415	ENSDARG00000096533	5553.65	0.307356	0.165664	1.85529	0.0635543	0.934282	0.0295219	rltgr	protein_coding	12	6158225	6159545	-
5283	ENSDARG00000031658	876.983	-0.401853	0.216642	-1.85491	0.0636085	0.934518	0.0294123	NA	protein_coding	2	29795833	29896572	+
19389	ENSDARG00000092931	6.69206	2.36711	1.27637	1.85456	0.0636585	0.93469	0.0293323	NA	protein_coding	5	24102499	24112175	-
18063	ENSDARG00000089304	32.3417	-1.67341	0.903042	-1.85309	0.0638701	0.935272	0.029062	NA	protein_coding	4	33057844	33073382	-
19710	ENSDARG00000093498	54.3938	-0.775673	0.418653	-1.85278	0.0639136	0.935272	0.029062	macir	protein_coding	10	6765109	6775271	-
30152	ENSDARG00000113112	224.223	-0.486383	0.262532	-1.85266	0.0639311	0.935272	0.029062	NRXN2	protein_coding	7	427503	506340	+
4224	ENSDARG00000024017	400.677	-0.477578	0.257753	-1.85285	0.0639037	0.935272	0.029062	MDGA2	protein_coding	17	28340138	28564070	+
12728	ENSDARG00000069302	2531.06	0.267847	0.144593	1.85242	0.0639659	0.935272	0.029062	SNX9	protein_coding	20	43016437	43079481	-
31644	ENSDARG00000116625	380.547	0.41239	0.222601	1.8526	0.0639403	0.935272	0.029062	NA	protein_coding	4	51160367	51173586	+
2545	ENSDARG00000014624	13.7823	1.59289	0.859479	1.85333	0.0638358	0.935272	0.029062	si:dkeyp-94g1.1	protein_coding	2	48545804	48561471	-
15076	ENSDARG00000077237	1552.63	-0.306573	0.165624	-1.85102	0.0641669	0.936254	0.0286064	RFX7	protein_coding	7	34506795	34546833	+
4018	ENSDARG00000022295	965.966	0.269795	0.145749	1.8511	0.0641558	0.936254	0.0286064	hnf1bb	protein_coding	21	38817785	38840667	+
18086	ENSDARG00000089372	3784.85	0.359646	0.194326	1.85073	0.0642078	0.936254	0.0286064	NA	protein_coding	14	6933400	6943934	-
25943	ENSDARG00000102929	154.317	0.568269	0.30707	1.85062	0.0642246	0.936254	0.0286064	C7H19orf12	protein_coding	7	45992048	45993499	-
17755	ENSDARG00000088198	9.14372	2.05931	1.1126	1.85091	0.064183	0.936254	0.0286064	NA	protein_coding	22	8272393	8274379	+
11000	ENSDARG00000059983	171.831	-0.526808	0.284874	-1.84927	0.0644192	0.938528	0.0275529	zufsp	protein_coding	16	32184485	32196771	+
3668	ENSDARG00000020239	5709.96	0.462204	0.250063	1.84835	0.0645514	0.938528	0.0275529	lpin1a	protein_coding	17	30442518	30470271	+
19454	ENSDARG00000093043	2058.9	0.49928	0.270143	1.84821	0.0645725	0.938528	0.0275529	ugt2b1	protein_coding	5	9377005	9391846	+
30824	ENSDARG00000114737	17.3716	1.51941	0.821892	1.84867	0.0645057	0.938528	0.0275529	Metazoa_SRP	misc_RNA	11	16122786	16123082	+
15261	ENSDARG00000077688	276.248	1.67014	0.903572	1.84838	0.064548	0.938528	0.0275529	cpo	protein_coding	1	5576151	5587575	+
3220	ENSDARG00000017960	3242	0.343993	0.18625	1.84694	0.0647565	0.940643	0.026575	sfxn2	protein_coding	12	33975065	33988885	+
26585	ENSDARG00000103903	247.459	-0.534637	0.289797	-1.84487	0.0650571	0.941062	0.0263816	NA	protein_coding	12	39685485	39770387	+
14933	ENSDARG00000076904	455.809	-0.491508	0.26644	-1.84473	0.0650774	0.941062	0.0263816	loxl5b	protein_coding	2	56012016	56041890	+
1875	ENSDARG00000011141	1786.91	-0.455228	0.246617	-1.84589	0.0649086	0.941062	0.0263816	dpysl5a	protein_coding	17	36898874	36936856	-
19077	ENSDARG00000092354	417.237	-0.424693	0.230087	-1.84579	0.0649222	0.941062	0.0263816	NA	protein_coding	5	38110384	38122126	-
10486	ENSDARG00000058285	1819.77	-0.424126	0.229806	-1.84559	0.0649522	0.941062	0.0263816	cpt1b	protein_coding	18	8340886	8367566	+
13835	ENSDARG00000074183	854.384	0.271799	0.14741	1.84382	0.0652088	0.941062	0.0263816	NA	protein_coding	7	23577723	23725799	+
21001	ENSDARG00000095832	1827.86	0.315312	0.17099	1.84404	0.0651778	0.941062	0.0263816	NA	lincRNA	23	44788132	44794174	-
14570	ENSDARG00000075980	535.611	0.322602	0.174908	1.84441	0.065123	0.941062	0.0263816	tmem125b	protein_coding	2	5933902	5942355	-
19707	ENSDARG00000093494	1197.39	0.396404	0.214967	1.84402	0.06518	0.941062	0.0263816	NA	protein_coding	1	52398205	52400660	+
309	ENSDARG00000002779	411.186	0.417707	0.226543	1.84383	0.0652075	0.941062	0.0263816	pdx1	protein_coding	24	21684189	21686706	+
25733	ENSDARG00000102606	142.269	0.481696	0.261081	1.84501	0.0650366	0.941062	0.0263816	NA	protein_coding	22	1899142	1901705	+
24899	ENSDARG00000101362	1806.21	-0.256153	0.13898	-1.8431	0.0653147	0.942034	0.0259333	mibp	protein_coding	22	5118361	5122557	+
24370	ENSDARG00000100592	284.338	-0.334908	0.181774	-1.84245	0.0654097	0.942791	0.0255846	slc8a2b	protein_coding	15	42767803	42981467	+
27598	ENSDARG00000105408	5311.91	0.425422	0.23093	1.84221	0.0654443	0.942791	0.0255846	NA	antisense	16	16055484	16059808	+
19112	ENSDARG00000092422	461.892	-0.451524	0.245156	-1.84178	0.065507	0.943138	0.0254245	NA	antisense	13	4445553	4447653	-
1552	ENSDARG00000009262	276.966	-0.450092	0.244552	-1.84048	0.0656978	0.945329	0.0244172	FAR2	protein_coding	4	1988460	2036620	-
6844	ENSDARG00000039229	144.548	-0.57449	0.313053	-1.83512	0.0664877	0.949431	0.0225367	CEP78	protein_coding	8	51933983	51954598	-
20129	ENSDARG00000094281	313.421	-0.445213	0.242452	-1.83629	0.0663146	0.949431	0.0225367	si:ch73-196i15.3	protein_coding	8	20880848	20892051	+
21759	ENSDARG00000096932	237.846	-0.431712	0.235011	-1.83699	0.0662118	0.949431	0.0225367	NA	protein_coding	24	6107901	6118349	+
1682	ENSDARG00000010031	520.819	-0.396094	0.215627	-1.83694	0.0662188	0.949431	0.0225367	SSH1	protein_coding	5	31914906	31928913	-
18291	ENSDARG00000090062	766.268	-0.324212	0.17662	-1.83564	0.0664103	0.949431	0.0225367	rac3a	protein_coding	3	36248851	36260102	-
1936	ENSDARG00000011498	630.899	-0.286278	0.155991	-1.83522	0.0664733	0.949431	0.0225367	si:ch211-212o1.2	protein_coding	18	18000695	18060544	+
2491	ENSDARG00000014329	18025.2	0.231704	0.126111	1.8373	0.0661656	0.949431	0.0225367	npm1a	protein_coding	10	22034477	22045119	+
9527	ENSDARG00000055078	276.479	0.403765	0.220017	1.83515	0.0664828	0.949431	0.0225367	chac2	protein_coding	12	24056000	24060358	-
7997	ENSDARG00000043684	1440.91	0.480524	0.261824	1.83529	0.0664626	0.949431	0.0225367	bpnt1	protein_coding	20	9128256	9148323	+
10432	ENSDARG00000058108	1018.09	0.523901	0.285424	1.83552	0.0664291	0.949431	0.0225367	EPS8L2	protein_coding	25	3994391	4129303	+
26710	ENSDARG00000104083	53.1548	1.11536	0.607765	1.83518	0.0664789	0.949431	0.0225367	NA	protein_coding	1	58580412	58592866	-
9105	ENSDARG00000053366	144.311	1.15483	0.62918	1.83546	0.0664378	0.949431	0.0225367	NA	protein_coding	2	42715995	42722040	+
5158	ENSDARG00000030778	26.6127	1.34223	0.730568	1.83725	0.0661733	0.949431	0.0225367	NA	protein_coding	24	39990695	39992254	+
1842	ENSDARG00000010941	276.868	-0.355204	0.193672	-1.83405	0.0666466	0.950327	0.0221269	pomgnt2	protein_coding	16	8139515	8162380	+
26172	ENSDARG00000103286	209.335	0.440336	0.240075	1.83416	0.0666298	0.950327	0.0221269	NA	protein_coding	14	8710568	8755197	+
23127	ENSDARG00000098805	420.178	1.36998	0.747026	1.83391	0.0666671	0.950327	0.0221269	NA	protein_coding	1	44074445	44084071	-
2026	ENSDARG00000011956	156.57	-0.560547	0.305899	-1.83245	0.0668839	0.950696	0.0219584	dlx4a	protein_coding	3	34670076	34681421	+
8764	ENSDARG00000052010	1340.46	-0.364527	0.198877	-1.83293	0.0668136	0.950696	0.0219584	ciao2b	protein_coding	7	44965773	44970994	-
3741	ENSDARG00000020621	3328.55	0.235116	0.128309	1.83243	0.0668874	0.950696	0.0219584	ap1b1	protein_coding	5	24756496	24812899	-
10327	ENSDARG00000057706	1755.11	0.356331	0.194352	1.83343	0.0667385	0.950696	0.0219584	tm4sf21a	protein_coding	5	24165141	24174956	-
16112	ENSDARG00000079698	136.059	0.465063	0.253757	1.83271	0.0668451	0.950696	0.0219584	asb13a.1	protein_coding	4	11479705	11483190	+
21723	ENSDARG00000096889	545.402	-0.334413	0.182534	-1.83206	0.0669421	0.95092	0.021856	NA	lincRNA	5	68891515	68893011	-
27164	ENSDARG00000104802	4.29066	-4.63097	2.52896	-1.83118	0.067074	0.951687	0.0215056	NA	lincRNA	11	13798453	13800802	-
12233	ENSDARG00000067544	233.142	0.387897	0.211815	1.83129	0.0670565	0.951687	0.0215056	tcf15	protein_coding	8	28593707	28595491	+
3977	ENSDARG00000021924	359.922	0.550407	0.300719	1.83031	0.0672041	0.952981	0.0209159	hsp70.3	protein_coding	3	26123736	26127091	+
3746	ENSDARG00000020647	1097.26	-0.24188	0.132217	-1.82942	0.0673368	0.954309	0.020311	trpc4apb	polymorphic_pseudogene	23	18759542	18777957	-
8961	ENSDARG00000052741	167.032	-0.521841	0.285441	-1.82819	0.0675207	0.954701	0.0201326	CARD11	protein_coding	3	41558682	41632059	+
7513	ENSDARG00000041951	736.342	0.258311	0.141259	1.82864	0.067454	0.954701	0.0201326	selenoo1	protein_coding	18	14863407	14879135	-
7803	ENSDARG00000042982	1455.89	0.931428	0.509347	1.82867	0.0674492	0.954701	0.0201326	cyp2p8	protein_coding	20	25575391	25580002	+
10709	ENSDARG00000058964	24.2156	1.52664	0.834999	1.82831	0.0675031	0.954701	0.0201326	NA	protein_coding	16	4725829	4746492	+
10089	ENSDARG00000056819	1064.26	0.248348	0.135871	1.82782	0.067576	0.954931	0.0200281	hoxa9b	protein_coding	16	20915319	20917584	+
3608	ENSDARG00000019969	2220.2	-0.214515	0.117381	-1.82751	0.0676238	0.955054	0.0199719	smarcd3b	protein_coding	7	41436488	41489997	-
12923	ENSDARG00000069817	4.9927	2.78947	1.52671	1.82711	0.0676835	0.955345	0.0198396	crygm2d17	protein_coding	9	22127117	22129839	-
17457	ENSDARG00000087145	457.406	0.324477	0.177651	1.82649	0.0677772	0.956116	0.0194896	NA	protein_coding	19	11952309	11977783	-
6860	ENSDARG00000039299	312.131	0.341546	0.187034	1.82611	0.0678331	0.956353	0.0193819	rdh14a	protein_coding	13	32454262	32456842	+
25898	ENSDARG00000102867	104.916	-0.553787	0.303462	-1.8249	0.0680168	0.957964	0.0186507	srfb	protein_coding	13	51909828	51922290	-
7206	ENSDARG00000040633	117.219	-0.478151	0.262471	-1.82173	0.068496	0.957964	0.0186507	PRMT8	protein_coding	18	11506561	11549906	+
2124	ENSDARG00000012468	729.77	-0.447175	0.245246	-1.82337	0.0682473	0.957964	0.0186507	aacs	protein_coding	5	18827314	18897482	-
5511	ENSDARG00000033201	553.797	-0.337931	0.185274	-1.82395	0.0681601	0.957964	0.0186507	crip2l	protein_coding	20	9428965	9462449	-
19680	ENSDARG00000093453	534.058	-0.307996	0.168875	-1.82381	0.0681808	0.957964	0.0186507	AHDC1	protein_coding	19	43439401	43500299	+
6130	ENSDARG00000036427	9031.35	0.232558	0.127582	1.82281	0.0683328	0.957964	0.0186507	slc3a2a	protein_coding	7	20524064	20530447	+
12106	ENSDARG00000063309	1512.24	0.237262	0.130107	1.82359	0.0682134	0.957964	0.0186507	tjp2a	protein_coding	10	15815865	15879569	-
12464	ENSDARG00000068478	15674.8	0.243798	0.133725	1.82313	0.0682839	0.957964	0.0186507	gpx4a	protein_coding	22	17589608	17611742	-
16028	ENSDARG00000079497	591.394	0.369784	0.202944	1.82209	0.0684408	0.957964	0.0186507	tcima	protein_coding	5	27866649	27867657	-
19977	ENSDARG00000094012	244.167	0.501398	0.275077	1.82275	0.0683408	0.957964	0.0186507	NA	protein_coding	9	35077546	35081981	+
25088	ENSDARG00000101645	777.289	0.538156	0.29539	1.82185	0.0684781	0.957964	0.0186507	NA	protein_coding	4	72797711	72850636	+
6228	ENSDARG00000036833	13.4973	2.37893	1.30515	1.82272	0.0683454	0.957964	0.0186507	upp2	protein_coding	9	16097812	16109001	-
31617	ENSDARG00000116570	11.0534	2.98127	1.63583	1.82248	0.0683828	0.957964	0.0186507	NA	protein_coding	17	50052174	50054025	-
22981	ENSDARG00000098602	5.19484	3.09642	1.69943	1.82204	0.0684494	0.957964	0.0186507	NA	protein_coding	KN149936.1	9176	10674	+
2824	ENSDARG00000016081	5802.09	0.367134	0.201615	1.82097	0.0686118	0.959036	0.0181651	cldn15la	protein_coding	2	5508542	5517438	-
791	ENSDARG00000005230	7678.06	0.245249	0.134724	1.82038	0.0687007	0.959181	0.0180994	ssr2	protein_coding	19	11231083	11238721	-
15513	ENSDARG00000078267	193.161	0.44671	0.245392	1.82039	0.0686993	0.959181	0.0180994	NA	protein_coding	2	26692358	26720854	-
20649	ENSDARG00000095204	33.6219	-4.71908	2.59431	-1.81901	0.0689093	0.959565	0.0179258	NA	processed_transcript	18	30129771	30131831	+
23332	ENSDARG00000099101	9148.62	-0.343431	0.18878	-1.81922	0.0688783	0.959565	0.0179258	gch2	protein_coding	12	25085751	25092570	+
22035	ENSDARG00000097289	710.306	-0.317972	0.174814	-1.81891	0.0689244	0.959565	0.0179258	NA	protein_coding	15	34881013	34885624	-
1364	ENSDARG00000008155	1883.35	-0.293729	0.161422	-1.81963	0.0688149	0.959565	0.0179258	sms	protein_coding	21	25399133	25416391	-
11844	ENSDARG00000062518	1157.21	0.482238	0.26498	1.8199	0.0687736	0.959565	0.0179258	ulk1a	protein_coding	8	43736072	43775820	-
26492	ENSDARG00000103765	15.7137	-1.57494	0.866127	-1.81837	0.0690082	0.959638	0.0178926	stpg1	protein_coding	19	4016702	4023050	-
6598	ENSDARG00000038213	2118.84	0.264012	0.145189	1.8184	0.0690034	0.959638	0.0178926	slc35b1	protein_coding	3	20963162	20982706	-
4040	ENSDARG00000022509	482.54	0.32272	0.17751	1.81804	0.0690576	0.959779	0.0178289	cox4i2	protein_coding	23	18944388	18951148	+
13403	ENSDARG00000071065	2699.52	0.222443	0.12242	1.81705	0.0692089	0.960343	0.0175734	G6PD	protein_coding	23	13842982	13877898	-
18284	ENSDARG00000090036	474.041	0.277388	0.152662	1.81701	0.0692161	0.960343	0.0175734	NA	protein_coding	21	11776724	11820379	-
7413	ENSDARG00000041490	2317.87	1.00946	0.555487	1.81725	0.0691788	0.960343	0.0175734	NA	protein_coding	16	45904153	45910050	-
31969	ENSDARG00000117277	9.46403	-1.83721	1.01143	-1.81646	0.0693004	0.960968	0.0172912	NA	lincRNA	4	17165644	17216198	-
18332	ENSDARG00000090202	14.0132	1.83707	1.01186	1.81554	0.0694405	0.962365	0.0166602	NA	protein_coding	21	34976600	34989915	+
14135	ENSDARG00000074863	268.86	-0.465823	0.256624	-1.8152	0.0694935	0.962554	0.0165748	TMEM132C	protein_coding	21	18597927	18824434	-
11949	ENSDARG00000062868	951	-0.304471	0.167773	-1.81478	0.0695573	0.962892	0.0164223	EEA1	protein_coding	18	15841449	15881931	+
27786	ENSDARG00000105641	1071.15	-0.313126	0.172663	-1.81351	0.0697538	0.964519	0.015689	NA	protein_coding	7	34256520	34265481	-
6437	ENSDARG00000037603	17.5177	1.2482	0.688253	1.81358	0.069742	0.964519	0.015689	zgc:162144	protein_coding	14	8619126	8625845	-
11840	ENSDARG00000062510	1059.52	-0.507292	0.279852	-1.81272	0.0698753	0.965108	0.015424	bcl11ba	protein_coding	17	18117029	18180747	+
9490	ENSDARG00000054916	1268.85	0.484725	0.267374	1.81291	0.0698463	0.965108	0.015424	eif4ebp3	protein_coding	21	26401332	26406304	-
15516	ENSDARG00000078272	10.5235	-1.88768	1.04223	-1.8112	0.0701106	0.965182	0.0153909	CABP7	protein_coding	5	11502578	11573490	-
15853	ENSDARG00000079102	22.734	-1.28029	0.706477	-1.81222	0.0699516	0.965182	0.0153909	PRRG3	protein_coding	21	37941347	37963141	-
10657	ENSDARG00000058791	22.8702	-1.05977	0.585863	-1.80891	0.0704652	0.965182	0.0153909	zgc:171887	protein_coding	22	6096303	6099424	+
10577	ENSDARG00000058553	98.7651	-0.642768	0.355365	-1.80876	0.0704891	0.965182	0.0153909	sprb	protein_coding	8	1065458	1070636	+
18180	ENSDARG00000089717	166.958	-0.555472	0.306704	-1.8111	0.0701254	0.965182	0.0153909	QPCT	protein_coding	17	42842632	42872234	+
24902	ENSDARG00000101365	230.364	-0.529069	0.292429	-1.80922	0.0704161	0.965182	0.0153909	NA	protein_coding	4	73273857	73372362	-
7199	ENSDARG00000040615	261.815	-0.409947	0.226258	-1.81186	0.0700085	0.965182	0.0153909	ilkap	protein_coding	15	46722510	46736432	-
22631	ENSDARG00000098057	411.445	-0.361166	0.199693	-1.80861	0.0705123	0.965182	0.0153909	DSCAML1	protein_coding	15	12071037	12229874	-
4942	ENSDARG00000029463	2741.55	-0.192161	0.106184	-1.8097	0.070343	0.965182	0.0153909	asap1a	protein_coding	2	32263215	32356539	-
5509	ENSDARG00000033182	619.314	0.273909	0.151192	1.81167	0.0700373	0.965182	0.0153909	arl4ab	protein_coding	19	31339305	31341850	-
722	ENSDARG00000004866	911.198	0.277759	0.153488	1.80964	0.0703518	0.965182	0.0153909	mindy1	protein_coding	19	7453996	7478597	+
11480	ENSDARG00000061504	682.205	0.337767	0.186719	1.80895	0.0704581	0.965182	0.0153909	kdm4c	protein_coding	1	21937201	21971913	+
6229	ENSDARG00000036834	17357.6	0.382816	0.211655	1.80868	0.0705006	0.965182	0.0153909	krt92	protein_coding	19	5349656	5352199	-
7108	ENSDARG00000040277	218.139	0.464655	0.25649	1.81159	0.0700493	0.965182	0.0153909	fbxo32	protein_coding	16	25259313	25272633	+
32272	ENSDARG00000117580	3.77075	2.98073	1.64702	1.80977	0.0703307	0.965182	0.0153909	NA	lincRNA	18	4101719	4242214	+
30767	ENSDARG00000114574	3.79196	5.26147	2.90586	1.81064	0.0701967	0.965182	0.0153909	NA	protein_coding	13	30684186	30685913	-
2490	ENSDARG00000014324	161.681	-0.871504	0.48247	-1.80634	0.0708653	0.965411	0.0152879	sh2d5	protein_coding	11	37638873	37651879	+
24016	ENSDARG00000100087	211.497	-0.769367	0.425937	-1.80629	0.070873	0.965411	0.0152879	evx1	protein_coding	19	19717971	19744565	-
26130	ENSDARG00000103226	1782.14	-0.420826	0.23302	-1.80596	0.0709239	0.965411	0.0152879	dhcr7	protein_coding	2	28648888	28682476	-
3245	ENSDARG00000018069	217.981	-0.41212	0.227939	-1.80803	0.0706022	0.965411	0.0152879	rdh12	protein_coding	13	33055548	33065830	+
1451	ENSDARG00000008662	201.942	-0.395223	0.218608	-1.80791	0.0706207	0.965411	0.0152879	fign	protein_coding	9	50599362	50755669	+
6955	ENSDARG00000039669	3428.33	-0.302592	0.167453	-1.80702	0.0707588	0.965411	0.0152879	gfus.2	protein_coding	20	52492192	52525680	+
13252	ENSDARG00000070681	867.338	0.273219	0.151268	1.80619	0.0708888	0.965411	0.0152879	c1qtnf12	protein_coding	23	24705424	24750935	+
2046	ENSDARG00000012044	526.805	0.325546	0.180099	1.8076	0.0706691	0.965411	0.0152879	polr3gla	protein_coding	19	24545731	24555949	-
6597	ENSDARG00000038207	2027.19	0.341733	0.189206	1.80614	0.0708962	0.965411	0.0152879	aldh4a1	protein_coding	11	41936435	41960276	+
24448	ENSDARG00000100709	1691.49	0.462226	0.255756	1.80729	0.0707164	0.965411	0.0152879	agxt2	protein_coding	21	11139175	11175010	+
26751	ENSDARG00000104139	3550.95	-0.246703	0.136638	-1.80552	0.070993	0.965813	0.0151071	atp1a3b	protein_coding	16	10776688	10820909	+
4573	ENSDARG00000026764	91.5771	-0.975978	0.541126	-1.80361	0.0712932	0.966146	0.0149571	ahsg1	protein_coding	22	37874691	37881714	+
4395	ENSDARG00000025465	451.299	-0.435182	0.241156	-1.80456	0.0711429	0.966146	0.0149571	spon2a	protein_coding	14	21861099	21901815	+
1510	ENSDARG00000008986	378.627	-0.374974	0.207844	-1.80411	0.0712139	0.966146	0.0149571	e2f7	protein_coding	4	2530841	2545345	-
449	ENSDARG00000003520	861.696	-0.299256	0.165873	-1.80412	0.0712118	0.966146	0.0149571	TBC1D14	protein_coding	7	39679944	39705763	+
1452	ENSDARG00000008678	2386.33	0.20311	0.112596	1.80387	0.071251	0.966146	0.0149571	snx3	protein_coding	20	32406011	32432871	+
17648	ENSDARG00000087779	2996.5	0.25393	0.14081	1.80335	0.0713337	0.966146	0.0149571	pum3	protein_coding	10	15321522	15340450	-
4403	ENSDARG00000025507	343.604	0.350212	0.194186	1.80349	0.0713116	0.966146	0.0149571	wdr24	protein_coding	24	37640626	37660664	+
23867	ENSDARG00000099864	270.329	0.560917	0.310921	1.80405	0.0712233	0.966146	0.0149571	NA	protein_coding	4	73085993	73109752	+
4841	ENSDARG00000028731	361.608	0.394962	0.21911	1.80257	0.071455	0.967254	0.0144595	STAT4	protein_coding	9	41156287	41208343	+
5649	ENSDARG00000034211	1681.45	-0.300544	0.166842	-1.80137	0.0716453	0.969293	0.0135451	capn2l	protein_coding	22	26443235	26476078	+
14216	ENSDARG00000075111	280.648	-0.648104	0.360181	-1.79939	0.0719577	0.971717	0.0124602	ALS2	protein_coding	9	13628635	13672200	+
11394	ENSDARG00000061248	266.067	-0.421605	0.234251	-1.7998	0.071893	0.971717	0.0124602	xylt1	protein_coding	3	26418451	26524934	-
1826	ENSDARG00000010794	1540.01	0.318389	0.176959	1.79922	0.0719835	0.971717	0.0124602	tfeb	protein_coding	11	22287954	22361306	-
1579	ENSDARG00000009443	196.738	1.752	0.973596	1.79951	0.0719379	0.971717	0.0124602	amy2al2	protein_coding	17	42983983	42988356	-
4689	ENSDARG00000027572	870.214	0.341198	0.189731	1.79832	0.0721257	0.972183	0.0122518	as3mt	protein_coding	1	31706668	31722875	+
12432	ENSDARG00000068369	1860.67	0.37102	0.20629	1.79854	0.0720915	0.972183	0.0122518	angptl2b	protein_coding	8	33035709	33051353	+
11339	ENSDARG00000061096	513.083	0.432796	0.240676	1.79825	0.0721373	0.972183	0.0122518	dapk2a	protein_coding	7	29278580	29292206	-
9483	ENSDARG00000054890	73.0442	-0.633145	0.352142	-1.79798	0.0721795	0.972217	0.012237	rgra	protein_coding	13	29446226	29455859	-
13304	ENSDARG00000070831	49.8	-0.747125	0.415707	-1.79724	0.0722978	0.972738	0.012004	RFTN1	protein_coding	19	20301373	20388345	-
30775	ENSDARG00000114589	755.655	-0.391098	0.217589	-1.79742	0.0722691	0.972738	0.012004	JAM3	protein_coding	15	19293744	19320615	+
7156	ENSDARG00000040466	14488.8	0.865156	0.481452	1.79697	0.0723399	0.972769	0.0119905	vil1	protein_coding	9	44907768	44953664	-
1377	ENSDARG00000008209	442.959	-0.5599	0.31164	-1.79663	0.0723949	0.972973	0.0118993	myt1la	protein_coding	20	30445971	30574029	+
5734	ENSDARG00000034836	1203.73	-0.466316	0.259606	-1.79624	0.0724557	0.973255	0.0117734	NA	protein_coding	8	7084974	7093507	-
17592	ENSDARG00000087599	460.505	-0.415027	0.231171	-1.79532	0.0726025	0.974157	0.011371	NA	protein_coding	14	36454087	36725348	+
2015	ENSDARG00000011897	1141.26	0.220831	0.122997	1.79542	0.072587	0.974157	0.011371	NA	protein_coding	7	49619375	49637278	-
17654	ENSDARG00000087798	40.795	0.76461	0.425958	1.79504	0.072648	0.974233	0.0113373	pdyn	protein_coding	23	41799748	41802335	+
5451	ENSDARG00000032769	348.804	-0.48495	0.270273	-1.79429	0.0727664	0.974986	0.0110014	slc38a9	protein_coding	10	6907715	6944407	+
7196	ENSDARG00000040608	521.729	0.57183	0.318714	1.79418	0.072784	0.974986	0.0110014	GCNT7	protein_coding	6	56097971	56111829	-
6838	ENSDARG00000039215	831.24	-0.326539	0.182051	-1.79367	0.0728665	0.975558	0.0107471	arrb2a	protein_coding	10	22890791	22907418	+
3082	ENSDARG00000017261	3578.71	0.27531	0.15357	1.79273	0.0730155	0.975948	0.0105733	gdpd1	protein_coding	15	16886196	16894875	+
7763	ENSDARG00000042873	265.612	0.350692	0.195614	1.79278	0.0730088	0.975948	0.0105733	slc25a27	protein_coding	20	36801804	36809059	-
20212	ENSDARG00000094433	30.6129	1.21571	0.678114	1.79278	0.0730087	0.975948	0.0105733	caspbl	protein_coding	1	58105762	58115298	-
3701	ENSDARG00000020443	19.5518	-1.158	0.647095	-1.78954	0.0735279	0.976574	0.0102947	XKR6	protein_coding	17	5662379	5732299	-
26720	ENSDARG00000104099	70.9062	-0.840125	0.469548	-1.78922	0.0735795	0.976574	0.0102947	NA	lincRNA	3	6204184	6211960	-
32313	ENSDARG00000117621	57.2694	-0.814959	0.455343	-1.78977	0.073491	0.976574	0.0102947	NA	lincRNA	10	38040366	38168078	-
25930	ENSDARG00000102908	492.853	-0.362861	0.202712	-1.79004	0.0734478	0.976574	0.0102947	IL16	protein_coding	7	11459235	11624833	+
24995	ENSDARG00000101512	411.917	-0.343926	0.191981	-1.79146	0.0732194	0.976574	0.0102947	tmx4	protein_coding	17	3993772	4017948	+
4974	ENSDARG00000029668	593.367	-0.327498	0.183041	-1.78921	0.0735816	0.976574	0.0102947	crim1	protein_coding	17	38927889	39185336	-
14695	ENSDARG00000076302	923.195	-0.300937	0.168135	-1.78985	0.0734787	0.976574	0.0102947	dtx4a	protein_coding	7	18557939	18601206	-
24501	ENSDARG00000100789	1303.36	-0.27628	0.154381	-1.78959	0.0735192	0.976574	0.0102947	plgrkt	protein_coding	21	278938	293146	-
11083	ENSDARG00000060238	8789.66	-0.243302	0.135947	-1.78968	0.073505	0.976574	0.0102947	UACA	protein_coding	7	33798131	33869011	-
9388	ENSDARG00000054447	1406.01	0.403665	0.225353	1.79126	0.073252	0.976574	0.0102947	SLC29A1	protein_coding	11	43419809	43458612	+
25952	ENSDARG00000102948	355.808	0.474425	0.264959	1.79056	0.0733641	0.976574	0.0102947	crb3a	protein_coding	3	49521106	49548229	+
11388	ENSDARG00000061231	190.381	0.498049	0.278023	1.7914	0.0732294	0.976574	0.0102947	tinagl1	protein_coding	19	41769135	41829721	+
15829	ENSDARG00000079036	60.2374	1.13415	0.633023	1.79164	0.0731899	0.976574	0.0102947	NA	protein_coding	20	34374735	34379656	+
22741	ENSDARG00000098224	2810.74	0.209555	0.117152	1.78875	0.0736551	0.97702	0.0100967	tlcd4b	protein_coding	3	14388010	14452325	+
3003	ENSDARG00000016886	234.202	0.459589	0.25702	1.78815	0.0737525	0.97778	0.00975873	dnajb9b	protein_coding	4	17821390	17823424	-
24119	ENSDARG00000100244	2591.59	-0.437019	0.244727	-1.78574	0.0741419	0.979804	0.00886064	ebf3a	protein_coding	12	42436328	42579702	+
22352	ENSDARG00000097691	165.646	-0.417945	0.234017	-1.78596	0.0741061	0.979804	0.00886064	NA	protein_coding	25	186583	189982	+
18786	ENSDARG00000091792	448.008	-0.375956	0.21063	-1.78491	0.0742756	0.979804	0.00886064	NA	protein_coding	17	7763630	7783588	+
27031	ENSDARG00000104581	757.401	-0.365555	0.20465	-1.78625	0.0740588	0.979804	0.00886064	tom1	protein_coding	3	25907266	25939259	+
32227	ENSDARG00000117535	291.932	-0.321987	0.180317	-1.78567	0.0741525	0.979804	0.00886064	NA	lincRNA	25	9968518	10019056	+
4874	ENSDARG00000029011	1824.33	0.283846	0.158859	1.78678	0.073973	0.979804	0.00886064	xpnpep1	protein_coding	22	27092469	27115241	-
19104	ENSDARG00000092404	51.3468	0.921686	0.516431	1.78472	0.0743059	0.979804	0.00886064	LCT	protein_coding	9	46387419	46399611	-
8925	ENSDARG00000052626	48.5373	0.961275	0.538515	1.78505	0.0742536	0.979804	0.00886064	NA	unprocessed_pseudogene	12	46188692	46204837	-
24146	ENSDARG00000100280	35.9915	1.00728	0.564019	1.78589	0.0741167	0.979804	0.00886064	ZNFX1	protein_coding	6	57401178	57426097	-
6699	ENSDARG00000038683	7.51147	2.56359	1.43596	1.78528	0.0742154	0.979804	0.00886064	MFAP4	protein_coding	1	59075795	59104145	-
22198	ENSDARG00000097505	10.8117	-6.97706	3.9113	-1.78382	0.0744531	0.980158	0.00870373	dnal1	protein_coding	17	33699379	33714636	-
23147	ENSDARG00000098832	440.15	-0.371702	0.208448	-1.78319	0.074556	0.980158	0.00870373	fam168a	protein_coding	18	2837563	2935695	+
10518	ENSDARG00000058371	100634	-0.289746	0.162482	-1.78325	0.0745456	0.980158	0.00870373	krt5	protein_coding	23	10173196	10177458	-
10992	ENSDARG00000059956	671.968	0.522169	0.292847	1.78308	0.0745733	0.980158	0.00870373	ptk6b	protein_coding	23	17387325	17404011	+
8041	ENSDARG00000043850	54.7969	0.790763	0.44333	1.78369	0.0744745	0.980158	0.00870373	ftr54	protein_coding	10	25819996	25823258	-
15983	ENSDARG00000079393	17.9312	1.38011	0.773959	1.78318	0.0745568	0.980158	0.00870373	NA	protein_coding	21	34992550	35041299	+
4197	ENSDARG00000023814	1799.63	-0.252041	0.141375	-1.78279	0.0746205	0.98023	0.00867184	dyrk1ab	protein_coding	15	19884242	19896816	+
4273	ENSDARG00000024503	44.608	1.5981	0.896525	1.78255	0.074659	0.98023	0.00867184	c6ast3	protein_coding	7	38642114	38644560	-
26380	ENSDARG00000103597	62.8157	0.661396	0.371094	1.78229	0.0747023	0.980272	0.00865355	NA	protein_coding	4	57419948	57426660	+
1840	ENSDARG00000010936	889.355	1.01365	0.568828	1.782	0.0747487	0.980355	0.00861678	abcb4	protein_coding	16	28629242	28658341	-
13502	ENSDARG00000071429	2707.03	0.441944	0.248073	1.78151	0.0748299	0.980894	0.00837804	tdo2a	protein_coding	14	36738063	36750593	+
746	ENSDARG00000004964	693.1	0.46908	0.26342	1.78073	0.0749573	0.982037	0.00787216	cyp4t8	protein_coding	16	4615661	4640578	-
5274	ENSDARG00000031598	490.763	-0.392236	0.220375	-1.77986	0.0750995	0.983003	0.00744512	CALB1	protein_coding	16	36765934	36798783	-
1721	ENSDARG00000010248	283.566	-0.348081	0.195575	-1.77978	0.0751115	0.983003	0.00744512	wdr54	protein_coding	5	43072951	43083464	+
11218	ENSDARG00000060682	1902.33	-0.429281	0.241259	-1.77934	0.0751844	0.98318	0.00736684	agr1	protein_coding	9	45591239	45603009	-
27793	ENSDARG00000105653	27.8723	1.61361	0.906928	1.77921	0.0752054	0.98318	0.00736684	NA	unprocessed_pseudogene	7	38202538	38203393	+
25533	ENSDARG00000102303	17.7411	1.27455	0.716716	1.77831	0.0753524	0.984576	0.00675089	trim35-21	protein_coding	3	7904390	7912661	-
21826	ENSDARG00000097017	1075.8	-0.323108	0.181791	-1.77736	0.0755092	0.986097	0.00608038	mical3a	protein_coding	18	10784730	10921383	+
27023	ENSDARG00000104568	1265.73	0.229731	0.129314	1.77654	0.0756444	0.986808	0.00576734	NA	protein_coding	3	43955864	43987286	+
25708	ENSDARG00000102572	3887.55	0.318464	0.179248	1.77667	0.0756231	0.986808	0.00576734	si:ch211-260e23.9	protein_coding	7	46003449	46011248	+
25279	ENSDARG00000101917	49.771	-0.745295	0.419663	-1.77593	0.0757437	0.987576	0.00542938	NA	protein_coding	7	67817256	67842997	-
30807	ENSDARG00000114691	10.5381	-6.94219	3.91128	-1.77492	0.0759118	0.988188	0.00516063	NA	protein_coding	5	42402536	42411697	+
11005	ENSDARG00000060002	229.197	0.428284	0.241267	1.77515	0.0758734	0.988188	0.00516063	ogg1	protein_coding	8	46386601	46406382	+
25622	ENSDARG00000102442	485.292	0.51581	0.290552	1.77528	0.0758522	0.988188	0.00516063	folr	protein_coding	15	47341856	47350232	+
29700	ENSDARG00000112049	1740.14	0.27588	0.15546	1.77461	0.0759627	0.988324	0.00510056	cldn15a	protein_coding	7	20826240	20836625	-
25496	ENSDARG00000102249	1195.53	0.311825	0.175742	1.77433	0.076008	0.988387	0.00507278	pepd	protein_coding	18	1291434	1414760	-
28823	ENSDARG00000109869	6.50053	2.62653	1.48072	1.77382	0.0760928	0.988964	0.00481973	NA	protein_coding	24	30695120	30697424	+
2291	ENSDARG00000013371	1202.4	0.212377	0.119797	1.7728	0.0762618	0.990156	0.00429654	isoc2	protein_coding	16	12793911	12809886	-
23890	ENSDARG00000099899	81.7515	0.691239	0.389919	1.77278	0.0762655	0.990156	0.00429654	NA	protein_coding	4	34468977	34480599	-
23597	ENSDARG00000099474	9.89006	-3.1867	1.80019	-1.77021	0.0766928	0.9905	0.00414539	NA	protein_coding	KN150677.1	44475	48192	-
25100	ENSDARG00000101660	34.7131	-0.998994	0.565629	-1.76616	0.0773682	0.9905	0.00414539	sntg2	protein_coding	17	3379673	3570911	+
8400	ENSDARG00000045301	39.5614	-0.884609	0.50038	-1.76787	0.0770819	0.9905	0.00414539	st8sia3	protein_coding	21	1780790	1799265	-
23759	ENSDARG00000099708	48.7519	-0.721393	0.408588	-1.76558	0.077467	0.9905	0.00414539	CACNA1H	protein_coding	1	8304904	8404005	+
27997	ENSDARG00000106248	270.068	-0.647371	0.365904	-1.76924	0.0768543	0.9905	0.00414539	LRFN2	protein_coding	17	40211155	40397752	-
13351	ENSDARG00000070954	157.484	-0.600525	0.339778	-1.76741	0.0771603	0.9905	0.00414539	hmx2	protein_coding	17	21782043	21784152	-
4109	ENSDARG00000023036	241.094	-0.458242	0.259012	-1.76919	0.0768626	0.9905	0.00414539	NA	protein_coding	4	29032643	29050583	-
21915	ENSDARG00000097134	613.157	-0.408634	0.231379	-1.76608	0.077383	0.9905	0.00414539	NA	protein_coding	15	863931	871969	+
8589	ENSDARG00000045853	249.225	-0.390309	0.220722	-1.76833	0.0770065	0.9905	0.00414539	rad51ap1	protein_coding	4	5196469	5203343	+
12699	ENSDARG00000069254	211.956	-0.386629	0.218732	-1.76759	0.0771292	0.9905	0.00414539	CHRM4	protein_coding	7	39180876	39203799	-
11429	ENSDARG00000061371	345.494	-0.385374	0.218023	-1.76759	0.0771298	0.9905	0.00414539	cdh18a	protein_coding	2	29249204	29353179	+
18664	ENSDARG00000091359	477.498	-0.342531	0.193925	-1.7663	0.0773451	0.9905	0.00414539	CAMSAP3	protein_coding	1	59172744	59176949	-
8722	ENSDARG00000051874	1308.18	-0.339506	0.191947	-1.76875	0.0769355	0.9905	0.00414539	stra6	protein_coding	25	22571475	22634675	+
12085	ENSDARG00000063250	539.23	-0.303101	0.171655	-1.76576	0.0774357	0.9905	0.00414539	spata2	protein_coding	23	3513201	3521123	+
12674	ENSDARG00000069184	938.906	-0.293852	0.16592	-1.77104	0.0765535	0.9905	0.00414539	ubtd2	protein_coding	21	35215810	35281609	+
14788	ENSDARG00000076542	1579.46	-0.249688	0.141334	-1.76665	0.0772862	0.9905	0.00414539	pogzb	protein_coding	16	38119004	38136670	+
2111	ENSDARG00000012407	1156.26	0.278056	0.157279	1.76792	0.0770744	0.9905	0.00414539	mgat1a	protein_coding	15	34867518	34878388	-
14115	ENSDARG00000074819	169.905	0.415362	0.23501	1.76742	0.0771575	0.9905	0.00414539	NA	protein_coding	21	35382443	35534401	-
14140	ENSDARG00000074869	1530.15	0.513828	0.290614	1.76808	0.0770475	0.9905	0.00414539	NA	protein_coding	13	337814	350108	-
9810	ENSDARG00000056018	112.107	0.517614	0.293041	1.76635	0.0773372	0.9905	0.00414539	NA	protein_coding	14	41528635	41600040	-
22073	ENSDARG00000097340	61.5043	0.718374	0.405777	1.77037	0.0766662	0.9905	0.00414539	NA	protein_coding	15	15779184	15782552	+
20123	ENSDARG00000094272	40.3222	0.752128	0.42442	1.77213	0.0763724	0.9905	0.00414539	NA	protein_coding	9	23224761	23234064	+
12468	ENSDARG00000068493	123.653	0.829364	0.468601	1.76987	0.0767483	0.9905	0.00414539	NA	protein_coding	15	18305	20710	-
28959	ENSDARG00000110173	49.107	1.02381	0.579725	1.76603	0.077391	0.9905	0.00414539	NA	protein_coding	2	49667767	49748059	+
24189	ENSDARG00000100348	33.2252	1.16357	0.656822	1.77152	0.0764751	0.9905	0.00414539	NA	protein_coding	4	76001682	76027176	-
27317	ENSDARG00000105015	9.61631	1.79135	1.0138	1.76696	0.0772344	0.9905	0.00414539	NA	antisense	23	35195740	35208386	+
23756	ENSDARG00000099702	5.59095	2.08173	1.17708	1.76855	0.0769686	0.9905	0.00414539	ahrra	protein_coding	24	42094833	42101600	+
2744	ENSDARG00000015678	3.93813	2.67906	1.51507	1.76828	0.077014	0.9905	0.00414539	NA	protein_coding	1	9986675	9988840	-
22534	ENSDARG00000097929	3.62709	5.1973	2.93634	1.76999	0.076728	0.9905	0.00414539	NA	processed_transcript	24	17322644	17325645	+
23786	ENSDARG00000099745	692.722	-0.374597	0.212311	-1.76438	0.0776678	0.992505	0.00326734	NA	protein_coding	17	10037543	10059996	-
1697	ENSDARG00000010098	2600.12	0.237741	0.134762	1.76416	0.077705	0.992505	0.00326734	pank1b	protein_coding	12	16953415	16964840	+
30653	ENSDARG00000114316	10.1949	-6.89429	3.91143	-1.7626	0.0779679	0.995343	0.0020273	NA	lincRNA	1	30829997	30831196	-
6267	ENSDARG00000036974	22.1529	1.0197	0.578825	1.76167	0.0781254	0.996833	0.00137748	ripply3	protein_coding	10	116115	120580	-
22548	ENSDARG00000097946	3.6834	-2.74818	1.56039	-1.76121	0.0782024	0.997042	0.00128638	NA	lincRNA	25	2126816	2131461	-
23570	ENSDARG00000099439	4374.67	0.223449	0.126881	1.76109	0.0782234	0.997042	0.00128638	serp1	protein_coding	18	3572314	3576434	+
14512	ENSDARG00000075849	1927.51	-0.330939	0.188026	-1.76007	0.0783967	0.99762	0.00103505	PRR12	protein_coding	3	32425202	32461604	+
8905	ENSDARG00000052536	3309.13	-0.19576	0.111195	-1.76052	0.0783202	0.99762	0.00103505	tia1	protein_coding	5	56950861	56964547	-
12678	ENSDARG00000069190	108.369	0.576484	0.327489	1.76032	0.0783538	0.99762	0.00103505	zgc:172339	protein_coding	10	22501763	22506044	-
27421	ENSDARG00000105161	37.011	1.00538	0.571284	1.75986	0.0784319	0.99762	0.00103505	NA	protein_coding	4	40035564	40059426	+
20111	ENSDARG00000094252	36.6503	-1.12494	0.639402	-1.75937	0.0785149	0.998156	0.00080179	NA	protein_coding	22	30331414	30333965	+
20791	ENSDARG00000095478	19.5426	-1.20943	0.688675	-1.75618	0.0790584	0.99828	0.000747774	NA	processed_transcript	8	38922317	38922926	+
27536	ENSDARG00000105334	16.2056	-1.15949	0.659534	-1.75804	0.07874	0.99828	0.000747774	NA	protein_coding	7	4194055	4251585	+
31761	ENSDARG00000116895	29.2701	-0.910461	0.518602	-1.75561	0.0791557	0.99828	0.000747774	NA	protein_coding	24	4434117	4437748	+
21966	ENSDARG00000097203	46.7096	-0.790059	0.449233	-1.75869	0.0786309	0.99828	0.000747774	NA	protein_coding	25	17848923	17852944	-
6066	ENSDARG00000036156	145.303	-0.504522	0.287221	-1.75656	0.0789923	0.99828	0.000747774	fnbp1a	protein_coding	8	11578318	11640240	-
23719	ENSDARG00000099648	185.551	-0.488483	0.278277	-1.75539	0.0791931	0.99828	0.000747774	NA	protein_coding	21	45590391	45613564	-
14108	ENSDARG00000074808	165.801	-0.397521	0.226299	-1.75662	0.0789831	0.99828	0.000747774	MEGF6	protein_coding	11	41712391	41779281	-
10030	ENSDARG00000056653	952.734	-0.266807	0.151846	-1.75709	0.078902	0.99828	0.000747774	fhl1b	protein_coding	10	26597990	26621189	+
10289	ENSDARG00000057571	13103.7	-0.209298	0.119103	-1.75729	0.078869	0.99828	0.000747774	pgam2	protein_coding	21	19001669	19006641	-
23396	ENSDARG00000099195	641.439	0.449871	0.256169	1.75615	0.079063	0.99828	0.000747774	ier2a	protein_coding	3	33761549	33762726	+
11547	ENSDARG00000061723	208.647	0.45791	0.260882	1.75524	0.0792188	0.99828	0.000747774	tmem64	protein_coding	19	31532043	31553518	+
13606	ENSDARG00000071733	165.002	0.460563	0.262351	1.75553	0.0791695	0.99828	0.000747774	NA	protein_coding	12	9510477	9516981	-
6100	ENSDARG00000036292	83.242	0.57775	0.328594	1.75825	0.0787052	0.99828	0.000747774	cdx4	protein_coding	14	32961718	32965169	-
3033	ENSDARG00000017047	760.319	0.612091	0.348259	1.75758	0.0788198	0.99828	0.000747774	slc27a4	protein_coding	10	10738880	10782810	+
18656	ENSDARG00000091320	210.71	0.844582	0.480872	1.75636	0.0790275	0.99828	0.000747774	NA	protein_coding	1	54766943	54785183	+
24581	ENSDARG00000100909	52.3433	0.980349	0.558056	1.75672	0.0789649	0.99828	0.000747774	NA	protein_coding	19	4076259	4083621	+
18390	ENSDARG00000090449	23.7486	1.3424	0.763913	1.75727	0.0788721	0.99828	0.000747774	NA	protein_coding	3	24571163	24591510	+
16140	ENSDARG00000079769	4.27783	-2.98411	1.70081	-1.75452	0.079342	0.998288	0.000744037	NA	protein_coding	16	11960417	11961325	-
10913	ENSDARG00000059719	116.755	-0.473051	0.269617	-1.75453	0.0793403	0.998288	0.000744037	fam169aa	protein_coding	5	51079504	51096579	+
26305	ENSDARG00000103490	541.493	-0.444829	0.253495	-1.75479	0.0792959	0.998288	0.000744037	dpysl4	protein_coding	12	41580783	41619257	-
20662	ENSDARG00000095236	916.703	-0.56672	0.323262	-1.75313	0.0795796	0.998453	0.00067249	NA	processed_transcript	22	13711434	13716585	-
23141	ENSDARG00000098823	278.49	-0.368044	0.209864	-1.75372	0.0794779	0.998453	0.00067249	PDZD4	protein_coding	8	22582146	22613622	+
3162	ENSDARG00000017673	6668.3	-0.357089	0.203756	-1.75254	0.0796818	0.998453	0.00067249	nova2	protein_coding	15	28685625	28766824	+
5634	ENSDARG00000034117	1291.81	-0.228705	0.130468	-1.75296	0.0796088	0.998453	0.00067249	rarga	protein_coding	23	35847200	35963735	+
3141	ENSDARG00000017571	5711	0.208303	0.118766	1.75389	0.0794493	0.998453	0.00067249	mccc2	protein_coding	5	43808838	43819663	-
14454	ENSDARG00000075721	1605.24	0.241783	0.137905	1.75326	0.0795568	0.998453	0.00067249	zdhhc6	protein_coding	12	31422557	31438582	+
5027	ENSDARG00000030020	855.838	0.269581	0.153723	1.75368	0.0794854	0.998453	0.00067249	agfg1a	protein_coding	15	35156414	35212462	-
15941	ENSDARG00000079307	203.564	0.406326	0.231845	1.75257	0.0796757	0.998453	0.00067249	tmem269	protein_coding	23	26503876	26523026	-
18965	ENSDARG00000092139	9.45014	-6.78485	3.9118	-1.73446	0.0828369	0.999822	7.73855e-05	NA	protein_coding	4	71719248	71731457	-
24610	ENSDARG00000100949	9.32193	-6.76541	3.91187	-1.72946	0.0837273	0.999822	7.73855e-05	NA	protein_coding	1	9105039	9109699	-
29022	ENSDARG00000110352	8.35568	-6.60726	3.91246	-1.68877	0.0912626	0.999822	7.73855e-05	NA	protein_coding	3	36170943	36171968	-
18876	ENSDARG00000091989	8.18059	-6.5767	3.91258	-1.68091	0.0927803	0.999822	7.73855e-05	NA	processed_transcript	2	29764395	29767290	-
19430	ENSDARG00000093005	7.27549	-6.40803	3.9133	-1.6375	0.101526	0.999822	7.73855e-05	NA	protein_coding	13	9188209	9213215	-
18321	ENSDARG00000090177	8.13497	-4.57553	3.86166	-1.18486	0.236072	0.999822	7.73855e-05	NA	unprocessed_pseudogene	10	34175468	34186989	+
20145	ENSDARG00000094305	6.38806	-3.14027	1.88632	-1.66476	0.0959609	0.999822	7.73855e-05	NA	protein_coding	4	43730608	43731342	-
21096	ENSDARG00000095967	4.05737	-3.08624	2.53715	-1.21642	0.223826	0.999822	7.73855e-05	NA	processed_transcript	3	34767541	34775954	-
6140	ENSDARG00000036460	4.49119	-3.0373	2.05376	-1.47889	0.139169	0.999822	7.73855e-05	tmtops3a	protein_coding	14	31766144	31780794	+
21379	ENSDARG00000096478	10.3967	-3.0257	1.75229	-1.72672	0.0842184	0.999822	7.73855e-05	NA	lincRNA	4	40502515	40508253	+
13045	ENSDARG00000070138	10.2018	-2.99523	1.75659	-1.70514	0.0881683	0.999822	7.73855e-05	NA	protein_coding	21	4388489	4406693	+
17316	ENSDARG00000086591	3.77992	-2.94416	1.75274	-1.67975	0.0930062	0.999822	7.73855e-05	NA	protein_coding	25	36316280	36322775	+
21149	ENSDARG00000096078	5.77036	-2.82728	2.00905	-1.40727	0.159346	0.999822	7.73855e-05	NA	lincRNA	4	45075758	45078885	-
18477	ENSDARG00000090728	3.6598	-2.77695	1.75481	-1.58248	0.11354	0.999822	7.73855e-05	tnfrsf9b	protein_coding	11	40088141	40101246	-
19394	ENSDARG00000092941	5.06073	-2.75931	1.9846	-1.39036	0.16442	0.999822	7.73855e-05	NA	protein_coding	1	58323980	58327250	+
26269	ENSDARG00000103439	4.86049	-2.69655	1.81318	-1.48719	0.136964	0.999822	7.73855e-05	NA	protein_coding	4	60296027	60303008	+
26731	ENSDARG00000104112	13.239	-2.66338	3.50583	-0.759701	0.447433	0.999822	7.73855e-05	NA	unprocessed_pseudogene	14	11317070	11331910	-
27423	ENSDARG00000105164	4.21618	-2.60941	1.79555	-1.45327	0.14615	0.999822	7.73855e-05	NA	protein_coding	KN150608.1	7296	11125	+
23285	ENSDARG00000099032	4.47257	-2.56603	2.49986	-1.02647	0.304669	0.999822	7.73855e-05	NA	protein_coding	7	69841017	69846879	+
17295	ENSDARG00000086504	8.99792	-2.5399	1.89966	-1.33703	0.181213	0.999822	7.73855e-05	NA	processed_transcript	2	32701820	32707411	+
8754	ENSDARG00000051959	6.26733	-2.51367	1.89903	-1.32366	0.185616	0.999822	7.73855e-05	zpd	protein_coding	25	17581393	17587860	-
19508	ENSDARG00000093136	3.757	-2.48108	2.09718	-1.18306	0.236787	0.999822	7.73855e-05	NA	processed_transcript	9	22391566	22447578	+
30593	ENSDARG00000114181	45.9592	-2.40526	3.73187	-0.644518	0.519239	0.999822	7.73855e-05	NA	protein_coding	8	34434345	34436172	+
22228	ENSDARG00000097540	9.09411	-2.39238	1.80555	-1.32502	0.185166	0.999822	7.73855e-05	NA	protein_coding	17	39783268	39786222	-
21741	ENSDARG00000096911	3.79656	-2.37983	1.53245	-1.55296	0.120433	0.999822	7.73855e-05	NA	processed_transcript	17	15882066	15899463	-
20940	ENSDARG00000095744	3.72755	-2.35315	2.26274	-1.03996	0.298361	0.999822	7.73855e-05	si:dkey-269i1.4	protein_coding	12	16874645	16877136	-
20456	ENSDARG00000094868	6.06963	-2.35271	1.90687	-1.2338	0.217276	0.999822	7.73855e-05	NA	protein_coding	8	51779734	51806584	-
24114	ENSDARG00000100235	4.76116	-2.32216	1.53206	-1.51571	0.129592	0.999822	7.73855e-05	NA	lincRNA	24	12128505	12129456	-
20584	ENSDARG00000095093	4.72979	-2.31494	2.06672	-1.1201	0.262669	0.999822	7.73855e-05	pimr50	protein_coding	2	19578079	19580242	+
21165	ENSDARG00000096103	5.97307	-2.31403	1.52229	-1.52009	0.128487	0.999822	7.73855e-05	NA	processed_transcript	8	41710359	41714766	+
23274	ENSDARG00000099019	4.46243	-2.29678	1.36364	-1.6843	0.0921232	0.999822	7.73855e-05	NA	processed_transcript	5	53929512	53930141	-
8545	ENSDARG00000045737	5.07141	-2.26302	1.77709	-1.27344	0.202862	0.999822	7.73855e-05	guca1g	protein_coding	25	14092871	14096311	+
18451	ENSDARG00000090649	3.74687	-2.24246	2.18038	-1.02847	0.303728	0.999822	7.73855e-05	ly86	protein_coding	24	2460178	2467667	-
26623	ENSDARG00000103960	6.06637	-2.2331	1.50254	-1.48622	0.137221	0.999822	7.73855e-05	NA	sense_intronic	13	3895363	3907897	+
10097	ENSDARG00000056838	17.5112	-2.22726	3.4273	-0.649859	0.515783	0.999822	7.73855e-05	NA	protein_coding	11	11797026	11804720	+
30731	ENSDARG00000114500	7.16923	-2.19996	1.48049	-1.48596	0.137289	0.999822	7.73855e-05	NA	protein_coding	25	35109126	35109536	-
22627	ENSDARG00000098050	16.8153	-2.19674	3.7501	-0.585783	0.558021	0.999822	7.73855e-05	NA	lincRNA	17	31125155	31127838	+
10449	ENSDARG00000058165	4.42659	-2.16661	1.45757	-1.48645	0.137159	0.999822	7.73855e-05	HTR2A	protein_coding	6	10077756	10088463	+
6673	ENSDARG00000038570	4.81268	-2.15782	1.41022	-1.53013	0.125985	0.999822	7.73855e-05	NA	processed_transcript	2	47942191	47943492	+
7969	ENSDARG00000043569	5.18466	-2.13892	1.4776	-1.44756	0.147739	0.999822	7.73855e-05	DRAM2	protein_coding	8	12975963	12989137	+
31274	ENSDARG00000115744	8.72785	-2.10444	3.75829	-0.559947	0.575516	0.999822	7.73855e-05	NA	processed_transcript	9	36760889	36761294	-
25956	ENSDARG00000102955	4.63464	-2.10362	1.81898	-1.15649	0.247482	0.999822	7.73855e-05	NA	protein_coding	11	36683859	36687267	+
20124	ENSDARG00000094273	4.65604	-2.10097	1.47292	-1.42639	0.153756	0.999822	7.73855e-05	NA	protein_coding	22	20710434	20712654	+
31256	ENSDARG00000115704	5.87909	-2.10047	1.50104	-1.39935	0.161708	0.999822	7.73855e-05	U3	snoRNA	1	16458525	16458740	+
8146	ENSDARG00000044280	5.81953	-2.08323	1.24052	-1.67932	0.0930904	0.999822	7.73855e-05	opn1mw2	protein_coding	6	41186320	41189460	+
30972	ENSDARG00000115047	5.82605	-2.07759	1.59967	-1.29876	0.194026	0.999822	7.73855e-05	SNORD14	snoRNA	10	29850572	29850667	+
15281	ENSDARG00000077741	3.72097	-2.07223	1.73103	-1.19711	0.231264	0.999822	7.73855e-05	NA	protein_coding	11	18037729	18039583	+
15064	ENSDARG00000077211	3.68727	-2.06123	1.837	-1.12207	0.261835	0.999822	7.73855e-05	NA	protein_coding	15	5360407	5364508	+
[truncated: 30,520 more rows]

## Sheet: Downregulated
	gene_id	baseMean	log2FoldChange	lfcSE	stat	pvalue	padj	gene_name	gene_biotype	chr	start	end	strand
24329	ENSDARG00000100538	45.9173	-9.06618	1.273	-7.12188	1.06464e-12	2.89193e-09	NA	protein_coding	24	29860769	29863372	-
18197	ENSDARG00000089794	29.5858	-8.4313	1.30461	-6.46268	1.02865e-10	1.79625e-07	NA	protein_coding	24	7153628	7158301	+
24982	ENSDARG00000101486	18.7555	-7.77412	1.37992	-5.63375	1.76337e-08	1.55221e-05	NA	protein_coding	KN149803.1	9945	15834	+
19638	ENSDARG00000093389	7.8196	-6.51257	1.58435	-4.11055	3.94712e-05	0.00974699	NA	protein_coding	5	23468045	23473312	-
21264	ENSDARG00000096299	6.0277	-6.13732	1.70562	-3.59828	0.000320323	0.0477497	NA	protein_coding	19	43987389	43989462	+
22579	ENSDARG00000097985	53.3274	-4.27642	0.915109	-4.67312	2.96652e-06	0.00139467	NA	lincRNA	17	31181950	31183887	-
31407	ENSDARG00000116065	33.5845	-3.15217	0.714287	-4.41304	1.01931e-05	0.00361147	NA	protein_coding	13	9524382	9525527	-
6632	ENSDARG00000038378	162.817	-2.3053	0.580218	-3.97316	7.09246e-05	0.0154812	sagb	protein_coding	15	45640906	45663081	+
26211	ENSDARG00000103347	266.623	-2.19193	0.321524	-6.81732	9.27545e-12	2.26757e-08	cyp2aa3	protein_coding	23	42482137	42493876	+
5565	ENSDARG00000033610	26.306	-2.05295	0.560935	-3.65987	0.00025234	0.039044	morn5	protein_coding	10	9397305	9410068	-
86	ENSDARG00000001437	108.057	-2.02228	0.471493	-4.28911	1.79391e-05	0.00541429	slc2a1a	protein_coding	23	22200467	22212635	+
26692	ENSDARG00000104057	55.9358	-1.96865	0.436797	-4.507	6.575e-06	0.00259257	NA, pcdh1g14	protein_coding	10	21726853	21729246	+
26902	ENSDARG00000104387	181.935	-1.94909	0.31783	-6.13248	8.65193e-10	9.61426e-07	SLC4A5	protein_coding	10	44811700	44901444	+
16216	ENSDARG00000079946	451.75	-1.89187	0.370477	-5.10658	3.28038e-07	0.000211041	sqlea	protein_coding	16	43401005	43413293	+
11878	ENSDARG00000062632	74.3544	-1.79793	0.501854	-3.58258	0.000340219	0.0498044	NA	protein_coding	25	31958911	32018990	+
32328	ENSDARG00000117636	116.789	-1.76731	0.438825	-4.02737	5.64037e-05	0.0128869	NA	lincRNA	1	59454067	59492590	-
14410	ENSDARG00000075600	188.17	-1.72498	0.384312	-4.48848	7.17336e-06	0.00274011	NA	protein_coding	10	9105007	9115383	-
8341	ENSDARG00000045089	580.379	-1.6858	0.269069	-6.26531	3.72075e-10	5.0534e-07	apcs	protein_coding	13	20379392	20381485	-
24154	ENSDARG00000100292	57.1056	-1.6668	0.403318	-4.13274	3.58472e-05	0.00894241	fam166b	protein_coding	10	17077177	17083377	-
23577	ENSDARG00000099447	316.514	-1.63278	0.333362	-4.89792	9.68584e-07	0.000550674	pcdh1g18	protein_coding	10	21737745	21820057	+
17984	ENSDARG00000089066	1425.8	-1.5202	0.246622	-6.16408	7.08945e-10	8.66579e-07	NHSL2	protein_coding	7	51467822	51627019	-
20496	ENSDARG00000094946	217.79	-1.38693	0.344892	-4.02135	5.78665e-05	0.0130987	si:ch211-132b12.2	protein_coding	18	40572294	40583104	+
6073	ENSDARG00000036171	3646.85	-1.35232	0.249144	-5.42785	5.70369e-08	4.10112e-05	rnasel3	protein_coding	14	38654300	38656463	+
15389	ENSDARG00000078006	282.189	-1.29347	0.334741	-3.86408	0.000111507	0.0211318	NA	protein_coding	10	37981471	38008370	+
31908	ENSDARG00000117216	118.577	-1.28024	0.283561	-4.51487	6.33544e-06	0.00253906	NA	lincRNA	1	52353162	52363107	+
27333	ENSDARG00000105039	1593.33	-1.25485	0.324934	-3.86188	0.000112519	0.0211595	NA	protein_coding	21	30600337	30648132	-
9766	ENSDARG00000055876	1026.52	-1.21938	0.298772	-4.0813	4.47841e-05	0.0105273	msmo1	protein_coding	1	20916551	20928772	-
8959	ENSDARG00000052734	2102.95	-1.20973	0.309906	-3.90353	9.47983e-05	0.0193128	hmgcra	protein_coding	5	50972485	50992775	-
14185	ENSDARG00000075016	868.705	-1.1989	0.317186	-3.77979	0.000156959	0.027214	NA, apobb.2	protein_coding	20	53439665	53470252	+
11404	ENSDARG00000061274	632.006	-1.15797	0.301658	-3.83869	0.000123694	0.0223996	lss	protein_coding	9	38481780	38500391	+
32166	ENSDARG00000117474	741.529	-1.14911	0.272098	-4.22315	2.40909e-05	0.0067536	NA	lincRNA	12	46046268	46058373	-
12590	ENSDARG00000068947	412.117	-1.11816	0.261141	-4.28182	1.85372e-05	0.00545997	NA	protein_coding	18	15706160	15718931	+
23718	ENSDARG00000099646	265.297	-1.1051	0.28923	-3.82085	0.000132994	0.0235602	pcdh1g3	protein_coding	10	21660447	21820057	+
32149	ENSDARG00000117457	225.228	-1.10084	0.286342	-3.84449	0.000120805	0.0220398	NA	lincRNA	1	59436255	59437599	-
26614	ENSDARG00000103950	458.788	-1.08288	0.251291	-4.30927	1.63792e-05	0.00506864	pcdh1gc6	protein_coding	10	21793670	21820057	+
13712	ENSDARG00000073870	1154.02	-1.06756	0.145746	-7.32481	2.39246e-13	7.31106e-10	GDPD2	protein_coding	14	33219370	33265068	-
12650	ENSDARG00000069106	204.141	-1.06664	0.255885	-4.16842	3.06713e-05	0.00789286	FAM89B	protein_coding	10	26834985	26837173	+
9749	ENSDARG00000055825	553.097	-1.05068	0.239606	-4.38503	1.15969e-05	0.00394539	CELSR3	protein_coding	8	26125218	26212523	+
14914	ENSDARG00000076856	1811.05	-1.04353	0.261224	-3.99476	6.47592e-05	0.0145245	frem2a	protein_coding	10	25982212	26116636	+
17740	ENSDARG00000088140	915.051	-1.00224	0.178955	-5.60052	2.13709e-08	1.74151e-05	hsd17b7	protein_coding	6	34943351	34958274	-
19721	ENSDARG00000093531	631.761	-0.992854	0.254856	-3.89574	9.78978e-05	0.0193392	NA	protein_coding	10	9281991	9285174	+
7684	ENSDARG00000042641	1786.54	-0.937129	0.247769	-3.78226	0.000155409	0.0271377	cyp51	protein_coding	19	598657	617246	-
4650	ENSDARG00000027234	528.96	-0.908379	0.207879	-4.36976	1.24383e-05	0.00410216	ift88	protein_coding	9	21365043	21383489	-
21942	ENSDARG00000097170	803.868	-0.849485	0.220521	-3.85218	0.00011707	0.0216819	pcdh1a4	protein_coding	10	21563986	21649172	+
10281	ENSDARG00000057519	1615.79	-0.842159	0.200014	-4.2105	2.54808e-05	0.00692145	pcdh1g9	protein_coding	10	21701551	21820133	+
10132	ENSDARG00000056938	2759.24	-0.792276	0.133219	-5.94717	2.72811e-09	2.77893e-06	kera	protein_coding	4	16337156	16345227	-
4767	ENSDARG00000028098	2988.51	-0.755288	0.153163	-4.93127	8.16961e-07	0.00047553	fut9d	protein_coding	8	13503377	13505486	+
8430	ENSDARG00000045414	662.899	-0.748558	0.192768	-3.88321	0.000103085	0.0201609	elovl2	protein_coding	24	8861272	8887825	-
17671	ENSDARG00000087873	1967.58	-0.719064	0.155598	-4.62129	3.8136e-06	0.00166484	NA, eevs	protein_coding	6	43438074	43449013	-
3579	ENSDARG00000019808	2776.47	-0.718329	0.197476	-3.63756	0.000275234	0.0423185	evpla	protein_coding	6	23057311	23082678	+
8254	ENSDARG00000044691	998.912	-0.708911	0.184868	-3.83469	0.000125725	0.0224789	ppp1r3b	protein_coding	21	19916456	19919934	-
15412	ENSDARG00000078069	5542.1	-0.695316	0.166274	-4.18175	2.89271e-05	0.00768676	rrm2	protein_coding	19	47564890	47571808	-
11517	ENSDARG00000061635	1004.83	-0.655067	0.17796	-3.68097	0.00023235	0.0366469	MYO5A	protein_coding	18	38900092	39042201	+
6832	ENSDARG00000039185	1657.02	-0.650704	0.148673	-4.37674	1.20466e-05	0.0040343	nfyba	protein_coding	4	9177997	9183602	+
7262	ENSDARG00000040890	4084.77	-0.644081	0.154384	-4.17195	3.0201e-05	0.00785451	fdps	protein_coding	16	13993351	14025096	+
25107	ENSDARG00000101669	2633.45	-0.642665	0.15225	-4.22111	2.43104e-05	0.0067536	elmod2	protein_coding	1	53391345	53407463	-
10566	ENSDARG00000058528	552.523	-0.614173	0.163562	-3.75498	0.000173356	0.0290276	cnot10	protein_coding	16	7703534	7730836	+
706	ENSDARG00000004771	543.484	-0.612089	0.163106	-3.75271	0.000174933	0.0290925	ankrd10b	protein_coding	9	8929764	8967936	+
5170	ENSDARG00000030844	1915.03	-0.597191	0.141449	-4.22197	2.4218e-05	0.0067536	klf11a	protein_coding	20	29502065	29505863	-
12142	ENSDARG00000063438	2329.85	-0.586379	0.12159	-4.82258	1.41713e-06	0.000758787	srebf2	protein_coding	3	1107102	1130892	+
25602	ENSDARG00000102415	2075.37	-0.569748	0.132481	-4.30061	1.70332e-05	0.00520513	scinla	protein_coding	6	24090950	24103666	-
2374	ENSDARG00000013794	1343.68	-0.552651	0.150441	-3.67355	0.000239205	0.0374862	klf11b	protein_coding	17	32365941	32370047	-
15938	ENSDARG00000079302	13309.2	-0.471793	0.127938	-3.68768	0.000226308	0.0360429	and2	protein_coding	2	31762852	31767827	-
7938	ENSDARG00000043474	2507.06	-0.455382	0.11817	-3.85361	0.000116391	0.0216819	atp2b3a	protein_coding	8	14003232	14052349	-
11552	ENSDARG00000061736	4816.68	-0.399934	0.110391	-3.62287	0.000291351	0.0439671	ANK3	protein_coding	17	20701582	20897407	-

## Sheet: Upregulated
	gene_id	baseMean	log2FoldChange	lfcSE	stat	pvalue	padj	gene_name	gene_biotype	chr	start	end	strand
13327	ENSDARG00000070885	27.814	8.1385	1.32562	6.13942	8.28258e-10	9.61426e-07	NA	antisense	22	38875921	38880600	-
13375	ENSDARG00000071012	88.7318	4.36768	0.6696	6.52282	6.89986e-11	1.40567e-07	ifit14	protein_coding	17	23612616	23616626	-
14575	ENSDARG00000075996	22.7637	4.33689	1.11338	3.89526	9.80922e-05	0.0193392	znfl1b	protein_coding	9	15837398	15841997	+
1142	ENSDARG00000007086	166.975	3.83131	0.433164	8.84494	9.15739e-19	7.46235e-15	aqp10a	protein_coding	16	22288777	22294265	-
1502	ENSDARG00000008948	41.6296	3.57788	0.849546	4.21152	2.53654e-05	0.00692145	pla2g3	protein_coding	10	3520256	3532997	+
20992	ENSDARG00000095820	21.5958	3.47432	0.888356	3.91096	9.19315e-05	0.0188861	NA	lincRNA	22	11097512	11098318	+
15900	ENSDARG00000079227	512.514	3.36459	0.355896	9.45386	3.2656e-21	3.99171e-17	plekhs1.1	protein_coding	12	30517386	30523229	-
13842	ENSDARG00000074210	44.1757	3.35131	0.706217	4.74544	2.08055e-06	0.00103803	NA	protein_coding	11	42478184	42481817	+
27252	ENSDARG00000104919	232.381	3.12893	0.416843	7.50625	6.08446e-14	2.25997e-10	NA	protein_coding	14	11430796	11438060	+
21169	ENSDARG00000096110	84.1682	3.04757	0.405102	7.52296	5.35478e-14	2.25997e-10	zgc:123278	protein_coding	25	25381548	25384045	-
20489	ENSDARG00000094929	555.74	2.97502	0.700319	4.24809	2.15601e-05	0.00620094	apoa4b.3	protein_coding	16	23921610	23922868	+
5960	ENSDARG00000035852	83.4735	2.83934	0.505597	5.61582	1.9563e-08	1.64916e-05	cart3	protein_coding	7	52962632	52963493	-
26655	ENSDARG00000104007	76.7456	2.79739	0.506488	5.52311	3.33043e-08	2.54434e-05	pcdh1g1	protein_coding	10	21650828	21820057	+
17510	ENSDARG00000087311	166.423	2.657	0.416709	6.37616	1.81584e-10	2.77448e-07	lgals9l5	protein_coding	15	30994538	31000306	-
20395	ENSDARG00000094741	96.082	2.52836	0.501267	5.04393	4.56067e-07	0.000283887	HTRA2	protein_coding	13	9240925	9257731	-
20753	ENSDARG00000095409	63.6241	2.4717	0.53576	4.61345	3.96035e-06	0.00169858	NA	protein_coding	12	46152983	46176115	-
11922	ENSDARG00000062788	445.826	2.47133	0.400642	6.16843	6.89723e-10	8.66579e-07	irg1l	protein_coding	14	11427052	11430610	-
30232	ENSDARG00000113315	47.7555	2.26266	0.449902	5.02922	4.92469e-07	0.000293644	NA	protein_coding	12	46098784	46112892	-
12663	ENSDARG00000069139	288.068	2.23663	0.273911	8.16554	3.19998e-16	1.95575e-12	GRIK1	protein_coding	10	25402463	25570647	-
6878	ENSDARG00000039352	1126.32	2.11322	0.281832	7.49818	6.47105e-14	2.25997e-10	pald1b	protein_coding	13	30169233	30214368	+
19280	ENSDARG00000092719	146.878	2.05937	0.35033	5.87837	4.14316e-09	4.05151e-06	NA	unprocessed_pseudogene	12	46264190	46282243	-
31958	ENSDARG00000117266	144.758	2.03553	0.438679	4.64014	3.48177e-06	0.00157627	NA	lincRNA	12	46071521	46083500	-
12859	ENSDARG00000069630	720.912	2.02969	0.360364	5.63234	1.7778e-08	1.55221e-05	tat	protein_coding	18	13162728	13179510	+
9142	ENSDARG00000053480	320.347	2.02346	0.315726	6.40891	1.46563e-10	2.38868e-07	aqp9b	protein_coding	7	30371893	30390376	+
6617	ENSDARG00000038296	4772	1.9874	0.186591	10.6511	1.72305e-26	4.21235e-22	tmem86b	protein_coding	3	16762483	16770318	+
21589	ENSDARG00000096739	71.5349	1.95549	0.445991	4.3846	1.16198e-05	0.00394539	NA	protein_coding	12	22607761	22618080	+
14654	ENSDARG00000076196	98.4015	1.93677	0.533231	3.63214	0.000281077	0.0429469	NA	protein_coding	12	46209859	46228023	-
24671	ENSDARG00000101040	42.3844	1.92822	0.510655	3.77597	0.000159385	0.0273635	ccl20a.3	protein_coding	2	45191049	45193014	+
21760	ENSDARG00000096933	102.155	1.86312	0.458393	4.06446	4.8144e-05	0.0112093	si:ch211-135n15.2	protein_coding	16	42772678	42781773	+
25104	ENSDARG00000101665	315.761	1.7466	0.268463	6.50594	7.72104e-11	1.45197e-07	pcdh1g11	polymorphic_pseudogene	10	21708463	21820133	+
9609	ENSDARG00000055365	104.337	1.7349	0.417727	4.15318	3.27885e-05	0.0083498	si:dkey-25e12.3	protein_coding	20	26543683	26551233	-
13823	ENSDARG00000074150	120.26	1.51345	0.398816	3.79487	0.000147723	0.0259812	NA	protein_coding	12	46231498	46252062	-
4070	ENSDARG00000022730	131.328	1.50516	0.340864	4.41573	1.00669e-05	0.00361147	AASDH	protein_coding	20	25645459	25659372	+
8824	ENSDARG00000052207	1972.41	1.45786	0.314866	4.63011	3.65479e-06	0.00162452	c3a.3	protein_coding	1	56274613	56320569	+
21443	ENSDARG00000096567	63.2512	1.42289	0.368174	3.86473	0.000111214	0.0211318	NA	protein_coding	20	11800063	11803995	+
14487	ENSDARG00000075803	945.604	1.34422	0.322148	4.17269	3.01024e-05	0.00785451	NA, slc41a2a	protein_coding	25	28772632	28808764	+
27704	ENSDARG00000105528	425.442	1.33328	0.312756	4.26299	2.01706e-05	0.00587036	si:dkey-86l18.10	protein_coding	7	41295974	41302753	+
18419	ENSDARG00000090557	321.585	1.27559	0.32239	3.95666	7.60035e-05	0.0162988	MFAP4	protein_coding	1	59067978	59072128	+
23557	ENSDARG00000099424	568.791	1.26366	0.288045	4.38703	1.14907e-05	0.00394539	lcat	protein_coding	25	13716737	13728111	-
11347	ENSDARG00000061120	16979.6	1.26356	0.250685	5.04043	4.64494e-07	0.000283887	slc43a2b	protein_coding	10	24371921	24391716	-
10893	ENSDARG00000059651	440.633	1.25767	0.276972	4.54079	5.60435e-06	0.00228349	cidec	protein_coding	6	21202639	21212367	+
14289	ENSDARG00000075292	627.94	1.25749	0.283794	4.43098	9.38049e-06	0.00342276	NA, myo15aa	protein_coding	3	40056485	40136743	-
15049	ENSDARG00000077169	229.057	1.23148	0.265119	4.64501	3.40058e-06	0.00156857	si:ch211-153b23.4	protein_coding	14	11450498	11456724	-
8404	ENSDARG00000045306	2584.23	1.19753	0.183255	6.53478	6.37039e-11	1.40567e-07	slc51a	protein_coding	24	24961899	24983047	-
3316	ENSDARG00000018478	7442.05	1.17905	0.288393	4.08833	4.34483e-05	0.0104135	agxtb	protein_coding	2	22676743	22688651	-
1914	ENSDARG00000011373	306.877	1.17402	0.300919	3.90147	9.56109e-05	0.0193174	mknk2a	protein_coding	2	23006792	23024952	+
3755	ENSDARG00000020711	961.574	1.16496	0.284744	4.09126	4.29031e-05	0.0103966	rrm2	protein_coding	20	29492469	29499426	-
12757	ENSDARG00000069375	2482.7	1.16175	0.286885	4.04952	5.13219e-05	0.0118365	zgc:162608	protein_coding	15	21875545	21877996	-
25452	ENSDARG00000102176	296.026	1.15694	0.239974	4.82109	1.42775e-06	0.000758787	pla1a	polymorphic_pseudogene	9	21214940	21226132	+
3122	ENSDARG00000017444	1927.36	1.15676	0.241638	4.78717	1.69152e-06	0.000861511	hal	protein_coding	25	7954140	7974494	-
3573	ENSDARG00000019772	281.773	1.15092	0.295458	3.89537	9.80504e-05	0.0193392	NA	protein_coding	15	478524	496549	+
331	ENSDARG00000002917	320.778	1.13363	0.285064	3.97675	6.98642e-05	0.0154812	gls2b	protein_coding	22	10098446	10110988	-
2686	ENSDARG00000015355	205.771	1.12014	0.300306	3.72999	0.000191488	0.0314182	fosl1a	protein_coding	14	30739476	30747686	-
13021	ENSDARG00000070078	1979.88	1.1015	0.20644	5.33571	9.51728e-08	6.64768e-05	ABCB11	protein_coding	11	13223625	13272085	+
22281	ENSDARG00000097606	569.719	1.10006	0.207753	5.29505	1.18986e-07	8.08012e-05	tmem82	protein_coding	23	24485657	24488696	-
1486	ENSDARG00000008859	568.479	1.09751	0.174409	6.29276	3.11866e-10	4.48482e-07	mylipa	protein_coding	19	26340736	26378655	+
7238	ENSDARG00000040747	2972.2	1.09605	0.302295	3.62575	0.000288128	0.0437507	tm4sf4	protein_coding	22	38127467	38137908	-
18029	ENSDARG00000089200	135.113	1.0946	0.298602	3.66575	0.000246611	0.0384006	si:dkey-103g5.4	protein_coding	15	21882419	21943563	+
24465	ENSDARG00000100737	177.627	1.07466	0.242035	4.44012	8.99084e-06	0.00333029	epob	protein_coding	10	22483822	22491458	-
19284	ENSDARG00000092725	176.693	1.07335	0.290622	3.69327	0.000221387	0.0356069	NA	protein_coding	13	37633904	37636147	-
2431	ENSDARG00000014031	3412.15	1.04966	0.292553	3.58793	0.000333314	0.0490875	abcc2	protein_coding	13	681628	711576	+
16048	ENSDARG00000079544	3144	1.03135	0.265829	3.87975	0.000104563	0.0202877	NA	protein_coding	3	1015867	1029876	+
2353	ENSDARG00000013711	1019.21	1.02118	0.234047	4.36316	1.28199e-05	0.00411439	plin3	protein_coding	8	19268474	19280856	-
4950	ENSDARG00000029493	550.426	1.0109	0.268952	3.75868	0.000170813	0.028799	f9b	protein_coding	10	26747755	26757486	+
26114	ENSDARG00000103199	4341.44	0.996792	0.194859	5.11546	3.12985e-07	0.000206798	NA	protein_coding	16	23339062	23346095	-
8898	ENSDARG00000052515	339.044	0.990425	0.222423	4.45289	8.47233e-06	0.00318651	calcoco2	protein_coding	12	20641102	20652923	+
5774	ENSDARG00000035120	789.583	0.966816	0.258408	3.74143	0.000182975	0.0302243	gldc	protein_coding	5	66170479	66202748	+
10041	ENSDARG00000056680	887.383	0.949046	0.231984	4.091	4.29524e-05	0.0103966	stc2a	protein_coding	14	24215046	24221965	+
25367	ENSDARG00000102048	1225.75	0.945139	0.193344	4.88837	1.01674e-06	0.000564915	slc25a43	protein_coding	14	32884731	32893785	-
6595	ENSDARG00000038199	724.28	0.942095	0.250182	3.76563	0.00016613	0.028204	cdab	protein_coding	11	3585934	3593118	+
701	ENSDARG00000004748	6213.72	0.935519	0.238309	3.92566	8.6493e-05	0.0180726	zgc:100868	protein_coding	3	39472342	39488639	-
237	ENSDARG00000002394	894.647	0.888654	0.19335	4.59609	4.30503e-06	0.00181457	ugt5d1	protein_coding	10	25726694	25728744	+
9882	ENSDARG00000056200	438.722	0.871769	0.19991	4.3608	1.2959e-05	0.00411439	abcb9	protein_coding	5	28018246	28029558	-
24456	ENSDARG00000100719	1772.57	0.861031	0.210785	4.08487	4.41006e-05	0.0104673	uraha	protein_coding	18	31016379	31023447	+
14475	ENSDARG00000075766	659.275	0.859237	0.158068	5.43585	5.45352e-08	4.04006e-05	sccpdha.1	protein_coding	17	12159529	12175772	+
11503	ENSDARG00000061585	1093.57	0.848408	0.228762	3.70869	0.000208333	0.0337293	cyp4v2b	protein_coding	14	29975268	29990757	+
14023	ENSDARG00000074635	3975.92	0.825936	0.210333	3.9268	8.60825e-05	0.0180726	abca1a	protein_coding	1	52560549	52628407	+
23839	ENSDARG00000099819	3937.36	0.823215	0.180317	4.56538	4.98587e-06	0.00206592	sb:cb1058	protein_coding	7	25033924	25040976	+
18541	ENSDARG00000090914	693.831	0.792366	0.175982	4.50255	6.71434e-06	0.00260548	NA	protein_coding	11	38505157	38513978	-
20953	ENSDARG00000095767	1151.8	0.742145	0.155008	4.78778	1.68634e-06	0.000861511	dio3b	processed_transcript	20	53802521	53810638	+
55	ENSDARG00000000804	841.152	0.728942	0.168629	4.32275	1.54095e-05	0.0048297	rassf6	protein_coding	10	13209580	13236012	+
21931	ENSDARG00000097157	1279.45	0.719947	0.153334	4.69529	2.66227e-06	0.00127616	si:ch211-207n23.2	protein_coding	15	29593547	29598679	-
10456	ENSDARG00000058206	1936.53	0.718594	0.125952	5.70531	1.16128e-08	1.09192e-05	si:ch211-153b23.5	protein_coding	14	11457500	11461002	+
19202	ENSDARG00000092578	451.592	0.7136	0.171965	4.14968	3.32934e-05	0.00839098	NA	protein_coding	10	28428222	28431809	+
6586	ENSDARG00000038153	29078.1	0.69973	0.160224	4.3672	1.25849e-05	0.00410216	lgals2b	protein_coding	6	603278	609887	-
1780	ENSDARG00000010572	2464.86	0.696282	0.114762	6.06717	1.30184e-09	1.38374e-06	slc25a25a	protein_coding	8	2606068	2616326	-
18834	ENSDARG00000091916	1969.68	0.687386	0.186443	3.68685	0.000227047	0.0360429	ugt5b4	protein_coding	1	9630996	9652696	-
22674	ENSDARG00000098121	732.693	0.687338	0.175377	3.9192	8.88449e-05	0.0184067	NA	lincRNA	6	28222989	28224964	+
8752	ENSDARG00000051956	2047.12	0.675685	0.143054	4.7233	2.32049e-06	0.00113458	isca1	protein_coding	5	69426654	69437422	-
26280	ENSDARG00000103457	653.703	0.673421	0.181146	3.71756	0.000201152	0.0327838	spartb	protein_coding	15	32798333	32818871	+
13122	ENSDARG00000070394	2550.32	0.668235	0.174282	3.83421	0.000125971	0.0224789	uroc1	protein_coding	6	40045035	40058686	-
5173	ENSDARG00000030872	880.805	0.66355	0.184021	3.60584	0.000311148	0.0466664	cetp	protein_coding	18	17611627	17621826	+
17620	ENSDARG00000087697	5578.61	0.650774	0.117785	5.5251	3.29296e-08	2.54434e-05	lpl	protein_coding	22	15624371	15630421	+
1977	ENSDARG00000011693	1042.2	0.638074	0.15234	4.18849	2.80819e-05	0.00754416	ttc36	protein_coding	18	42781622	42830563	-
1033	ENSDARG00000006491	1162.48	0.617413	0.155715	3.96502	7.33902e-05	0.0158776	agpat9l	protein_coding	5	8919698	8957068	+
15765	ENSDARG00000078882	1265.24	0.60415	0.155857	3.8763	0.000106057	0.0204155	SLC22A31	protein_coding	7	56453646	56469115	+
20294	ENSDARG00000094557	6191.2	0.587994	0.1372	4.28567	1.82192e-05	0.00543178	nupr1b	protein_coding	3	15505275	15506158	+
11063	ENSDARG00000060153	3171.08	0.558003	0.144942	3.84983	0.000118202	0.0217269	H6PD	protein_coding	6	45918981	45929465	+
14183	ENSDARG00000075014	1669.98	0.539047	0.137138	3.93069	8.47013e-05	0.018006	sqstm1	protein_coding	14	16765992	16771405	+
8792	ENSDARG00000052099	3597.85	0.522899	0.131583	3.9739	7.07052e-05	0.0154812	agxta	protein_coding	6	27112884	27123327	-
20787	ENSDARG00000095464	2221.07	0.481063	0.127437	3.77492	0.00016006	0.0273635	gstt2	protein_coding	5	10046643	10056341	+
562	ENSDARG00000004094	4500.26	0.438514	0.122177	3.58918	0.000331714	0.0490875	acsbg2	protein_coding	8	20140321	20192151	+
