# Supplementary material for: Zebrafish are resilient to the loss of major diacylglycerol acyltransferase enzymes
Source: J Biol Chem. 2024 Nov 6;300(12):107973. doi: 10.1016/j.jbc.2024.107973 (PMC11663968; doi:10.1016/j.jbc.2024.107973)
Supplement: Supporting Information File 3 [file mmc3.xlsx]

## Sheet: Genotype Summary
Sample	TargetReads	MutantReads	MutantPct	Genotype	FrameshiftMutantReads	FrameshiftMutantPct
Plate1-A1 (Scramble)	435903	6226	1.43	Homozygous WT	6046	1.39
Plate1-A2 (Tmem68)	170041	163927	96.4	Homozygous Mutant	111562	65.61
% Mutant:	Percentage of reads that have insertion and/or deletion among all target reads. Reads with only base changes but no insertion or deletion are not considered mutant read.
% Frameshift:	Percentage of reads of which the insertion and deletion caused frame shift, among all target reads.
Target Region:	A region that insertion and deletion are likely to occur. The region must be specified by customer.
Target Reads:	Quality reads in target region
Mutant Reads:	Target reads that have insertion and/or deletion.
Mutant Pct:	Percentage of mutant reads out of total target reads.
Genotype:	If Mutant Pct is equal to or greater than % mutant threshold for homozygous mutant (e.g. 90%), the genotype is Homozygous Mutant; if Mutant Pct is less than or equal to the % mutant threshold for homozygous wild type, the genotype is Homozygous WT; the rest is Heterozygous.
Frameshift Mutant Reads:	Number of mutant reads that caused frame shift, i.e. indel net length is not multiple of 3.
Frameshift Mutant Pct:	% of frameshift mutant reads out of total target reads.

## Sheet: Scramble
TargetSequence	Reads	AvgQScore	Type	Pct	IndelLength	TargetAA	ReferenceAA	WideTargetSeq	WideReference	TargetLeftFlank	TargetRightFlank
ATGTCCAGTGGGAATGAGTCCTGTCTGTTTGAGAACGGATCCATCAGCCTCTTCCCCTGCCTGGTCCATGTGTGGGAGGAGTGGGCAGGACTCGGGCAGATCGAGGATTATCTCAACTTCCTGGAGTATCTGGTCTGGGTTTTCACACCGCTAGTCGTGGTCTTCATCCTGCCCTTTCTCATAGTGATTCTTCTCTATCTGTCAATACTTTTCCTCCATGTGTACAAACGCAAGAACCAGCTGAGGGAAGCATATTCCAATAACCTTTGGGATGGAGCAAGGAAAACTCTGGCCACCCTGTGGGATGGGCATGGT	121857	35	WT	27.96	0	MSSGNESCLFENGSISLFPCLVHVWEEWAGLGQIEDYLNFLEYLVWVFTPLVVVFILPFLIVILLYLSILFLHVYKRKNQLREAYSNNLWDGARKTLATLWDGHG	MSSGNESCLFENGSISLFPCLVHVWEEWAGLGQIEDYLNFLEYLVWVFTPLVVVFILPFLIVILLYLSILFLHVYKRKNQLREAYSNNLWDGARKTLATLWDGHG	ATGTCCAGTGGGAATGAGTCCTGTCTGTTTGAGAACGGATCCATCAGCCTCTTCCCCTGCCTGGTCCATGTGTGGGAGGAGTGGGCAGGACTCGGGCAGATCGAGGATTATCTCAACTTCCTGGAGTATCTGGTCTGGGTTTTCACACCGCTAGTCGTGGTCTTCATCCTGCCCTTTCTCATAGTGATTCTTCTCTATCTGTCAATACTTTTCCTCCATGTGTACAAACGCAAGAACCAGCTGAGGGAAGCATATTCCAATAACCTTTGGGATGGAGCAAGGAAAACTCTGGCCACCCTGTGGGATGGGCATGGT	ATGTCCAGTGGGAATGAGTCCTGTCTGTTTGAGAACGGATCCATCAGCCTCTTCCCCTGCCTGGTCCATGTGTGGGAGGAGTGGGCAGGACTCGGGCAGATCGAGGATTATCTCAACTTCCTGGAGTATCTGGTCTGGGTTTTCACACCGCTAGTCGTGGTCTTCATCCTGCCCTTTCTCATAGTGATTCTTCTCTATCTGTCAATACTTTTCCTCCATGTGTACAAACGCAAGAACCAGCTGAGGGAAGCATATTCCAATAACCTTTGGGATGGAGCAAGGAAAACTCTGGCCACCCTGTGGGATGGGCATGGT
ATGTCCAGTGGGAATGAGTCCTGTCTGTTTGAGAATGGATCCATCAGCCTCTTCCCCTGCCTGGTCCATGTGTGGGAGGAGTGGGCAGGACTCGGGCAGATCGAGGATTATCTCAACTTCCTGGAGTATCTGGTCTGGGTTTTCACACCGCTAGTCGTGGTCTTCATCCTGCCCTTTCTCATAGTGATTCTTCTCTATCTGTCAATACTTTTCCTCCATGTGTACAAACGCAAGAACCAGCTAAGGGAAGCATATTCCAATAACCTTTGGGATGGAGCAAGGAAAACTCTGGCCACCCTGTGGGATGGGCATGGT	52274	35	2 Base Changes	11.99	0	MSSGNESCLFENGSISLFPCLVHVWEEWAGLGQIEDYLNFLEYLVWVFTPLVVVFILPFLIVILLYLSILFLHVYKRKNQLREAYSNNLWDGARKTLATLWDGHG	MSSGNESCLFENGSISLFPCLVHVWEEWAGLGQIEDYLNFLEYLVWVFTPLVVVFILPFLIVILLYLSILFLHVYKRKNQLREAYSNNLWDGARKTLATLWDGHG	ATGTCCAGTGGGAATGAGTCCTGTCTGTTTGAGAATGGATCCATCAGCCTCTTCCCCTGCCTGGTCCATGTGTGGGAGGAGTGGGCAGGACTCGGGCAGATCGAGGATTATCTCAACTTCCTGGAGTATCTGGTCTGGGTTTTCACACCGCTAGTCGTGGTCTTCATCCTGCCCTTTCTCATAGTGATTCTTCTCTATCTGTCAATACTTTTCCTCCATGTGTACAAACGCAAGAACCAGCTAAGGGAAGCATATTCCAATAACCTTTGGGATGGAGCAAGGAAAACTCTGGCCACCCTGTGGGATGGGCATGGT	ATGTCCAGTGGGAATGAGTCCTGTCTGTTTGAGAACGGATCCATCAGCCTCTTCCCCTGCCTGGTCCATGTGTGGGAGGAGTGGGCAGGACTCGGGCAGATCGAGGATTATCTCAACTTCCTGGAGTATCTGGTCTGGGTTTTCACACCGCTAGTCGTGGTCTTCATCCTGCCCTTTCTCATAGTGATTCTTCTCTATCTGTCAATACTTTTCCTCCATGTGTACAAACGCAAGAACCAGCTGAGGGAAGCATATTCCAATAACCTTTGGGATGGAGCAAGGAAAACTCTGGCCACCCTGTGGGATGGGCATGGT
ATGTCCAGTGGGAATGAGTCCTGTCTGTTTGAGAACGGATCCATCAGCCTCTTCCCCTGCCTGGTCCATGTGTGGGAGGAGTGGGCAGGACTCGGGCAGATCGAGGATTATCTCAACTTCCTGGAGTATCTGGTCTGGGTTTTCACACCGCTAGTCGTGGTCTTCATCCTGCCCTTTCTCATAGTGATTCTTCTCTATCTGTCAATACTTTTCCTCCATGTGTACAAACGCAAGAACCAGCTAAGGGAAGCATATTCCAATAACCTTTGGGATGGAGCAAGGAAAACTCTGGCCACCCTGTGGGATGGGCATGGT	6596	35	1 Base Change	1.51	0	MSSGNESCLFENGSISLFPCLVHVWEEWAGLGQIEDYLNFLEYLVWVFTPLVVVFILPFLIVILLYLSILFLHVYKRKNQLREAYSNNLWDGARKTLATLWDGHG	MSSGNESCLFENGSISLFPCLVHVWEEWAGLGQIEDYLNFLEYLVWVFTPLVVVFILPFLIVILLYLSILFLHVYKRKNQLREAYSNNLWDGARKTLATLWDGHG	ATGTCCAGTGGGAATGAGTCCTGTCTGTTTGAGAACGGATCCATCAGCCTCTTCCCCTGCCTGGTCCATGTGTGGGAGGAGTGGGCAGGACTCGGGCAGATCGAGGATTATCTCAACTTCCTGGAGTATCTGGTCTGGGTTTTCACACCGCTAGTCGTGGTCTTCATCCTGCCCTTTCTCATAGTGATTCTTCTCTATCTGTCAATACTTTTCCTCCATGTGTACAAACGCAAGAACCAGCTAAGGGAAGCATATTCCAATAACCTTTGGGATGGAGCAAGGAAAACTCTGGCCACCCTGTGGGATGGGCATGGT	ATGTCCAGTGGGAATGAGTCCTGTCTGTTTGAGAACGGATCCATCAGCCTCTTCCCCTGCCTGGTCCATGTGTGGGAGGAGTGGGCAGGACTCGGGCAGATCGAGGATTATCTCAACTTCCTGGAGTATCTGGTCTGGGTTTTCACACCGCTAGTCGTGGTCTTCATCCTGCCCTTTCTCATAGTGATTCTTCTCTATCTGTCAATACTTTTCCTCCATGTGTACAAACGCAAGAACCAGCTGAGGGAAGCATATTCCAATAACCTTTGGGATGGAGCAAGGAAAACTCTGGCCACCCTGTGGGATGGGCATGGT
ATGTCCAGTGGGAATGAGTCCTGTCTGTTTGAGAATGGATCCATCAGCCTCTTCCCCTGCCTGGTCCATGTGTGGGAGGAGTGGGCAGGACTCGGGCAGATCGAGGATTATCTCAACTTCCTGGAGTATCTGGTCTGGGTTTTCACACCGCTAGTCGTGGTCTTCATCCTGCCCTTTCTCATAGTGATTCTTCTCTATCTGTCAATACTTTTCCTCCATGTGTACAAACGCAAGAACCAGCTGAGGGAAGCATATTCCAATAACCTTTGGGATGGAGCAAGGAAAACTCTGGCCACCCTGTGGGATGGGCATGGT	6596	35	1 Base Change	1.51	0	MSSGNESCLFENGSISLFPCLVHVWEEWAGLGQIEDYLNFLEYLVWVFTPLVVVFILPFLIVILLYLSILFLHVYKRKNQLREAYSNNLWDGARKTLATLWDGHG	MSSGNESCLFENGSISLFPCLVHVWEEWAGLGQIEDYLNFLEYLVWVFTPLVVVFILPFLIVILLYLSILFLHVYKRKNQLREAYSNNLWDGARKTLATLWDGHG	ATGTCCAGTGGGAATGAGTCCTGTCTGTTTGAGAATGGATCCATCAGCCTCTTCCCCTGCCTGGTCCATGTGTGGGAGGAGTGGGCAGGACTCGGGCAGATCGAGGATTATCTCAACTTCCTGGAGTATCTGGTCTGGGTTTTCACACCGCTAGTCGTGGTCTTCATCCTGCCCTTTCTCATAGTGATTCTTCTCTATCTGTCAATACTTTTCCTCCATGTGTACAAACGCAAGAACCAGCTGAGGGAAGCATATTCCAATAACCTTTGGGATGGAGCAAGGAAAACTCTGGCCACCCTGTGGGATGGGCATGGT	ATGTCCAGTGGGAATGAGTCCTGTCTGTTTGAGAACGGATCCATCAGCCTCTTCCCCTGCCTGGTCCATGTGTGGGAGGAGTGGGCAGGACTCGGGCAGATCGAGGATTATCTCAACTTCCTGGAGTATCTGGTCTGGGTTTTCACACCGCTAGTCGTGGTCTTCATCCTGCCCTTTCTCATAGTGATTCTTCTCTATCTGTCAATACTTTTCCTCCATGTGTACAAACGCAAGAACCAGCTGAGGGAAGCATATTCCAATAACCTTTGGGATGGAGCAAGGAAAACTCTGGCCACCCTGTGGGATGGGCATGGT
ATGTCCAGTGGGAATGAGTCCTGTCTGTTTGAGAACGGATCCATCAGCCTCTTCCCCTGCCTGGTCCAGGTGTGGGAGGAGTGGGCAGGACTCGGGCAGATCGAGGATTATCTCAACTTCCTGGAGTATCTGGTCTGGGTTTTCACACCGCTAGTCGTGGTCTTCATCCTGCCCTTTCTCATAGTGATTCTTCTCTATCTGTCAATACTTTTCCTCCATGTGTACAAACGCAAGAACCAGCTGAGGGAAGCATATTCCAATAACCTTTGGGATGGAGCAAGGAAAACTCTGGCCACCCTGTGGGATGGGCATGGT	1233	34	1 Base Change	0.28	0	MSSGNESCLFENGSISLFPCLVQVWEEWAGLGQIEDYLNFLEYLVWVFTPLVVVFILPFLIVILLYLSILFLHVYKRKNQLREAYSNNLWDGARKTLATLWDGHG	MSSGNESCLFENGSISLFPCLVHVWEEWAGLGQIEDYLNFLEYLVWVFTPLVVVFILPFLIVILLYLSILFLHVYKRKNQLREAYSNNLWDGARKTLATLWDGHG	ATGTCCAGTGGGAATGAGTCCTGTCTGTTTGAGAACGGATCCATCAGCCTCTTCCCCTGCCTGGTCCAGGTGTGGGAGGAGTGGGCAGGACTCGGGCAGATCGAGGATTATCTCAACTTCCTGGAGTATCTGGTCTGGGTTTTCACACCGCTAGTCGTGGTCTTCATCCTGCCCTTTCTCATAGTGATTCTTCTCTATCTGTCAATACTTTTCCTCCATGTGTACAAACGCAAGAACCAGCTGAGGGAAGCATATTCCAATAACCTTTGGGATGGAGCAAGGAAAACTCTGGCCACCCTGTGGGATGGGCATGGT	ATGTCCAGTGGGAATGAGTCCTGTCTGTTTGAGAACGGATCCATCAGCCTCTTCCCCTGCCTGGTCCATGTGTGGGAGGAGTGGGCAGGACTCGGGCAGATCGAGGATTATCTCAACTTCCTGGAGTATCTGGTCTGGGTTTTCACACCGCTAGTCGTGGTCTTCATCCTGCCCTTTCTCATAGTGATTCTTCTCTATCTGTCAATACTTTTCCTCCATGTGTACAAACGCAAGAACCAGCTGAGGGAAGCATATTCCAATAACCTTTGGGATGGAGCAAGGAAAACTCTGGCCACCCTGTGGGATGGGCATGGT
ATGTCCAGTGGGAATGAGTCCTGTCTGTTTGAGAACGGATCCATCAGCCTCTTCCCCTGCCTGGTCCATGTGTGGGAGGAGTGGGCAGGACTCGGGCAGATCGAGGATTATCTCAACTTCCTGGAGTATCTGGTCTGGGTTTTCACACCGCTAGTCGTGGTCTTCATCCTGCCCTTTCTCATAGTGATTCTTCTCTATCTGTCAATACTTTTCCTCCCTGTGTACAAACGCAAGAACCAGCTGAGGGAAGCATATTCCAATAACCTTTGGGATGGAGCAAGGAAAACTCTGGCCACCCTGTGGGATGGGCATGGT	600	34	1 Base Change	0.14	0	MSSGNESCLFENGSISLFPCLVHVWEEWAGLGQIEDYLNFLEYLVWVFTPLVVVFILPFLIVILLYLSILFLPVYKRKNQLREAYSNNLWDGARKTLATLWDGHG	MSSGNESCLFENGSISLFPCLVHVWEEWAGLGQIEDYLNFLEYLVWVFTPLVVVFILPFLIVILLYLSILFLHVYKRKNQLREAYSNNLWDGARKTLATLWDGHG	ATGTCCAGTGGGAATGAGTCCTGTCTGTTTGAGAACGGATCCATCAGCCTCTTCCCCTGCCTGGTCCATGTGTGGGAGGAGTGGGCAGGACTCGGGCAGATCGAGGATTATCTCAACTTCCTGGAGTATCTGGTCTGGGTTTTCACACCGCTAGTCGTGGTCTTCATCCTGCCCTTTCTCATAGTGATTCTTCTCTATCTGTCAATACTTTTCCTCCCTGTGTACAAACGCAAGAACCAGCTGAGGGAAGCATATTCCAATAACCTTTGGGATGGAGCAAGGAAAACTCTGGCCACCCTGTGGGATGGGCATGGT	ATGTCCAGTGGGAATGAGTCCTGTCTGTTTGAGAACGGATCCATCAGCCTCTTCCCCTGCCTGGTCCATGTGTGGGAGGAGTGGGCAGGACTCGGGCAGATCGAGGATTATCTCAACTTCCTGGAGTATCTGGTCTGGGTTTTCACACCGCTAGTCGTGGTCTTCATCCTGCCCTTTCTCATAGTGATTCTTCTCTATCTGTCAATACTTTTCCTCCATGTGTACAAACGCAAGAACCAGCTGAGGGAAGCATATTCCAATAACCTTTGGGATGGAGCAAGGAAAACTCTGGCCACCCTGTGGGATGGGCATGGT
ATGTCCAGTGGGAATGAGTCCTGTCTGTTTGAGAACGGATCCATCAGCCTCTTCCCCTGCCTGGTCCATGTGTGGGAGGAGTGGGCAGGACTCGGGCAGATCGAGGATTATCTCAACTTCCTGGAGTATCTGGTCTGGGTTTTCACACCGCTAGTCGTGGTCTTCATCCTGCCCTTTCTCATAGTGATTCTTCTCTATCTGTCAATACCTTTCCTCCATGTGTACAAACGCAAGAACCAGCTGAGGGAAGCATATTCCAATAACCTTTGGGATGGAGCAAGGAAAACTCTGGCCACCCTGTGGGATGGGCATGGT	558	35	1 Base Change	0.13	0	MSSGNESCLFENGSISLFPCLVHVWEEWAGLGQIEDYLNFLEYLVWVFTPLVVVFILPFLIVILLYLSIPFLHVYKRKNQLREAYSNNLWDGARKTLATLWDGHG	MSSGNESCLFENGSISLFPCLVHVWEEWAGLGQIEDYLNFLEYLVWVFTPLVVVFILPFLIVILLYLSILFLHVYKRKNQLREAYSNNLWDGARKTLATLWDGHG	ATGTCCAGTGGGAATGAGTCCTGTCTGTTTGAGAACGGATCCATCAGCCTCTTCCCCTGCCTGGTCCATGTGTGGGAGGAGTGGGCAGGACTCGGGCAGATCGAGGATTATCTCAACTTCCTGGAGTATCTGGTCTGGGTTTTCACACCGCTAGTCGTGGTCTTCATCCTGCCCTTTCTCATAGTGATTCTTCTCTATCTGTCAATACCTTTCCTCCATGTGTACAAACGCAAGAACCAGCTGAGGGAAGCATATTCCAATAACCTTTGGGATGGAGCAAGGAAAACTCTGGCCACCCTGTGGGATGGGCATGGT	ATGTCCAGTGGGAATGAGTCCTGTCTGTTTGAGAACGGATCCATCAGCCTCTTCCCCTGCCTGGTCCATGTGTGGGAGGAGTGGGCAGGACTCGGGCAGATCGAGGATTATCTCAACTTCCTGGAGTATCTGGTCTGGGTTTTCACACCGCTAGTCGTGGTCTTCATCCTGCCCTTTCTCATAGTGATTCTTCTCTATCTGTCAATACTTTTCCTCCATGTGTACAAACGCAAGAACCAGCTGAGGGAAGCATATTCCAATAACCTTTGGGATGGAGCAAGGAAAACTCTGGCCACCCTGTGGGATGGGCATGGT
ATGTCCAGTGGGAATGAGTCCTGTCTGTTTGAGAACGGATCCATCAGCCTCTTCCCCTGCCTGGTCCATGTGTGGGAGGAGTGGGCAGGACTCGGGCAGATCGAGGATTATCTCAACTTCCTGGAGTATCTGGTCTGGGTTTTCACACCGCTAGTCGTGGTCCTCATCCTGCCCTTTCTCATAGTGATTCTTCTCTATCTGTCAATACTTTTCCTCCATGTGTACAAACGCAAGAACCAGCTGAGGGAAGCATATTCCAATAACCTTTGGGATGGAGCAAGGAAAACTCTGGCCACCCTGTGGGATGGGCATGGT	541	35	1 Base Change	0.12	0	MSSGNESCLFENGSISLFPCLVHVWEEWAGLGQIEDYLNFLEYLVWVFTPLVVVLILPFLIVILLYLSILFLHVYKRKNQLREAYSNNLWDGARKTLATLWDGHG	MSSGNESCLFENGSISLFPCLVHVWEEWAGLGQIEDYLNFLEYLVWVFTPLVVVFILPFLIVILLYLSILFLHVYKRKNQLREAYSNNLWDGARKTLATLWDGHG	ATGTCCAGTGGGAATGAGTCCTGTCTGTTTGAGAACGGATCCATCAGCCTCTTCCCCTGCCTGGTCCATGTGTGGGAGGAGTGGGCAGGACTCGGGCAGATCGAGGATTATCTCAACTTCCTGGAGTATCTGGTCTGGGTTTTCACACCGCTAGTCGTGGTCCTCATCCTGCCCTTTCTCATAGTGATTCTTCTCTATCTGTCAATACTTTTCCTCCATGTGTACAAACGCAAGAACCAGCTGAGGGAAGCATATTCCAATAACCTTTGGGATGGAGCAAGGAAAACTCTGGCCACCCTGTGGGATGGGCATGGT	ATGTCCAGTGGGAATGAGTCCTGTCTGTTTGAGAACGGATCCATCAGCCTCTTCCCCTGCCTGGTCCATGTGTGGGAGGAGTGGGCAGGACTCGGGCAGATCGAGGATTATCTCAACTTCCTGGAGTATCTGGTCTGGGTTTTCACACCGCTAGTCGTGGTCTTCATCCTGCCCTTTCTCATAGTGATTCTTCTCTATCTGTCAATACTTTTCCTCCATGTGTACAAACGCAAGAACCAGCTGAGGGAAGCATATTCCAATAACCTTTGGGATGGAGCAAGGAAAACTCTGGCCACCCTGTGGGATGGGCATGGT
ATGTCCAGTGGGAATGAGTCCTGTCTGTTTGAGAATGGATCCATCAGCCTCTTCCCCTGCCTGGTCCAGGTGTGGGAGGAGTGGGCAGGACTCGGGCAGATCGAGGATTATCTCAACTTCCTGGAGTATCTGGTCTGGGTTTTCACACCGCTAGTCGTGGTCTTCATCCTGCCCTTTCTCATAGTGATTCTTCTCTATCTGTCAATACTTTTCCTCCATGTGTACAAACGCAAGAACCAGCTAAGGGAAGCATATTCCAATAACCTTTGGGATGGAGCAAGGAAAACTCTGGCCACCCTGTGGGATGGGCATGGT	528	34	3 Base Changes	0.12	0	MSSGNESCLFENGSISLFPCLVQVWEEWAGLGQIEDYLNFLEYLVWVFTPLVVVFILPFLIVILLYLSILFLHVYKRKNQLREAYSNNLWDGARKTLATLWDGHG	MSSGNESCLFENGSISLFPCLVHVWEEWAGLGQIEDYLNFLEYLVWVFTPLVVVFILPFLIVILLYLSILFLHVYKRKNQLREAYSNNLWDGARKTLATLWDGHG	ATGTCCAGTGGGAATGAGTCCTGTCTGTTTGAGAATGGATCCATCAGCCTCTTCCCCTGCCTGGTCCAGGTGTGGGAGGAGTGGGCAGGACTCGGGCAGATCGAGGATTATCTCAACTTCCTGGAGTATCTGGTCTGGGTTTTCACACCGCTAGTCGTGGTCTTCATCCTGCCCTTTCTCATAGTGATTCTTCTCTATCTGTCAATACTTTTCCTCCATGTGTACAAACGCAAGAACCAGCTAAGGGAAGCATATTCCAATAACCTTTGGGATGGAGCAAGGAAAACTCTGGCCACCCTGTGGGATGGGCATGGT	ATGTCCAGTGGGAATGAGTCCTGTCTGTTTGAGAACGGATCCATCAGCCTCTTCCCCTGCCTGGTCCATGTGTGGGAGGAGTGGGCAGGACTCGGGCAGATCGAGGATTATCTCAACTTCCTGGAGTATCTGGTCTGGGTTTTCACACCGCTAGTCGTGGTCTTCATCCTGCCCTTTCTCATAGTGATTCTTCTCTATCTGTCAATACTTTTCCTCCATGTGTACAAACGCAAGAACCAGCTGAGGGAAGCATATTCCAATAACCTTTGGGATGGAGCAAGGAAAACTCTGGCCACCCTGTGGGATGGGCATGGT
ATGTCCAGTGGGAATGAGTCCTGTCTGTTTGAGAACGGATCCATCAGCCTCTTCCCCTGCCTGGTCCATGTGTGGGAGGAGTGGGCAGGACTCGGGCAGATCGAGGATTATCTCAACTTCCTGGAGTATCTGGTCTGGGTTTTCACACCGCTAGTCGTGGTCTTCATCCTGCCCTTTCTCATAGTGATTCTTCTCTATCTGTCAATACTTTTCCTCCATGTGTACAAACGCAAGAACCAGCTGAGGGAAGCATATTCCAATAACCTTTGGGATGGAGCAAGGAGAACTCTGGCCACCCTGTGGGATGGGCATGGT	485	35	1 Base Change	0.11	0	MSSGNESCLFENGSISLFPCLVHVWEEWAGLGQIEDYLNFLEYLVWVFTPLVVVFILPFLIVILLYLSILFLHVYKRKNQLREAYSNNLWDGARRTLATLWDGHG	MSSGNESCLFENGSISLFPCLVHVWEEWAGLGQIEDYLNFLEYLVWVFTPLVVVFILPFLIVILLYLSILFLHVYKRKNQLREAYSNNLWDGARKTLATLWDGHG	ATGTCCAGTGGGAATGAGTCCTGTCTGTTTGAGAACGGATCCATCAGCCTCTTCCCCTGCCTGGTCCATGTGTGGGAGGAGTGGGCAGGACTCGGGCAGATCGAGGATTATCTCAACTTCCTGGAGTATCTGGTCTGGGTTTTCACACCGCTAGTCGTGGTCTTCATCCTGCCCTTTCTCATAGTGATTCTTCTCTATCTGTCAATACTTTTCCTCCATGTGTACAAACGCAAGAACCAGCTGAGGGAAGCATATTCCAATAACCTTTGGGATGGAGCAAGGAGAACTCTGGCCACCCTGTGGGATGGGCATGGT	ATGTCCAGTGGGAATGAGTCCTGTCTGTTTGAGAACGGATCCATCAGCCTCTTCCCCTGCCTGGTCCATGTGTGGGAGGAGTGGGCAGGACTCGGGCAGATCGAGGATTATCTCAACTTCCTGGAGTATCTGGTCTGGGTTTTCACACCGCTAGTCGTGGTCTTCATCCTGCCCTTTCTCATAGTGATTCTTCTCTATCTGTCAATACTTTTCCTCCATGTGTACAAACGCAAGAACCAGCTGAGGGAAGCATATTCCAATAACCTTTGGGATGGAGCAAGGAAAACTCTGGCCACCCTGTGGGATGGGCATGGT
ATGTCCAGTGGGAATGAGTCCTGTCTGTTTGAGAACGGATCCATCAGCCTCTTCCCCTGCCTGGTCCATGTGTGGGAGGAGTGGGCAGGACTCGGGCAGATCGAGGATTATCTCAACTTCCTGGAGTATCTGGTCTGGGTTTTCACACCGCTAGTCGTGGTCTTCATCCTGCCCTTTCTCATAGTGATTCCTCTCTATCTGTCAATACTTTTCCTCCATGTGTACAAACGCAAGAACCAGCTGAGGGAAGCATATTCCAATAACCTTTGGGATGGAGCAAGGAAAACTCTGGCCACCCTGTGGGATGGGCATGGT	471	35	1 Base Change	0.11	0	MSSGNESCLFENGSISLFPCLVHVWEEWAGLGQIEDYLNFLEYLVWVFTPLVVVFILPFLIVIPLYLSILFLHVYKRKNQLREAYSNNLWDGARKTLATLWDGHG	MSSGNESCLFENGSISLFPCLVHVWEEWAGLGQIEDYLNFLEYLVWVFTPLVVVFILPFLIVILLYLSILFLHVYKRKNQLREAYSNNLWDGARKTLATLWDGHG	ATGTCCAGTGGGAATGAGTCCTGTCTGTTTGAGAACGGATCCATCAGCCTCTTCCCCTGCCTGGTCCATGTGTGGGAGGAGTGGGCAGGACTCGGGCAGATCGAGGATTATCTCAACTTCCTGGAGTATCTGGTCTGGGTTTTCACACCGCTAGTCGTGGTCTTCATCCTGCCCTTTCTCATAGTGATTCCTCTCTATCTGTCAATACTTTTCCTCCATGTGTACAAACGCAAGAACCAGCTGAGGGAAGCATATTCCAATAACCTTTGGGATGGAGCAAGGAAAACTCTGGCCACCCTGTGGGATGGGCATGGT	ATGTCCAGTGGGAATGAGTCCTGTCTGTTTGAGAACGGATCCATCAGCCTCTTCCCCTGCCTGGTCCATGTGTGGGAGGAGTGGGCAGGACTCGGGCAGATCGAGGATTATCTCAACTTCCTGGAGTATCTGGTCTGGGTTTTCACACCGCTAGTCGTGGTCTTCATCCTGCCCTTTCTCATAGTGATTCTTCTCTATCTGTCAATACTTTTCCTCCATGTGTACAAACGCAAGAACCAGCTGAGGGAAGCATATTCCAATAACCTTTGGGATGGAGCAAGGAAAACTCTGGCCACCCTGTGGGATGGGCATGGT
ATGTCCAGTGGGAATGAGTCCTGTCTGTTTGAGGACGGATCCATCAGCCTCTTCCCCTGCCTGGTCCATGTGTGGGAGGAGTGGGCAGGACTCGGGCAGATCGAGGATTATCTCAACTTCCTGGAGTATCTGGTCTGGGTTTTCACACCGCTAGTCGTGGTCTTCATCCTGCCCTTTCTCATAGTGATTCTTCTCTATCTGTCAATACTTTTCCTCCATGTGTACAAACGCAAGAACCAGCTGAGGGAAGCATATTCCAATAACCTTTGGGATGGAGCAAGGAAAACTCTGGCCACCCTGTGGGATGGGCATGGT	459	35	1 Base Change	0.11	0	MSSGNESCLFEDGSISLFPCLVHVWEEWAGLGQIEDYLNFLEYLVWVFTPLVVVFILPFLIVILLYLSILFLHVYKRKNQLREAYSNNLWDGARKTLATLWDGHG	MSSGNESCLFENGSISLFPCLVHVWEEWAGLGQIEDYLNFLEYLVWVFTPLVVVFILPFLIVILLYLSILFLHVYKRKNQLREAYSNNLWDGARKTLATLWDGHG	ATGTCCAGTGGGAATGAGTCCTGTCTGTTTGAGGACGGATCCATCAGCCTCTTCCCCTGCCTGGTCCATGTGTGGGAGGAGTGGGCAGGACTCGGGCAGATCGAGGATTATCTCAACTTCCTGGAGTATCTGGTCTGGGTTTTCACACCGCTAGTCGTGGTCTTCATCCTGCCCTTTCTCATAGTGATTCTTCTCTATCTGTCAATACTTTTCCTCCATGTGTACAAACGCAAGAACCAGCTGAGGGAAGCATATTCCAATAACCTTTGGGATGGAGCAAGGAAAACTCTGGCCACCCTGTGGGATGGGCATGGT	ATGTCCAGTGGGAATGAGTCCTGTCTGTTTGAGAACGGATCCATCAGCCTCTTCCCCTGCCTGGTCCATGTGTGGGAGGAGTGGGCAGGACTCGGGCAGATCGAGGATTATCTCAACTTCCTGGAGTATCTGGTCTGGGTTTTCACACCGCTAGTCGTGGTCTTCATCCTGCCCTTTCTCATAGTGATTCTTCTCTATCTGTCAATACTTTTCCTCCATGTGTACAAACGCAAGAACCAGCTGAGGGAAGCATATTCCAATAACCTTTGGGATGGAGCAAGGAAAACTCTGGCCACCCTGTGGGATGGGCATGGT
ATGTCCAGTGGGAATGAGTCCTGTCTGTTTGAGAACGGATCCATCAGCCTCTTCCCCTGCCTGGTCCATGTGTGGGAGGAGTGGGCAGGACTCGGGCAGATCGAGGATTATCTCAACTTCCTGGAGTATCTGGTCTGGGTTTTCACACCGCTAGTCGTGGTCTTCATCCTGCCCTTTCTCATAGTGATTCTTCTCTATCTGTCAATACTTCTCCTCCATGTGTACAAACGCAAGAACCAGCTGAGGGAAGCATATTCCAATAACCTTTGGGATGGAGCAAGGAAAACTCTGGCCACCCTGTGGGATGGGCATGGT	454	35	1 Base Change	0.1	0	MSSGNESCLFENGSISLFPCLVHVWEEWAGLGQIEDYLNFLEYLVWVFTPLVVVFILPFLIVILLYLSILLLHVYKRKNQLREAYSNNLWDGARKTLATLWDGHG	MSSGNESCLFENGSISLFPCLVHVWEEWAGLGQIEDYLNFLEYLVWVFTPLVVVFILPFLIVILLYLSILFLHVYKRKNQLREAYSNNLWDGARKTLATLWDGHG	ATGTCCAGTGGGAATGAGTCCTGTCTGTTTGAGAACGGATCCATCAGCCTCTTCCCCTGCCTGGTCCATGTGTGGGAGGAGTGGGCAGGACTCGGGCAGATCGAGGATTATCTCAACTTCCTGGAGTATCTGGTCTGGGTTTTCACACCGCTAGTCGTGGTCTTCATCCTGCCCTTTCTCATAGTGATTCTTCTCTATCTGTCAATACTTCTCCTCCATGTGTACAAACGCAAGAACCAGCTGAGGGAAGCATATTCCAATAACCTTTGGGATGGAGCAAGGAAAACTCTGGCCACCCTGTGGGATGGGCATGGT	ATGTCCAGTGGGAATGAGTCCTGTCTGTTTGAGAACGGATCCATCAGCCTCTTCCCCTGCCTGGTCCATGTGTGGGAGGAGTGGGCAGGACTCGGGCAGATCGAGGATTATCTCAACTTCCTGGAGTATCTGGTCTGGGTTTTCACACCGCTAGTCGTGGTCTTCATCCTGCCCTTTCTCATAGTGATTCTTCTCTATCTGTCAATACTTTTCCTCCATGTGTACAAACGCAAGAACCAGCTGAGGGAAGCATATTCCAATAACCTTTGGGATGGAGCAAGGAAAACTCTGGCCACCCTGTGGGATGGGCATGGT
ATGTCCAGTGGGAATGAGTCCTGTCTGTTTGAGAACGGATCCATCAGCCTCTTCCCCTGCCTGGTCCATGTGTGGGAGGAGTGGGCAGGACTCGGGCAGATCGAGGATTATCTCAACTTCCTGGAGTATCTGGTCTGGGTTTTCACACCGCTAGTCGTGGTCTTCATCCTGCCCTTTCTCATAGTGATTCTTCTCTATCTGTCAATACTTTTCCTCCATGTGTACGAACGCAAGAACCAGCTGAGGGAAGCATATTCCAATAACCTTTGGGATGGAGCAAGGAAAACTCTGGCCACCCTGTGGGATGGGCATGGT	450	35	1 Base Change	0.1	0	MSSGNESCLFENGSISLFPCLVHVWEEWAGLGQIEDYLNFLEYLVWVFTPLVVVFILPFLIVILLYLSILFLHVYERKNQLREAYSNNLWDGARKTLATLWDGHG	MSSGNESCLFENGSISLFPCLVHVWEEWAGLGQIEDYLNFLEYLVWVFTPLVVVFILPFLIVILLYLSILFLHVYKRKNQLREAYSNNLWDGARKTLATLWDGHG	ATGTCCAGTGGGAATGAGTCCTGTCTGTTTGAGAACGGATCCATCAGCCTCTTCCCCTGCCTGGTCCATGTGTGGGAGGAGTGGGCAGGACTCGGGCAGATCGAGGATTATCTCAACTTCCTGGAGTATCTGGTCTGGGTTTTCACACCGCTAGTCGTGGTCTTCATCCTGCCCTTTCTCATAGTGATTCTTCTCTATCTGTCAATACTTTTCCTCCATGTGTACGAACGCAAGAACCAGCTGAGGGAAGCATATTCCAATAACCTTTGGGATGGAGCAAGGAAAACTCTGGCCACCCTGTGGGATGGGCATGGT	ATGTCCAGTGGGAATGAGTCCTGTCTGTTTGAGAACGGATCCATCAGCCTCTTCCCCTGCCTGGTCCATGTGTGGGAGGAGTGGGCAGGACTCGGGCAGATCGAGGATTATCTCAACTTCCTGGAGTATCTGGTCTGGGTTTTCACACCGCTAGTCGTGGTCTTCATCCTGCCCTTTCTCATAGTGATTCTTCTCTATCTGTCAATACTTTTCCTCCATGTGTACAAACGCAAGAACCAGCTGAGGGAAGCATATTCCAATAACCTTTGGGATGGAGCAAGGAAAACTCTGGCCACCCTGTGGGATGGGCATGGT
ATGTCCAGTGGGAATGAGTCCTGTCTGTTTGAGAACGGATCCATCAGCCTCTTCCCCTGCCTGGTCCATGTGTGGGAGGAGTGGGCAGGACTCGGGCAGATCGAGGATTATCTCAACTTCCTGGAGTATCTGGTCTGGGTCTTCACACCGCTAGTCGTGGTCTTCATCCTGCCCTTTCTCATAGTGATTCTTCTCTATCTGTCAATACTTTTCCTCCATGTGTACAAACGCAAGAACCAGCTGAGGGAAGCATATTCCAATAACCTTTGGGATGGAGCAAGGAAAACTCTGGCCACCCTGTGGGATGGGCATGGT	447	35	1 Base Change	0.1	0	MSSGNESCLFENGSISLFPCLVHVWEEWAGLGQIEDYLNFLEYLVWVFTPLVVVFILPFLIVILLYLSILFLHVYKRKNQLREAYSNNLWDGARKTLATLWDGHG	MSSGNESCLFENGSISLFPCLVHVWEEWAGLGQIEDYLNFLEYLVWVFTPLVVVFILPFLIVILLYLSILFLHVYKRKNQLREAYSNNLWDGARKTLATLWDGHG	ATGTCCAGTGGGAATGAGTCCTGTCTGTTTGAGAACGGATCCATCAGCCTCTTCCCCTGCCTGGTCCATGTGTGGGAGGAGTGGGCAGGACTCGGGCAGATCGAGGATTATCTCAACTTCCTGGAGTATCTGGTCTGGGTCTTCACACCGCTAGTCGTGGTCTTCATCCTGCCCTTTCTCATAGTGATTCTTCTCTATCTGTCAATACTTTTCCTCCATGTGTACAAACGCAAGAACCAGCTGAGGGAAGCATATTCCAATAACCTTTGGGATGGAGCAAGGAAAACTCTGGCCACCCTGTGGGATGGGCATGGT	ATGTCCAGTGGGAATGAGTCCTGTCTGTTTGAGAACGGATCCATCAGCCTCTTCCCCTGCCTGGTCCATGTGTGGGAGGAGTGGGCAGGACTCGGGCAGATCGAGGATTATCTCAACTTCCTGGAGTATCTGGTCTGGGTTTTCACACCGCTAGTCGTGGTCTTCATCCTGCCCTTTCTCATAGTGATTCTTCTCTATCTGTCAATACTTTTCCTCCATGTGTACAAACGCAAGAACCAGCTGAGGGAAGCATATTCCAATAACCTTTGGGATGGAGCAAGGAAAACTCTGGCCACCCTGTGGGATGGGCATGGT
ATGTCCAGTGGGAATGAGTCCTGTCTGTTTGAGAACGGATCCATCAGCCTCTTCCCCTGCCTGGTCCATGTGTGGGAGGAGTGGGCAGGACTCGGGCAGATCGAGGATTATCTCAACTTCCTGGAGTATCTGGTCTGGGTTTTCACACCGCTAGTCGTGGTCTTCATCCTGCCCCTTCTCATAGTGATTCTTCTCTATCTGTCAATACTTTTCCTCCATGTGTACAAACGCAAGAACCAGCTGAGGGAAGCATATTCCAATAACCTTTGGGATGGAGCAAGGAAAACTCTGGCCACCCTGTGGGATGGGCATGGT	446	35	1 Base Change	0.1	0	MSSGNESCLFENGSISLFPCLVHVWEEWAGLGQIEDYLNFLEYLVWVFTPLVVVFILPLLIVILLYLSILFLHVYKRKNQLREAYSNNLWDGARKTLATLWDGHG	MSSGNESCLFENGSISLFPCLVHVWEEWAGLGQIEDYLNFLEYLVWVFTPLVVVFILPFLIVILLYLSILFLHVYKRKNQLREAYSNNLWDGARKTLATLWDGHG	ATGTCCAGTGGGAATGAGTCCTGTCTGTTTGAGAACGGATCCATCAGCCTCTTCCCCTGCCTGGTCCATGTGTGGGAGGAGTGGGCAGGACTCGGGCAGATCGAGGATTATCTCAACTTCCTGGAGTATCTGGTCTGGGTTTTCACACCGCTAGTCGTGGTCTTCATCCTGCCCCTTCTCATAGTGATTCTTCTCTATCTGTCAATACTTTTCCTCCATGTGTACAAACGCAAGAACCAGCTGAGGGAAGCATATTCCAATAACCTTTGGGATGGAGCAAGGAAAACTCTGGCCACCCTGTGGGATGGGCATGGT	ATGTCCAGTGGGAATGAGTCCTGTCTGTTTGAGAACGGATCCATCAGCCTCTTCCCCTGCCTGGTCCATGTGTGGGAGGAGTGGGCAGGACTCGGGCAGATCGAGGATTATCTCAACTTCCTGGAGTATCTGGTCTGGGTTTTCACACCGCTAGTCGTGGTCTTCATCCTGCCCTTTCTCATAGTGATTCTTCTCTATCTGTCAATACTTTTCCTCCATGTGTACAAACGCAAGAACCAGCTGAGGGAAGCATATTCCAATAACCTTTGGGATGGAGCAAGGAAAACTCTGGCCACCCTGTGGGATGGGCATGGT
ATGTCCAGTGGGAATGAGTCCTGTCTGTTTGAGAACGGATCCATCAGCCTCTTCCCCTGCCTGGTCCATGTGTGGGAGGAGTGGGCAGGACTCGGGCAGATCGAGGATTATCTCAACTTCCTGGAGTATCTGGTCTGGGTTTTCACACCGCTAGTCGTGGTCTTCATCCTGCCCTTTCTCATAGTGATTCTTCTCTATCTGTCAATACTTTTCCTCCATGTGTACAAACGCAAGAACCAGCTGAGGGAGGCATATTCCAATAACCTTTGGGATGGAGCAAGGAAAACTCTGGCCACCCTGTGGGATGGGCATGGT	445	35	1 Base Change	0.1	0	MSSGNESCLFENGSISLFPCLVHVWEEWAGLGQIEDYLNFLEYLVWVFTPLVVVFILPFLIVILLYLSILFLHVYKRKNQLREAYSNNLWDGARKTLATLWDGHG	MSSGNESCLFENGSISLFPCLVHVWEEWAGLGQIEDYLNFLEYLVWVFTPLVVVFILPFLIVILLYLSILFLHVYKRKNQLREAYSNNLWDGARKTLATLWDGHG	ATGTCCAGTGGGAATGAGTCCTGTCTGTTTGAGAACGGATCCATCAGCCTCTTCCCCTGCCTGGTCCATGTGTGGGAGGAGTGGGCAGGACTCGGGCAGATCGAGGATTATCTCAACTTCCTGGAGTATCTGGTCTGGGTTTTCACACCGCTAGTCGTGGTCTTCATCCTGCCCTTTCTCATAGTGATTCTTCTCTATCTGTCAATACTTTTCCTCCATGTGTACAAACGCAAGAACCAGCTGAGGGAGGCATATTCCAATAACCTTTGGGATGGAGCAAGGAAAACTCTGGCCACCCTGTGGGATGGGCATGGT	ATGTCCAGTGGGAATGAGTCCTGTCTGTTTGAGAACGGATCCATCAGCCTCTTCCCCTGCCTGGTCCATGTGTGGGAGGAGTGGGCAGGACTCGGGCAGATCGAGGATTATCTCAACTTCCTGGAGTATCTGGTCTGGGTTTTCACACCGCTAGTCGTGGTCTTCATCCTGCCCTTTCTCATAGTGATTCTTCTCTATCTGTCAATACTTTTCCTCCATGTGTACAAACGCAAGAACCAGCTGAGGGAAGCATATTCCAATAACCTTTGGGATGGAGCAAGGAAAACTCTGGCCACCCTGTGGGATGGGCATGGT
ATGTCCAGTGGGAATGAGTCCTGTCTGTTTGAGAACGGATCCATCAGCCTCTTCCCCTGCCTGGTCCATGTGTGGGAGGAGTGGGCAGGACTCGGGCAGATCGAGGATTATCTCAACTTCCTGGAGTATCTGGTCTGGGTTTTCACACCGCTAGTCGTGGTCTTCATCCTGCCCTTTCTCATAGTGATTCTTCTCTATCTGTCAATACTCTTCCTCCATGTGTACAAACGCAAGAACCAGCTGAGGGAAGCATATTCCAATAACCTTTGGGATGGAGCAAGGAAAACTCTGGCCACCCTGTGGGATGGGCATGGT	444	35	1 Base Change	0.1	0	MSSGNESCLFENGSISLFPCLVHVWEEWAGLGQIEDYLNFLEYLVWVFTPLVVVFILPFLIVILLYLSILFLHVYKRKNQLREAYSNNLWDGARKTLATLWDGHG	MSSGNESCLFENGSISLFPCLVHVWEEWAGLGQIEDYLNFLEYLVWVFTPLVVVFILPFLIVILLYLSILFLHVYKRKNQLREAYSNNLWDGARKTLATLWDGHG	ATGTCCAGTGGGAATGAGTCCTGTCTGTTTGAGAACGGATCCATCAGCCTCTTCCCCTGCCTGGTCCATGTGTGGGAGGAGTGGGCAGGACTCGGGCAGATCGAGGATTATCTCAACTTCCTGGAGTATCTGGTCTGGGTTTTCACACCGCTAGTCGTGGTCTTCATCCTGCCCTTTCTCATAGTGATTCTTCTCTATCTGTCAATACTCTTCCTCCATGTGTACAAACGCAAGAACCAGCTGAGGGAAGCATATTCCAATAACCTTTGGGATGGAGCAAGGAAAACTCTGGCCACCCTGTGGGATGGGCATGGT	ATGTCCAGTGGGAATGAGTCCTGTCTGTTTGAGAACGGATCCATCAGCCTCTTCCCCTGCCTGGTCCATGTGTGGGAGGAGTGGGCAGGACTCGGGCAGATCGAGGATTATCTCAACTTCCTGGAGTATCTGGTCTGGGTTTTCACACCGCTAGTCGTGGTCTTCATCCTGCCCTTTCTCATAGTGATTCTTCTCTATCTGTCAATACTTTTCCTCCATGTGTACAAACGCAAGAACCAGCTGAGGGAAGCATATTCCAATAACCTTTGGGATGGAGCAAGGAAAACTCTGGCCACCCTGTGGGATGGGCATGGT
ATGTCCAGTGGGAATGAGTCCTGTCTGTTTGAGAACGGATCCATCAGCCTCTTCCCCTGCCTGGTCCATGTGTGGGAGGAGTGGGCAGGACTCGGGCAGATCGAGGATTATCTCAACTTCCTGGAGTATCTGGTCTGGGTTTTCACACCGCTAGTCGTGGTCTTCATCCTGCCCTTTCTCATAGTGATTCTTCTCTATCTGTCAATACTTTTCCTCCATGCGTACAAACGCAAGAACCAGCTGAGGGAAGCATATTCCAATAACCTTTGGGATGGAGCAAGGAAAACTCTGGCCACCCTGTGGGATGGGCATGGT	444	35	1 Base Change	0.1	0	MSSGNESCLFENGSISLFPCLVHVWEEWAGLGQIEDYLNFLEYLVWVFTPLVVVFILPFLIVILLYLSILFLHAYKRKNQLREAYSNNLWDGARKTLATLWDGHG	MSSGNESCLFENGSISLFPCLVHVWEEWAGLGQIEDYLNFLEYLVWVFTPLVVVFILPFLIVILLYLSILFLHVYKRKNQLREAYSNNLWDGARKTLATLWDGHG	ATGTCCAGTGGGAATGAGTCCTGTCTGTTTGAGAACGGATCCATCAGCCTCTTCCCCTGCCTGGTCCATGTGTGGGAGGAGTGGGCAGGACTCGGGCAGATCGAGGATTATCTCAACTTCCTGGAGTATCTGGTCTGGGTTTTCACACCGCTAGTCGTGGTCTTCATCCTGCCCTTTCTCATAGTGATTCTTCTCTATCTGTCAATACTTTTCCTCCATGCGTACAAACGCAAGAACCAGCTGAGGGAAGCATATTCCAATAACCTTTGGGATGGAGCAAGGAAAACTCTGGCCACCCTGTGGGATGGGCATGGT	ATGTCCAGTGGGAATGAGTCCTGTCTGTTTGAGAACGGATCCATCAGCCTCTTCCCCTGCCTGGTCCATGTGTGGGAGGAGTGGGCAGGACTCGGGCAGATCGAGGATTATCTCAACTTCCTGGAGTATCTGGTCTGGGTTTTCACACCGCTAGTCGTGGTCTTCATCCTGCCCTTTCTCATAGTGATTCTTCTCTATCTGTCAATACTTTTCCTCCATGTGTACAAACGCAAGAACCAGCTGAGGGAAGCATATTCCAATAACCTTTGGGATGGAGCAAGGAAAACTCTGGCCACCCTGTGGGATGGGCATGGT
ATGTCCAGTGGGAATGAGTCCTGTCTGTTTGAGAACGGATCCATCAGCCTCTTCCCCTGCCTGGTCCATGTGTGGGAGGAGTGGGCAGGACTCGGGCAGATCGAGGATTATCTCAACTTCCTGGAGTATCTGGTCTGGGTTTTCACACCGCTAGTCGTGGTCTTCATCCTGCCCTTTCTCATAGTGATTCTTCTCTATCTGTCAATACTTTTCCTCCATGTGTACAAACGCAAGAACCAGCTGAGGGAAGCATATTCCAATAACCTTTGGGATGGAGCAAGGAAGACTCTGGCCACCCTGTGGGATGGGCATGGT	440	35	1 Base Change	0.1	0	MSSGNESCLFENGSISLFPCLVHVWEEWAGLGQIEDYLNFLEYLVWVFTPLVVVFILPFLIVILLYLSILFLHVYKRKNQLREAYSNNLWDGARKTLATLWDGHG	MSSGNESCLFENGSISLFPCLVHVWEEWAGLGQIEDYLNFLEYLVWVFTPLVVVFILPFLIVILLYLSILFLHVYKRKNQLREAYSNNLWDGARKTLATLWDGHG	ATGTCCAGTGGGAATGAGTCCTGTCTGTTTGAGAACGGATCCATCAGCCTCTTCCCCTGCCTGGTCCATGTGTGGGAGGAGTGGGCAGGACTCGGGCAGATCGAGGATTATCTCAACTTCCTGGAGTATCTGGTCTGGGTTTTCACACCGCTAGTCGTGGTCTTCATCCTGCCCTTTCTCATAGTGATTCTTCTCTATCTGTCAATACTTTTCCTCCATGTGTACAAACGCAAGAACCAGCTGAGGGAAGCATATTCCAATAACCTTTGGGATGGAGCAAGGAAGACTCTGGCCACCCTGTGGGATGGGCATGGT	ATGTCCAGTGGGAATGAGTCCTGTCTGTTTGAGAACGGATCCATCAGCCTCTTCCCCTGCCTGGTCCATGTGTGGGAGGAGTGGGCAGGACTCGGGCAGATCGAGGATTATCTCAACTTCCTGGAGTATCTGGTCTGGGTTTTCACACCGCTAGTCGTGGTCTTCATCCTGCCCTTTCTCATAGTGATTCTTCTCTATCTGTCAATACTTTTCCTCCATGTGTACAAACGCAAGAACCAGCTGAGGGAAGCATATTCCAATAACCTTTGGGATGGAGCAAGGAAAACTCTGGCCACCCTGTGGGATGGGCATGGT
ATGTCCAGTGGGAATGAGTCCTGTCTGTTTGGGAACGGATCCATCAGCCTCTTCCCCTGCCTGGTCCATGTGTGGGAGGAGTGGGCAGGACTCGGGCAGATCGAGGATTATCTCAACTTCCTGGAGTATCTGGTCTGGGTTTTCACACCGCTAGTCGTGGTCTTCATCCTGCCCTTTCTCATAGTGATTCTTCTCTATCTGTCAATACTTTTCCTCCATGTGTACAAACGCAAGAACCAGCTGAGGGAAGCATATTCCAATAACCTTTGGGATGGAGCAAGGAAAACTCTGGCCACCCTGTGGGATGGGCATGGT	439	35	1 Base Change	0.1	0	MSSGNESCLFGNGSISLFPCLVHVWEEWAGLGQIEDYLNFLEYLVWVFTPLVVVFILPFLIVILLYLSILFLHVYKRKNQLREAYSNNLWDGARKTLATLWDGHG	MSSGNESCLFENGSISLFPCLVHVWEEWAGLGQIEDYLNFLEYLVWVFTPLVVVFILPFLIVILLYLSILFLHVYKRKNQLREAYSNNLWDGARKTLATLWDGHG	ATGTCCAGTGGGAATGAGTCCTGTCTGTTTGGGAACGGATCCATCAGCCTCTTCCCCTGCCTGGTCCATGTGTGGGAGGAGTGGGCAGGACTCGGGCAGATCGAGGATTATCTCAACTTCCTGGAGTATCTGGTCTGGGTTTTCACACCGCTAGTCGTGGTCTTCATCCTGCCCTTTCTCATAGTGATTCTTCTCTATCTGTCAATACTTTTCCTCCATGTGTACAAACGCAAGAACCAGCTGAGGGAAGCATATTCCAATAACCTTTGGGATGGAGCAAGGAAAACTCTGGCCACCCTGTGGGATGGGCATGGT	ATGTCCAGTGGGAATGAGTCCTGTCTGTTTGAGAACGGATCCATCAGCCTCTTCCCCTGCCTGGTCCATGTGTGGGAGGAGTGGGCAGGACTCGGGCAGATCGAGGATTATCTCAACTTCCTGGAGTATCTGGTCTGGGTTTTCACACCGCTAGTCGTGGTCTTCATCCTGCCCTTTCTCATAGTGATTCTTCTCTATCTGTCAATACTTTTCCTCCATGTGTACAAACGCAAGAACCAGCTGAGGGAAGCATATTCCAATAACCTTTGGGATGGAGCAAGGAAAACTCTGGCCACCCTGTGGGATGGGCATGGT
ATGTCCAGTGGGAATGAGTCCTGTCTGTTTGAGAACGGATCCATCAGCCTCCTCCCCTGCCTGGTCCATGTGTGGGAGGAGTGGGCAGGACTCGGGCAGATCGAGGATTATCTCAACTTCCTGGAGTATCTGGTCTGGGTTTTCACACCGCTAGTCGTGGTCTTCATCCTGCCCTTTCTCATAGTGATTCTTCTCTATCTGTCAATACTTTTCCTCCATGTGTACAAACGCAAGAACCAGCTGAGGGAAGCATATTCCAATAACCTTTGGGATGGAGCAAGGAAAACTCTGGCCACCCTGTGGGATGGGCATGGT	434	35	1 Base Change	0.1	0	MSSGNESCLFENGSISLLPCLVHVWEEWAGLGQIEDYLNFLEYLVWVFTPLVVVFILPFLIVILLYLSILFLHVYKRKNQLREAYSNNLWDGARKTLATLWDGHG	MSSGNESCLFENGSISLFPCLVHVWEEWAGLGQIEDYLNFLEYLVWVFTPLVVVFILPFLIVILLYLSILFLHVYKRKNQLREAYSNNLWDGARKTLATLWDGHG	ATGTCCAGTGGGAATGAGTCCTGTCTGTTTGAGAACGGATCCATCAGCCTCCTCCCCTGCCTGGTCCATGTGTGGGAGGAGTGGGCAGGACTCGGGCAGATCGAGGATTATCTCAACTTCCTGGAGTATCTGGTCTGGGTTTTCACACCGCTAGTCGTGGTCTTCATCCTGCCCTTTCTCATAGTGATTCTTCTCTATCTGTCAATACTTTTCCTCCATGTGTACAAACGCAAGAACCAGCTGAGGGAAGCATATTCCAATAACCTTTGGGATGGAGCAAGGAAAACTCTGGCCACCCTGTGGGATGGGCATGGT	ATGTCCAGTGGGAATGAGTCCTGTCTGTTTGAGAACGGATCCATCAGCCTCTTCCCCTGCCTGGTCCATGTGTGGGAGGAGTGGGCAGGACTCGGGCAGATCGAGGATTATCTCAACTTCCTGGAGTATCTGGTCTGGGTTTTCACACCGCTAGTCGTGGTCTTCATCCTGCCCTTTCTCATAGTGATTCTTCTCTATCTGTCAATACTTTTCCTCCATGTGTACAAACGCAAGAACCAGCTGAGGGAAGCATATTCCAATAACCTTTGGGATGGAGCAAGGAAAACTCTGGCCACCCTGTGGGATGGGCATGGT
ATGTCCAGTGGGAATGAGTCCTGTCTGTTTGAGAACGGATCCATCAGCCTCTTCCCCTGCCTGGTCCATGTGTGGGAGGAGTGGGCAGGACTCGGGCAGATCGAGGATTATCTCAACTTCCTGGAGTATCTGGTCTGGGTTTTCGCACCGCTAGTCGTGGTCTTCATCCTGCCCTTTCTCATAGTGATTCTTCTCTATCTGTCAATACTTTTCCTCCATGTGTACAAACGCAAGAACCAGCTGAGGGAAGCATATTCCAATAACCTTTGGGATGGAGCAAGGAAAACTCTGGCCACCCTGTGGGATGGGCATGGT	431	35	1 Base Change	0.1	0	MSSGNESCLFENGSISLFPCLVHVWEEWAGLGQIEDYLNFLEYLVWVFAPLVVVFILPFLIVILLYLSILFLHVYKRKNQLREAYSNNLWDGARKTLATLWDGHG	MSSGNESCLFENGSISLFPCLVHVWEEWAGLGQIEDYLNFLEYLVWVFTPLVVVFILPFLIVILLYLSILFLHVYKRKNQLREAYSNNLWDGARKTLATLWDGHG	ATGTCCAGTGGGAATGAGTCCTGTCTGTTTGAGAACGGATCCATCAGCCTCTTCCCCTGCCTGGTCCATGTGTGGGAGGAGTGGGCAGGACTCGGGCAGATCGAGGATTATCTCAACTTCCTGGAGTATCTGGTCTGGGTTTTCGCACCGCTAGTCGTGGTCTTCATCCTGCCCTTTCTCATAGTGATTCTTCTCTATCTGTCAATACTTTTCCTCCATGTGTACAAACGCAAGAACCAGCTGAGGGAAGCATATTCCAATAACCTTTGGGATGGAGCAAGGAAAACTCTGGCCACCCTGTGGGATGGGCATGGT	ATGTCCAGTGGGAATGAGTCCTGTCTGTTTGAGAACGGATCCATCAGCCTCTTCCCCTGCCTGGTCCATGTGTGGGAGGAGTGGGCAGGACTCGGGCAGATCGAGGATTATCTCAACTTCCTGGAGTATCTGGTCTGGGTTTTCACACCGCTAGTCGTGGTCTTCATCCTGCCCTTTCTCATAGTGATTCTTCTCTATCTGTCAATACTTTTCCTCCATGTGTACAAACGCAAGAACCAGCTGAGGGAAGCATATTCCAATAACCTTTGGGATGGAGCAAGGAAAACTCTGGCCACCCTGTGGGATGGGCATGGT
ATGTCCAGTGGGAATGAGTCCTGTCTGTTTGAGAACGGATCCATCAGCCTCTTCCCCTGCCTGGTCCATGTGTGGGAGGAGTGGGCAGGACTCGGGCAGATCGAGGATTATCTCAACTTCCTGGAGTATCTGGTCTGGGTTTTCACACCGCTAGTCGTGGTCTTCATCCTGCCCTTTCTCATAGTGATTCTTCTCTATCCGTCAATACTTTTCCTCCATGTGTACAAACGCAAGAACCAGCTGAGGGAAGCATATTCCAATAACCTTTGGGATGGAGCAAGGAAAACTCTGGCCACCCTGTGGGATGGGCATGGT	430	35	1 Base Change	0.1	0	MSSGNESCLFENGSISLFPCLVHVWEEWAGLGQIEDYLNFLEYLVWVFTPLVVVFILPFLIVILLYPSILFLHVYKRKNQLREAYSNNLWDGARKTLATLWDGHG	MSSGNESCLFENGSISLFPCLVHVWEEWAGLGQIEDYLNFLEYLVWVFTPLVVVFILPFLIVILLYLSILFLHVYKRKNQLREAYSNNLWDGARKTLATLWDGHG	ATGTCCAGTGGGAATGAGTCCTGTCTGTTTGAGAACGGATCCATCAGCCTCTTCCCCTGCCTGGTCCATGTGTGGGAGGAGTGGGCAGGACTCGGGCAGATCGAGGATTATCTCAACTTCCTGGAGTATCTGGTCTGGGTTTTCACACCGCTAGTCGTGGTCTTCATCCTGCCCTTTCTCATAGTGATTCTTCTCTATCCGTCAATACTTTTCCTCCATGTGTACAAACGCAAGAACCAGCTGAGGGAAGCATATTCCAATAACCTTTGGGATGGAGCAAGGAAAACTCTGGCCACCCTGTGGGATGGGCATGGT	ATGTCCAGTGGGAATGAGTCCTGTCTGTTTGAGAACGGATCCATCAGCCTCTTCCCCTGCCTGGTCCATGTGTGGGAGGAGTGGGCAGGACTCGGGCAGATCGAGGATTATCTCAACTTCCTGGAGTATCTGGTCTGGGTTTTCACACCGCTAGTCGTGGTCTTCATCCTGCCCTTTCTCATAGTGATTCTTCTCTATCTGTCAATACTTTTCCTCCATGTGTACAAACGCAAGAACCAGCTGAGGGAAGCATATTCCAATAACCTTTGGGATGGAGCAAGGAAAACTCTGGCCACCCTGTGGGATGGGCATGGT
ATGTCCAGTGGGAATGAGTCCTGTCTGTTTGAGAACGGATCCATCAGCCTCTTCCCCTGCCTGGTCCATGTGTGGGAGGAGTGGGCAGGACTCGGGCAGATCGAGGATTATCTCAACTTCCTGGAGTATCTGGTCTGGGTTTTCACACCGCTAGTCGTGGTCTTCATCCTGCCCTTTCTCATAGTGATTCTTCTCTATCTGTCAATACTTTTCCTCCATGTGTACAAACGCAAGAACCAGCTGAGGGAAGCATATTCCAATAACCTTTGGGGTGGAGCAAGGAAAACTCTGGCCACCCTGTGGGATGGGCATGGT	430	35	1 Base Change	0.1	0	MSSGNESCLFENGSISLFPCLVHVWEEWAGLGQIEDYLNFLEYLVWVFTPLVVVFILPFLIVILLYLSILFLHVYKRKNQLREAYSNNLWGGARKTLATLWDGHG	MSSGNESCLFENGSISLFPCLVHVWEEWAGLGQIEDYLNFLEYLVWVFTPLVVVFILPFLIVILLYLSILFLHVYKRKNQLREAYSNNLWDGARKTLATLWDGHG	ATGTCCAGTGGGAATGAGTCCTGTCTGTTTGAGAACGGATCCATCAGCCTCTTCCCCTGCCTGGTCCATGTGTGGGAGGAGTGGGCAGGACTCGGGCAGATCGAGGATTATCTCAACTTCCTGGAGTATCTGGTCTGGGTTTTCACACCGCTAGTCGTGGTCTTCATCCTGCCCTTTCTCATAGTGATTCTTCTCTATCTGTCAATACTTTTCCTCCATGTGTACAAACGCAAGAACCAGCTGAGGGAAGCATATTCCAATAACCTTTGGGGTGGAGCAAGGAAAACTCTGGCCACCCTGTGGGATGGGCATGGT	ATGTCCAGTGGGAATGAGTCCTGTCTGTTTGAGAACGGATCCATCAGCCTCTTCCCCTGCCTGGTCCATGTGTGGGAGGAGTGGGCAGGACTCGGGCAGATCGAGGATTATCTCAACTTCCTGGAGTATCTGGTCTGGGTTTTCACACCGCTAGTCGTGGTCTTCATCCTGCCCTTTCTCATAGTGATTCTTCTCTATCTGTCAATACTTTTCCTCCATGTGTACAAACGCAAGAACCAGCTGAGGGAAGCATATTCCAATAACCTTTGGGATGGAGCAAGGAAAACTCTGGCCACCCTGTGGGATGGGCATGGT
ATGTCCAGTGGGAATGAGTCCTGTCTGTTTGAGAACGGATCCATCAGCCTCTTCCCCTGCCTGGTCCATGTGTGGGAGGAGTGGGCAGGACTCGGGCAGATCGAGGATTATCTCAACTTCCTGGAGTATCTGGTCTGGGTTTTCACACCGCTAGTCGTGGTCTTCATCCTGCCCTTTCTCATAGTGATTCTTCTCTATCTGTCAATACTTTTCCTCCATGTGTACAAACGCAGGAACCAGCTGAGGGAAGCATATTCCAATAACCTTTGGGATGGAGCAAGGAAAACTCTGGCCACCCTGTGGGATGGGCATGGT	429	35	1 Base Change	0.1	0	MSSGNESCLFENGSISLFPCLVHVWEEWAGLGQIEDYLNFLEYLVWVFTPLVVVFILPFLIVILLYLSILFLHVYKRRNQLREAYSNNLWDGARKTLATLWDGHG	MSSGNESCLFENGSISLFPCLVHVWEEWAGLGQIEDYLNFLEYLVWVFTPLVVVFILPFLIVILLYLSILFLHVYKRKNQLREAYSNNLWDGARKTLATLWDGHG	ATGTCCAGTGGGAATGAGTCCTGTCTGTTTGAGAACGGATCCATCAGCCTCTTCCCCTGCCTGGTCCATGTGTGGGAGGAGTGGGCAGGACTCGGGCAGATCGAGGATTATCTCAACTTCCTGGAGTATCTGGTCTGGGTTTTCACACCGCTAGTCGTGGTCTTCATCCTGCCCTTTCTCATAGTGATTCTTCTCTATCTGTCAATACTTTTCCTCCATGTGTACAAACGCAGGAACCAGCTGAGGGAAGCATATTCCAATAACCTTTGGGATGGAGCAAGGAAAACTCTGGCCACCCTGTGGGATGGGCATGGT	ATGTCCAGTGGGAATGAGTCCTGTCTGTTTGAGAACGGATCCATCAGCCTCTTCCCCTGCCTGGTCCATGTGTGGGAGGAGTGGGCAGGACTCGGGCAGATCGAGGATTATCTCAACTTCCTGGAGTATCTGGTCTGGGTTTTCACACCGCTAGTCGTGGTCTTCATCCTGCCCTTTCTCATAGTGATTCTTCTCTATCTGTCAATACTTTTCCTCCATGTGTACAAACGCAAGAACCAGCTGAGGGAAGCATATTCCAATAACCTTTGGGATGGAGCAAGGAAAACTCTGGCCACCCTGTGGGATGGGCATGGT
ATGTCCAGTGGGAATGAGTCCTGTCTGTTTGAGAACGGATCCATCAGCCTCTTCCCCTGCCTGGTCCATGTGTGGGAGGAGTGGGCAGGACTCGGGCAGATCGAGGATTATCTCAACTTCCTGGAGTATCTGGTCTGGGTTTCCACACCGCTAGTCGTGGTCTTCATCCTGCCCTTTCTCATAGTGATTCTTCTCTATCTGTCAATACTTTTCCTCCATGTGTACAAACGCAAGAACCAGCTGAGGGAAGCATATTCCAATAACCTTTGGGATGGAGCAAGGAAAACTCTGGCCACCCTGTGGGATGGGCATGGT	426	35	1 Base Change	0.1	0	MSSGNESCLFENGSISLFPCLVHVWEEWAGLGQIEDYLNFLEYLVWVSTPLVVVFILPFLIVILLYLSILFLHVYKRKNQLREAYSNNLWDGARKTLATLWDGHG	MSSGNESCLFENGSISLFPCLVHVWEEWAGLGQIEDYLNFLEYLVWVFTPLVVVFILPFLIVILLYLSILFLHVYKRKNQLREAYSNNLWDGARKTLATLWDGHG	ATGTCCAGTGGGAATGAGTCCTGTCTGTTTGAGAACGGATCCATCAGCCTCTTCCCCTGCCTGGTCCATGTGTGGGAGGAGTGGGCAGGACTCGGGCAGATCGAGGATTATCTCAACTTCCTGGAGTATCTGGTCTGGGTTTCCACACCGCTAGTCGTGGTCTTCATCCTGCCCTTTCTCATAGTGATTCTTCTCTATCTGTCAATACTTTTCCTCCATGTGTACAAACGCAAGAACCAGCTGAGGGAAGCATATTCCAATAACCTTTGGGATGGAGCAAGGAAAACTCTGGCCACCCTGTGGGATGGGCATGGT	ATGTCCAGTGGGAATGAGTCCTGTCTGTTTGAGAACGGATCCATCAGCCTCTTCCCCTGCCTGGTCCATGTGTGGGAGGAGTGGGCAGGACTCGGGCAGATCGAGGATTATCTCAACTTCCTGGAGTATCTGGTCTGGGTTTTCACACCGCTAGTCGTGGTCTTCATCCTGCCCTTTCTCATAGTGATTCTTCTCTATCTGTCAATACTTTTCCTCCATGTGTACAAACGCAAGAACCAGCTGAGGGAAGCATATTCCAATAACCTTTGGGATGGAGCAAGGAAAACTCTGGCCACCCTGTGGGATGGGCATGGT
ATGTCCAGTGGGAATGAGTCCTGTCTGTTTGAGAACGGATCCATCAGCCTCTTCCCCTGCCTGGTCCATGTGTGGGAGGAGTGGGCAGGACTCGGGCAGATCGAGGATTATCTCAACTTCCTGGAGTATCTGGTCTGGGTTTTCACACCGCTAGTCGTGGTCTTCATCCTGCCCTTTCTCATAGTGATTCTTCTCTATCTGTCAATACTTTTCCTCCATGTGTACAGACGCAAGAACCAGCTGAGGGAAGCATATTCCAATAACCTTTGGGATGGAGCAAGGAAAACTCTGGCCACCCTGTGGGATGGGCATGGT	426	35	1 Base Change	0.1	0	MSSGNESCLFENGSISLFPCLVHVWEEWAGLGQIEDYLNFLEYLVWVFTPLVVVFILPFLIVILLYLSILFLHVYRRKNQLREAYSNNLWDGARKTLATLWDGHG	MSSGNESCLFENGSISLFPCLVHVWEEWAGLGQIEDYLNFLEYLVWVFTPLVVVFILPFLIVILLYLSILFLHVYKRKNQLREAYSNNLWDGARKTLATLWDGHG	ATGTCCAGTGGGAATGAGTCCTGTCTGTTTGAGAACGGATCCATCAGCCTCTTCCCCTGCCTGGTCCATGTGTGGGAGGAGTGGGCAGGACTCGGGCAGATCGAGGATTATCTCAACTTCCTGGAGTATCTGGTCTGGGTTTTCACACCGCTAGTCGTGGTCTTCATCCTGCCCTTTCTCATAGTGATTCTTCTCTATCTGTCAATACTTTTCCTCCATGTGTACAGACGCAAGAACCAGCTGAGGGAAGCATATTCCAATAACCTTTGGGATGGAGCAAGGAAAACTCTGGCCACCCTGTGGGATGGGCATGGT	ATGTCCAGTGGGAATGAGTCCTGTCTGTTTGAGAACGGATCCATCAGCCTCTTCCCCTGCCTGGTCCATGTGTGGGAGGAGTGGGCAGGACTCGGGCAGATCGAGGATTATCTCAACTTCCTGGAGTATCTGGTCTGGGTTTTCACACCGCTAGTCGTGGTCTTCATCCTGCCCTTTCTCATAGTGATTCTTCTCTATCTGTCAATACTTTTCCTCCATGTGTACAAACGCAAGAACCAGCTGAGGGAAGCATATTCCAATAACCTTTGGGATGGAGCAAGGAAAACTCTGGCCACCCTGTGGGATGGGCATGGT
ATGTCCAGTGGGAATGAGTCCTGTCTGCTTGAGAACGGATCCATCAGCCTCTTCCCCTGCCTGGTCCATGTGTGGGAGGAGTGGGCAGGACTCGGGCAGATCGAGGATTATCTCAACTTCCTGGAGTATCTGGTCTGGGTTTTCACACCGCTAGTCGTGGTCTTCATCCTGCCCTTTCTCATAGTGATTCTTCTCTATCTGTCAATACTTTTCCTCCATGTGTACAAACGCAAGAACCAGCTGAGGGAAGCATATTCCAATAACCTTTGGGATGGAGCAAGGAAAACTCTGGCCACCCTGTGGGATGGGCATGGT	422	35	1 Base Change	0.1	0	MSSGNESCLLENGSISLFPCLVHVWEEWAGLGQIEDYLNFLEYLVWVFTPLVVVFILPFLIVILLYLSILFLHVYKRKNQLREAYSNNLWDGARKTLATLWDGHG	MSSGNESCLFENGSISLFPCLVHVWEEWAGLGQIEDYLNFLEYLVWVFTPLVVVFILPFLIVILLYLSILFLHVYKRKNQLREAYSNNLWDGARKTLATLWDGHG	ATGTCCAGTGGGAATGAGTCCTGTCTGCTTGAGAACGGATCCATCAGCCTCTTCCCCTGCCTGGTCCATGTGTGGGAGGAGTGGGCAGGACTCGGGCAGATCGAGGATTATCTCAACTTCCTGGAGTATCTGGTCTGGGTTTTCACACCGCTAGTCGTGGTCTTCATCCTGCCCTTTCTCATAGTGATTCTTCTCTATCTGTCAATACTTTTCCTCCATGTGTACAAACGCAAGAACCAGCTGAGGGAAGCATATTCCAATAACCTTTGGGATGGAGCAAGGAAAACTCTGGCCACCCTGTGGGATGGGCATGGT	ATGTCCAGTGGGAATGAGTCCTGTCTGTTTGAGAACGGATCCATCAGCCTCTTCCCCTGCCTGGTCCATGTGTGGGAGGAGTGGGCAGGACTCGGGCAGATCGAGGATTATCTCAACTTCCTGGAGTATCTGGTCTGGGTTTTCACACCGCTAGTCGTGGTCTTCATCCTGCCCTTTCTCATAGTGATTCTTCTCTATCTGTCAATACTTTTCCTCCATGTGTACAAACGCAAGAACCAGCTGAGGGAAGCATATTCCAATAACCTTTGGGATGGAGCAAGGAAAACTCTGGCCACCCTGTGGGATGGGCATGGT
ATGTCCAGTGGGAATGAGTCCTGTCTGTTTGAGAACGGATCCATCAGCCCCTTCCCCTGCCTGGTCCATGTGTGGGAGGAGTGGGCAGGACTCGGGCAGATCGAGGATTATCTCAACTTCCTGGAGTATCTGGTCTGGGTTTTCACACCGCTAGTCGTGGTCTTCATCCTGCCCTTTCTCATAGTGATTCTTCTCTATCTGTCAATACTTTTCCTCCATGTGTACAAACGCAAGAACCAGCTGAGGGAAGCATATTCCAATAACCTTTGGGATGGAGCAAGGAAAACTCTGGCCACCCTGTGGGATGGGCATGGT	421	35	1 Base Change	0.1	0	MSSGNESCLFENGSISPFPCLVHVWEEWAGLGQIEDYLNFLEYLVWVFTPLVVVFILPFLIVILLYLSILFLHVYKRKNQLREAYSNNLWDGARKTLATLWDGHG	MSSGNESCLFENGSISLFPCLVHVWEEWAGLGQIEDYLNFLEYLVWVFTPLVVVFILPFLIVILLYLSILFLHVYKRKNQLREAYSNNLWDGARKTLATLWDGHG	ATGTCCAGTGGGAATGAGTCCTGTCTGTTTGAGAACGGATCCATCAGCCCCTTCCCCTGCCTGGTCCATGTGTGGGAGGAGTGGGCAGGACTCGGGCAGATCGAGGATTATCTCAACTTCCTGGAGTATCTGGTCTGGGTTTTCACACCGCTAGTCGTGGTCTTCATCCTGCCCTTTCTCATAGTGATTCTTCTCTATCTGTCAATACTTTTCCTCCATGTGTACAAACGCAAGAACCAGCTGAGGGAAGCATATTCCAATAACCTTTGGGATGGAGCAAGGAAAACTCTGGCCACCCTGTGGGATGGGCATGGT	ATGTCCAGTGGGAATGAGTCCTGTCTGTTTGAGAACGGATCCATCAGCCTCTTCCCCTGCCTGGTCCATGTGTGGGAGGAGTGGGCAGGACTCGGGCAGATCGAGGATTATCTCAACTTCCTGGAGTATCTGGTCTGGGTTTTCACACCGCTAGTCGTGGTCTTCATCCTGCCCTTTCTCATAGTGATTCTTCTCTATCTGTCAATACTTTTCCTCCATGTGTACAAACGCAAGAACCAGCTGAGGGAAGCATATTCCAATAACCTTTGGGATGGAGCAAGGAAAACTCTGGCCACCCTGTGGGATGGGCATGGT
ATGTCCAGTGGGAATGAGTCCTGTCTGTTTGAGAACGGATCCATCAGCCTCTTCCCCTGCCTGGTCCATGTGTGGGAGGAGTGGGCAGGACTCGGGCAGATCGAGGATTATCTCAACTTCCTGGAGTATCTGGTCTGGGTTTTCACACCGCTAGTCGTGGTCTTCATCCTGCCCTTTCTCATAGTGATTCTTCTCTATCTGTCAATACTTTTCCTCCATGTGTACAAACGCAAGAACCAGCTGAGGGAAGCATATTCCAATAACCCTTGGGATGGAGCAAGGAAAACTCTGGCCACCCTGTGGGATGGGCATGGT	420	35	1 Base Change	0.1	0	MSSGNESCLFENGSISLFPCLVHVWEEWAGLGQIEDYLNFLEYLVWVFTPLVVVFILPFLIVILLYLSILFLHVYKRKNQLREAYSNNPWDGARKTLATLWDGHG	MSSGNESCLFENGSISLFPCLVHVWEEWAGLGQIEDYLNFLEYLVWVFTPLVVVFILPFLIVILLYLSILFLHVYKRKNQLREAYSNNLWDGARKTLATLWDGHG	ATGTCCAGTGGGAATGAGTCCTGTCTGTTTGAGAACGGATCCATCAGCCTCTTCCCCTGCCTGGTCCATGTGTGGGAGGAGTGGGCAGGACTCGGGCAGATCGAGGATTATCTCAACTTCCTGGAGTATCTGGTCTGGGTTTTCACACCGCTAGTCGTGGTCTTCATCCTGCCCTTTCTCATAGTGATTCTTCTCTATCTGTCAATACTTTTCCTCCATGTGTACAAACGCAAGAACCAGCTGAGGGAAGCATATTCCAATAACCCTTGGGATGGAGCAAGGAAAACTCTGGCCACCCTGTGGGATGGGCATGGT	ATGTCCAGTGGGAATGAGTCCTGTCTGTTTGAGAACGGATCCATCAGCCTCTTCCCCTGCCTGGTCCATGTGTGGGAGGAGTGGGCAGGACTCGGGCAGATCGAGGATTATCTCAACTTCCTGGAGTATCTGGTCTGGGTTTTCACACCGCTAGTCGTGGTCTTCATCCTGCCCTTTCTCATAGTGATTCTTCTCTATCTGTCAATACTTTTCCTCCATGTGTACAAACGCAAGAACCAGCTGAGGGAAGCATATTCCAATAACCTTTGGGATGGAGCAAGGAAAACTCTGGCCACCCTGTGGGATGGGCATGGT
ATGTCCAGTGGGAATGAGTCCTGTCTGTTTGAGAACGGATCCATCAGCCTCTTCCCCTGCCTGGTCCATGTGTGGGAGGAGTGGGCAGGACTCGGGCAGATCGAGGATTATCTCAACTTCCTGGAGTATCTGGTCTGGGTTTTCACACCGCTAGTCGTGGTCTTCATCCTGCCCTTTCTCATAGTGATTCTTCTCTATCTGTCAATACTTTTCCTCCATGTGTACAAACGCAAGAACCAGCTGAGGGAAGCATATTCCAATAACCTTTGGGATGGGGCAAGGAAAACTCTGGCCACCCTGTGGGATGGGCATGGT	420	35	1 Base Change	0.1	0	MSSGNESCLFENGSISLFPCLVHVWEEWAGLGQIEDYLNFLEYLVWVFTPLVVVFILPFLIVILLYLSILFLHVYKRKNQLREAYSNNLWDGARKTLATLWDGHG	MSSGNESCLFENGSISLFPCLVHVWEEWAGLGQIEDYLNFLEYLVWVFTPLVVVFILPFLIVILLYLSILFLHVYKRKNQLREAYSNNLWDGARKTLATLWDGHG	ATGTCCAGTGGGAATGAGTCCTGTCTGTTTGAGAACGGATCCATCAGCCTCTTCCCCTGCCTGGTCCATGTGTGGGAGGAGTGGGCAGGACTCGGGCAGATCGAGGATTATCTCAACTTCCTGGAGTATCTGGTCTGGGTTTTCACACCGCTAGTCGTGGTCTTCATCCTGCCCTTTCTCATAGTGATTCTTCTCTATCTGTCAATACTTTTCCTCCATGTGTACAAACGCAAGAACCAGCTGAGGGAAGCATATTCCAATAACCTTTGGGATGGGGCAAGGAAAACTCTGGCCACCCTGTGGGATGGGCATGGT	ATGTCCAGTGGGAATGAGTCCTGTCTGTTTGAGAACGGATCCATCAGCCTCTTCCCCTGCCTGGTCCATGTGTGGGAGGAGTGGGCAGGACTCGGGCAGATCGAGGATTATCTCAACTTCCTGGAGTATCTGGTCTGGGTTTTCACACCGCTAGTCGTGGTCTTCATCCTGCCCTTTCTCATAGTGATTCTTCTCTATCTGTCAATACTTTTCCTCCATGTGTACAAACGCAAGAACCAGCTGAGGGAAGCATATTCCAATAACCTTTGGGATGGAGCAAGGAAAACTCTGGCCACCCTGTGGGATGGGCATGGT
ATGTCCAGTGGGAATGAGTCCTGTCTGTTTGAGAACGGATCCATCAGCCTCTTCCCCTGCCTGGTCCATGTGTGGGAGGAGTGGGCAGGACTCGGGCAGATCGAGGATTATCTCAACTTCCTGGAGTATCTGGTCTGGGTTCTCACACCGCTAGTCGTGGTCTTCATCCTGCCCTTTCTCATAGTGATTCTTCTCTATCTGTCAATACTTTTCCTCCATGTGTACAAACGCAAGAACCAGCTGAGGGAAGCATATTCCAATAACCTTTGGGATGGAGCAAGGAAAACTCTGGCCACCCTGTGGGATGGGCATGGT	415	35	1 Base Change	0.1	0	MSSGNESCLFENGSISLFPCLVHVWEEWAGLGQIEDYLNFLEYLVWVLTPLVVVFILPFLIVILLYLSILFLHVYKRKNQLREAYSNNLWDGARKTLATLWDGHG	MSSGNESCLFENGSISLFPCLVHVWEEWAGLGQIEDYLNFLEYLVWVFTPLVVVFILPFLIVILLYLSILFLHVYKRKNQLREAYSNNLWDGARKTLATLWDGHG	ATGTCCAGTGGGAATGAGTCCTGTCTGTTTGAGAACGGATCCATCAGCCTCTTCCCCTGCCTGGTCCATGTGTGGGAGGAGTGGGCAGGACTCGGGCAGATCGAGGATTATCTCAACTTCCTGGAGTATCTGGTCTGGGTTCTCACACCGCTAGTCGTGGTCTTCATCCTGCCCTTTCTCATAGTGATTCTTCTCTATCTGTCAATACTTTTCCTCCATGTGTACAAACGCAAGAACCAGCTGAGGGAAGCATATTCCAATAACCTTTGGGATGGAGCAAGGAAAACTCTGGCCACCCTGTGGGATGGGCATGGT	ATGTCCAGTGGGAATGAGTCCTGTCTGTTTGAGAACGGATCCATCAGCCTCTTCCCCTGCCTGGTCCATGTGTGGGAGGAGTGGGCAGGACTCGGGCAGATCGAGGATTATCTCAACTTCCTGGAGTATCTGGTCTGGGTTTTCACACCGCTAGTCGTGGTCTTCATCCTGCCCTTTCTCATAGTGATTCTTCTCTATCTGTCAATACTTTTCCTCCATGTGTACAAACGCAAGAACCAGCTGAGGGAAGCATATTCCAATAACCTTTGGGATGGAGCAAGGAAAACTCTGGCCACCCTGTGGGATGGGCATGGT
ATGTCCAGTGGGAATGAGTCCTGTCTGTTTGAGAACGGATCCATCAGCCTCTTCCCCTGCCTGGTCCATGTGTGGGAGGAGTGGGCAGGACTCGGGCAGATCGAGGATTACCTCAACTTCCTGGAGTATCTGGTCTGGGTTTTCACACCGCTAGTCGTGGTCTTCATCCTGCCCTTTCTCATAGTGATTCTTCTCTATCTGTCAATACTTTTCCTCCATGTGTACAAACGCAAGAACCAGCTGAGGGAAGCATATTCCAATAACCTTTGGGATGGAGCAAGGAAAACTCTGGCCACCCTGTGGGATGGGCATGGT	412	35	1 Base Change	0.09	0	MSSGNESCLFENGSISLFPCLVHVWEEWAGLGQIEDYLNFLEYLVWVFTPLVVVFILPFLIVILLYLSILFLHVYKRKNQLREAYSNNLWDGARKTLATLWDGHG	MSSGNESCLFENGSISLFPCLVHVWEEWAGLGQIEDYLNFLEYLVWVFTPLVVVFILPFLIVILLYLSILFLHVYKRKNQLREAYSNNLWDGARKTLATLWDGHG	ATGTCCAGTGGGAATGAGTCCTGTCTGTTTGAGAACGGATCCATCAGCCTCTTCCCCTGCCTGGTCCATGTGTGGGAGGAGTGGGCAGGACTCGGGCAGATCGAGGATTACCTCAACTTCCTGGAGTATCTGGTCTGGGTTTTCACACCGCTAGTCGTGGTCTTCATCCTGCCCTTTCTCATAGTGATTCTTCTCTATCTGTCAATACTTTTCCTCCATGTGTACAAACGCAAGAACCAGCTGAGGGAAGCATATTCCAATAACCTTTGGGATGGAGCAAGGAAAACTCTGGCCACCCTGTGGGATGGGCATGGT	ATGTCCAGTGGGAATGAGTCCTGTCTGTTTGAGAACGGATCCATCAGCCTCTTCCCCTGCCTGGTCCATGTGTGGGAGGAGTGGGCAGGACTCGGGCAGATCGAGGATTATCTCAACTTCCTGGAGTATCTGGTCTGGGTTTTCACACCGCTAGTCGTGGTCTTCATCCTGCCCTTTCTCATAGTGATTCTTCTCTATCTGTCAATACTTTTCCTCCATGTGTACAAACGCAAGAACCAGCTGAGGGAAGCATATTCCAATAACCTTTGGGATGGAGCAAGGAAAACTCTGGCCACCCTGTGGGATGGGCATGGT
ATGTCCAGTGGGAATGAGTCCTGTCTGTTTGAGAACGGATCCATCAGCCTCTTCCCCTGCCTGGTCCATGTGTGGGAGGAGTGGGCAGGACTCGGGCAGATCGAGGATTATCTCAACTTCCTGGAGTATCTGGTCTGGGTTTTCACACCGCTAGTCGTGGTCTTCATCCTGCCCTTTCTCATAGTGATTCTTCTCTATCTGTCAATACTTTTCCTCCATGTGTACAAACGCAAGAACCAGCTGAGGGAAGCATACTCCAATAACCTTTGGGATGGAGCAAGGAAAACTCTGGCCACCCTGTGGGATGGGCATGGT	410	35	1 Base Change	0.09	0	MSSGNESCLFENGSISLFPCLVHVWEEWAGLGQIEDYLNFLEYLVWVFTPLVVVFILPFLIVILLYLSILFLHVYKRKNQLREAYSNNLWDGARKTLATLWDGHG	MSSGNESCLFENGSISLFPCLVHVWEEWAGLGQIEDYLNFLEYLVWVFTPLVVVFILPFLIVILLYLSILFLHVYKRKNQLREAYSNNLWDGARKTLATLWDGHG	ATGTCCAGTGGGAATGAGTCCTGTCTGTTTGAGAACGGATCCATCAGCCTCTTCCCCTGCCTGGTCCATGTGTGGGAGGAGTGGGCAGGACTCGGGCAGATCGAGGATTATCTCAACTTCCTGGAGTATCTGGTCTGGGTTTTCACACCGCTAGTCGTGGTCTTCATCCTGCCCTTTCTCATAGTGATTCTTCTCTATCTGTCAATACTTTTCCTCCATGTGTACAAACGCAAGAACCAGCTGAGGGAAGCATACTCCAATAACCTTTGGGATGGAGCAAGGAAAACTCTGGCCACCCTGTGGGATGGGCATGGT	ATGTCCAGTGGGAATGAGTCCTGTCTGTTTGAGAACGGATCCATCAGCCTCTTCCCCTGCCTGGTCCATGTGTGGGAGGAGTGGGCAGGACTCGGGCAGATCGAGGATTATCTCAACTTCCTGGAGTATCTGGTCTGGGTTTTCACACCGCTAGTCGTGGTCTTCATCCTGCCCTTTCTCATAGTGATTCTTCTCTATCTGTCAATACTTTTCCTCCATGTGTACAAACGCAAGAACCAGCTGAGGGAAGCATATTCCAATAACCTTTGGGATGGAGCAAGGAAAACTCTGGCCACCCTGTGGGATGGGCATGGT
ATGTCCAGTGGGAATGAGTCCTGTCTGTTTGAGAACGGATCCATCAGCCTCTTCCCCTGCCTGGTCCATGTGTGGGAGGAGTGGGCAGGACTCGGGCAGATCGAGGATTATCTCAACTTCCTGGAGTATCTGGTCTGGGTTTTCACACCGCTAGTCGTGGTCTTCATCCTGCCCTTTCTCATAGTGATTCTTCCCTATCTGTCAATACTTTTCCTCCATGTGTACAAACGCAAGAACCAGCTGAGGGAAGCATATTCCAATAACCTTTGGGATGGAGCAAGGAAAACTCTGGCCACCCTGTGGGATGGGCATGGT	408	35	1 Base Change	0.09	0	MSSGNESCLFENGSISLFPCLVHVWEEWAGLGQIEDYLNFLEYLVWVFTPLVVVFILPFLIVILPYLSILFLHVYKRKNQLREAYSNNLWDGARKTLATLWDGHG	MSSGNESCLFENGSISLFPCLVHVWEEWAGLGQIEDYLNFLEYLVWVFTPLVVVFILPFLIVILLYLSILFLHVYKRKNQLREAYSNNLWDGARKTLATLWDGHG	ATGTCCAGTGGGAATGAGTCCTGTCTGTTTGAGAACGGATCCATCAGCCTCTTCCCCTGCCTGGTCCATGTGTGGGAGGAGTGGGCAGGACTCGGGCAGATCGAGGATTATCTCAACTTCCTGGAGTATCTGGTCTGGGTTTTCACACCGCTAGTCGTGGTCTTCATCCTGCCCTTTCTCATAGTGATTCTTCCCTATCTGTCAATACTTTTCCTCCATGTGTACAAACGCAAGAACCAGCTGAGGGAAGCATATTCCAATAACCTTTGGGATGGAGCAAGGAAAACTCTGGCCACCCTGTGGGATGGGCATGGT	ATGTCCAGTGGGAATGAGTCCTGTCTGTTTGAGAACGGATCCATCAGCCTCTTCCCCTGCCTGGTCCATGTGTGGGAGGAGTGGGCAGGACTCGGGCAGATCGAGGATTATCTCAACTTCCTGGAGTATCTGGTCTGGGTTTTCACACCGCTAGTCGTGGTCTTCATCCTGCCCTTTCTCATAGTGATTCTTCTCTATCTGTCAATACTTTTCCTCCATGTGTACAAACGCAAGAACCAGCTGAGGGAAGCATATTCCAATAACCTTTGGGATGGAGCAAGGAAAACTCTGGCCACCCTGTGGGATGGGCATGGT
ATGTCCAGTGGGAATGAGTCCTGTCTGTTTGAGAACGGATCCATCAGCCTCTTCCCCTGCCTGGTCCATGTGTGGGAGGAGTGGGCAGGACTCGGGCAGATCGAGGATTATCTCAACTTCCTGGAGTATCTGGTCTGGGTTTTCACACCGCTAGTCGTGGTCTTCATCCTGCCCTTTCTCATAGTGATTCTTCTCTATCTGTCGATACTTTTCCTCCATGTGTACAAACGCAAGAACCAGCTGAGGGAAGCATATTCCAATAACCTTTGGGATGGAGCAAGGAAAACTCTGGCCACCCTGTGGGATGGGCATGGT	408	35	1 Base Change	0.09	0	MSSGNESCLFENGSISLFPCLVHVWEEWAGLGQIEDYLNFLEYLVWVFTPLVVVFILPFLIVILLYLSILFLHVYKRKNQLREAYSNNLWDGARKTLATLWDGHG	MSSGNESCLFENGSISLFPCLVHVWEEWAGLGQIEDYLNFLEYLVWVFTPLVVVFILPFLIVILLYLSILFLHVYKRKNQLREAYSNNLWDGARKTLATLWDGHG	ATGTCCAGTGGGAATGAGTCCTGTCTGTTTGAGAACGGATCCATCAGCCTCTTCCCCTGCCTGGTCCATGTGTGGGAGGAGTGGGCAGGACTCGGGCAGATCGAGGATTATCTCAACTTCCTGGAGTATCTGGTCTGGGTTTTCACACCGCTAGTCGTGGTCTTCATCCTGCCCTTTCTCATAGTGATTCTTCTCTATCTGTCGATACTTTTCCTCCATGTGTACAAACGCAAGAACCAGCTGAGGGAAGCATATTCCAATAACCTTTGGGATGGAGCAAGGAAAACTCTGGCCACCCTGTGGGATGGGCATGGT	ATGTCCAGTGGGAATGAGTCCTGTCTGTTTGAGAACGGATCCATCAGCCTCTTCCCCTGCCTGGTCCATGTGTGGGAGGAGTGGGCAGGACTCGGGCAGATCGAGGATTATCTCAACTTCCTGGAGTATCTGGTCTGGGTTTTCACACCGCTAGTCGTGGTCTTCATCCTGCCCTTTCTCATAGTGATTCTTCTCTATCTGTCAATACTTTTCCTCCATGTGTACAAACGCAAGAACCAGCTGAGGGAAGCATATTCCAATAACCTTTGGGATGGAGCAAGGAAAACTCTGGCCACCCTGTGGGATGGGCATGGT
ATGTCCAGTGGGAATGAGTCCTGTCTGTTTGAGAACGGATCCATCAGCCTCTTCCCCTGCCTGGTCCATGTGTGGGAGGAGTGGGCAGGACTCGGGCAGATCGAGGATTATCTCAACTTCCTGGGGTATCTGGTCTGGGTTTTCACACCGCTAGTCGTGGTCTTCATCCTGCCCTTTCTCATAGTGATTCTTCTCTATCTGTCAATACTTTTCCTCCATGTGTACAAACGCAAGAACCAGCTGAGGGAAGCATATTCCAATAACCTTTGGGATGGAGCAAGGAAAACTCTGGCCACCCTGTGGGATGGGCATGGT	407	35	1 Base Change	0.09	0	MSSGNESCLFENGSISLFPCLVHVWEEWAGLGQIEDYLNFLGYLVWVFTPLVVVFILPFLIVILLYLSILFLHVYKRKNQLREAYSNNLWDGARKTLATLWDGHG	MSSGNESCLFENGSISLFPCLVHVWEEWAGLGQIEDYLNFLEYLVWVFTPLVVVFILPFLIVILLYLSILFLHVYKRKNQLREAYSNNLWDGARKTLATLWDGHG	ATGTCCAGTGGGAATGAGTCCTGTCTGTTTGAGAACGGATCCATCAGCCTCTTCCCCTGCCTGGTCCATGTGTGGGAGGAGTGGGCAGGACTCGGGCAGATCGAGGATTATCTCAACTTCCTGGGGTATCTGGTCTGGGTTTTCACACCGCTAGTCGTGGTCTTCATCCTGCCCTTTCTCATAGTGATTCTTCTCTATCTGTCAATACTTTTCCTCCATGTGTACAAACGCAAGAACCAGCTGAGGGAAGCATATTCCAATAACCTTTGGGATGGAGCAAGGAAAACTCTGGCCACCCTGTGGGATGGGCATGGT	ATGTCCAGTGGGAATGAGTCCTGTCTGTTTGAGAACGGATCCATCAGCCTCTTCCCCTGCCTGGTCCATGTGTGGGAGGAGTGGGCAGGACTCGGGCAGATCGAGGATTATCTCAACTTCCTGGAGTATCTGGTCTGGGTTTTCACACCGCTAGTCGTGGTCTTCATCCTGCCCTTTCTCATAGTGATTCTTCTCTATCTGTCAATACTTTTCCTCCATGTGTACAAACGCAAGAACCAGCTGAGGGAAGCATATTCCAATAACCTTTGGGATGGAGCAAGGAAAACTCTGGCCACCCTGTGGGATGGGCATGGT
ATGTCCAGTGGGAATGAGTCCTGTCTGTTTGAGAACGGATCCATCAGCCTCTTCCCCTGCCTGGTCCATGTGTGGGAGGAGTGGGCAGGACTCGGGCAGATCGAGGATTATCTCAACTTCCTGGAGTATCTGGTCTGGGTTTTCACGCCGCTAGTCGTGGTCTTCATCCTGCCCTTTCTCATAGTGATTCTTCTCTATCTGTCAATACTTTTCCTCCATGTGTACAAACGCAAGAACCAGCTGAGGGAAGCATATTCCAATAACCTTTGGGATGGAGCAAGGAAAACTCTGGCCACCCTGTGGGATGGGCATGGT	405	35	1 Base Change	0.09	0	MSSGNESCLFENGSISLFPCLVHVWEEWAGLGQIEDYLNFLEYLVWVFTPLVVVFILPFLIVILLYLSILFLHVYKRKNQLREAYSNNLWDGARKTLATLWDGHG	MSSGNESCLFENGSISLFPCLVHVWEEWAGLGQIEDYLNFLEYLVWVFTPLVVVFILPFLIVILLYLSILFLHVYKRKNQLREAYSNNLWDGARKTLATLWDGHG	ATGTCCAGTGGGAATGAGTCCTGTCTGTTTGAGAACGGATCCATCAGCCTCTTCCCCTGCCTGGTCCATGTGTGGGAGGAGTGGGCAGGACTCGGGCAGATCGAGGATTATCTCAACTTCCTGGAGTATCTGGTCTGGGTTTTCACGCCGCTAGTCGTGGTCTTCATCCTGCCCTTTCTCATAGTGATTCTTCTCTATCTGTCAATACTTTTCCTCCATGTGTACAAACGCAAGAACCAGCTGAGGGAAGCATATTCCAATAACCTTTGGGATGGAGCAAGGAAAACTCTGGCCACCCTGTGGGATGGGCATGGT	ATGTCCAGTGGGAATGAGTCCTGTCTGTTTGAGAACGGATCCATCAGCCTCTTCCCCTGCCTGGTCCATGTGTGGGAGGAGTGGGCAGGACTCGGGCAGATCGAGGATTATCTCAACTTCCTGGAGTATCTGGTCTGGGTTTTCACACCGCTAGTCGTGGTCTTCATCCTGCCCTTTCTCATAGTGATTCTTCTCTATCTGTCAATACTTTTCCTCCATGTGTACAAACGCAAGAACCAGCTGAGGGAAGCATATTCCAATAACCTTTGGGATGGAGCAAGGAAAACTCTGGCCACCCTGTGGGATGGGCATGGT
ATGTCCAGTGGGAATGGGTCCTGTCTGTTTGAGAACGGATCCATCAGCCTCTTCCCCTGCCTGGTCCATGTGTGGGAGGAGTGGGCAGGACTCGGGCAGATCGAGGATTATCTCAACTTCCTGGAGTATCTGGTCTGGGTTTTCACACCGCTAGTCGTGGTCTTCATCCTGCCCTTTCTCATAGTGATTCTTCTCTATCTGTCAATACTTTTCCTCCATGTGTACAAACGCAAGAACCAGCTGAGGGAAGCATATTCCAATAACCTTTGGGATGGAGCAAGGAAAACTCTGGCCACCCTGTGGGATGGGCATGGT	405	35	1 Base Change	0.09	0	MSSGNGSCLFENGSISLFPCLVHVWEEWAGLGQIEDYLNFLEYLVWVFTPLVVVFILPFLIVILLYLSILFLHVYKRKNQLREAYSNNLWDGARKTLATLWDGHG	MSSGNESCLFENGSISLFPCLVHVWEEWAGLGQIEDYLNFLEYLVWVFTPLVVVFILPFLIVILLYLSILFLHVYKRKNQLREAYSNNLWDGARKTLATLWDGHG	ATGTCCAGTGGGAATGGGTCCTGTCTGTTTGAGAACGGATCCATCAGCCTCTTCCCCTGCCTGGTCCATGTGTGGGAGGAGTGGGCAGGACTCGGGCAGATCGAGGATTATCTCAACTTCCTGGAGTATCTGGTCTGGGTTTTCACACCGCTAGTCGTGGTCTTCATCCTGCCCTTTCTCATAGTGATTCTTCTCTATCTGTCAATACTTTTCCTCCATGTGTACAAACGCAAGAACCAGCTGAGGGAAGCATATTCCAATAACCTTTGGGATGGAGCAAGGAAAACTCTGGCCACCCTGTGGGATGGGCATGGT	ATGTCCAGTGGGAATGAGTCCTGTCTGTTTGAGAACGGATCCATCAGCCTCTTCCCCTGCCTGGTCCATGTGTGGGAGGAGTGGGCAGGACTCGGGCAGATCGAGGATTATCTCAACTTCCTGGAGTATCTGGTCTGGGTTTTCACACCGCTAGTCGTGGTCTTCATCCTGCCCTTTCTCATAGTGATTCTTCTCTATCTGTCAATACTTTTCCTCCATGTGTACAAACGCAAGAACCAGCTGAGGGAAGCATATTCCAATAACCTTTGGGATGGAGCAAGGAAAACTCTGGCCACCCTGTGGGATGGGCATGGT
ATGTCCAGTGGGAATGAGTCCTGTCTGTTTGAGAGCGGATCCATCAGCCTCTTCCCCTGCCTGGTCCATGTGTGGGAGGAGTGGGCAGGACTCGGGCAGATCGAGGATTATCTCAACTTCCTGGAGTATCTGGTCTGGGTTTTCACACCGCTAGTCGTGGTCTTCATCCTGCCCTTTCTCATAGTGATTCTTCTCTATCTGTCAATACTTTTCCTCCATGTGTACAAACGCAAGAACCAGCTGAGGGAAGCATATTCCAATAACCTTTGGGATGGAGCAAGGAAAACTCTGGCCACCCTGTGGGATGGGCATGGT	402	35	1 Base Change	0.09	0	MSSGNESCLFESGSISLFPCLVHVWEEWAGLGQIEDYLNFLEYLVWVFTPLVVVFILPFLIVILLYLSILFLHVYKRKNQLREAYSNNLWDGARKTLATLWDGHG	MSSGNESCLFENGSISLFPCLVHVWEEWAGLGQIEDYLNFLEYLVWVFTPLVVVFILPFLIVILLYLSILFLHVYKRKNQLREAYSNNLWDGARKTLATLWDGHG	ATGTCCAGTGGGAATGAGTCCTGTCTGTTTGAGAGCGGATCCATCAGCCTCTTCCCCTGCCTGGTCCATGTGTGGGAGGAGTGGGCAGGACTCGGGCAGATCGAGGATTATCTCAACTTCCTGGAGTATCTGGTCTGGGTTTTCACACCGCTAGTCGTGGTCTTCATCCTGCCCTTTCTCATAGTGATTCTTCTCTATCTGTCAATACTTTTCCTCCATGTGTACAAACGCAAGAACCAGCTGAGGGAAGCATATTCCAATAACCTTTGGGATGGAGCAAGGAAAACTCTGGCCACCCTGTGGGATGGGCATGGT	ATGTCCAGTGGGAATGAGTCCTGTCTGTTTGAGAACGGATCCATCAGCCTCTTCCCCTGCCTGGTCCATGTGTGGGAGGAGTGGGCAGGACTCGGGCAGATCGAGGATTATCTCAACTTCCTGGAGTATCTGGTCTGGGTTTTCACACCGCTAGTCGTGGTCTTCATCCTGCCCTTTCTCATAGTGATTCTTCTCTATCTGTCAATACTTTTCCTCCATGTGTACAAACGCAAGAACCAGCTGAGGGAAGCATATTCCAATAACCTTTGGGATGGAGCAAGGAAAACTCTGGCCACCCTGTGGGATGGGCATGGT
ATGTCCAGTGGGAATGAGTCCTGTCTGTTTGAGAACGGATCCATCAGCCTCTTCCCCTGCCTGGTCCATGTGTGGGAGGAGTGGGCAGGACTCGGGCAGATCGAGGATTATCTCAACTTCCTGGAGTATCTGGTCTGGGTTTTCACACCGCTAGTCGTGGTCTTCATCCTGCCCTTTCTCATAGTGATTCTTCTCTATCTGTCAATACTTTTCCTCCATGTGTACAAACGCAAGAACCAGCTGAGGGGAGCATATTCCAATAACCTTTGGGATGGAGCAAGGAAAACTCTGGCCACCCTGTGGGATGGGCATGGT	399	35	1 Base Change	0.09	0	MSSGNESCLFENGSISLFPCLVHVWEEWAGLGQIEDYLNFLEYLVWVFTPLVVVFILPFLIVILLYLSILFLHVYKRKNQLRGAYSNNLWDGARKTLATLWDGHG	MSSGNESCLFENGSISLFPCLVHVWEEWAGLGQIEDYLNFLEYLVWVFTPLVVVFILPFLIVILLYLSILFLHVYKRKNQLREAYSNNLWDGARKTLATLWDGHG	ATGTCCAGTGGGAATGAGTCCTGTCTGTTTGAGAACGGATCCATCAGCCTCTTCCCCTGCCTGGTCCATGTGTGGGAGGAGTGGGCAGGACTCGGGCAGATCGAGGATTATCTCAACTTCCTGGAGTATCTGGTCTGGGTTTTCACACCGCTAGTCGTGGTCTTCATCCTGCCCTTTCTCATAGTGATTCTTCTCTATCTGTCAATACTTTTCCTCCATGTGTACAAACGCAAGAACCAGCTGAGGGGAGCATATTCCAATAACCTTTGGGATGGAGCAAGGAAAACTCTGGCCACCCTGTGGGATGGGCATGGT	ATGTCCAGTGGGAATGAGTCCTGTCTGTTTGAGAACGGATCCATCAGCCTCTTCCCCTGCCTGGTCCATGTGTGGGAGGAGTGGGCAGGACTCGGGCAGATCGAGGATTATCTCAACTTCCTGGAGTATCTGGTCTGGGTTTTCACACCGCTAGTCGTGGTCTTCATCCTGCCCTTTCTCATAGTGATTCTTCTCTATCTGTCAATACTTTTCCTCCATGTGTACAAACGCAAGAACCAGCTGAGGGAAGCATATTCCAATAACCTTTGGGATGGAGCAAGGAAAACTCTGGCCACCCTGTGGGATGGGCATGGT
ATGTCCAGTGGGAATGAGTCCTGTCTGTTTGAGAACGGATCCATCAGCCTCTTCCCCTGCCTGGTCCATGTGTGGGAGGAGTGGGCAGGACTCGGGCAGATCGAGGATTATCCCAACTTCCTGGAGTATCTGGTCTGGGTTTTCACACCGCTAGTCGTGGTCTTCATCCTGCCCTTTCTCATAGTGATTCTTCTCTATCTGTCAATACTTTTCCTCCATGTGTACAAACGCAAGAACCAGCTGAGGGAAGCATATTCCAATAACCTTTGGGATGGAGCAAGGAAAACTCTGGCCACCCTGTGGGATGGGCATGGT	397	35	1 Base Change	0.09	0	MSSGNESCLFENGSISLFPCLVHVWEEWAGLGQIEDYPNFLEYLVWVFTPLVVVFILPFLIVILLYLSILFLHVYKRKNQLREAYSNNLWDGARKTLATLWDGHG	MSSGNESCLFENGSISLFPCLVHVWEEWAGLGQIEDYLNFLEYLVWVFTPLVVVFILPFLIVILLYLSILFLHVYKRKNQLREAYSNNLWDGARKTLATLWDGHG	ATGTCCAGTGGGAATGAGTCCTGTCTGTTTGAGAACGGATCCATCAGCCTCTTCCCCTGCCTGGTCCATGTGTGGGAGGAGTGGGCAGGACTCGGGCAGATCGAGGATTATCCCAACTTCCTGGAGTATCTGGTCTGGGTTTTCACACCGCTAGTCGTGGTCTTCATCCTGCCCTTTCTCATAGTGATTCTTCTCTATCTGTCAATACTTTTCCTCCATGTGTACAAACGCAAGAACCAGCTGAGGGAAGCATATTCCAATAACCTTTGGGATGGAGCAAGGAAAACTCTGGCCACCCTGTGGGATGGGCATGGT	ATGTCCAGTGGGAATGAGTCCTGTCTGTTTGAGAACGGATCCATCAGCCTCTTCCCCTGCCTGGTCCATGTGTGGGAGGAGTGGGCAGGACTCGGGCAGATCGAGGATTATCTCAACTTCCTGGAGTATCTGGTCTGGGTTTTCACACCGCTAGTCGTGGTCTTCATCCTGCCCTTTCTCATAGTGATTCTTCTCTATCTGTCAATACTTTTCCTCCATGTGTACAAACGCAAGAACCAGCTGAGGGAAGCATATTCCAATAACCTTTGGGATGGAGCAAGGAAAACTCTGGCCACCCTGTGGGATGGGCATGGT
ATGTCCAGTGGGAATGAGTCCTGTCTGTTTGAGAACGGATCCATCAGCCTCTTCCCCTGCCTGGTCCATGTGTGGGAGGAGTGGGCAGGACTCGGGCAGATCGAGGATTATCTCAACTTCCTGGAGTATCTGGTCTGGGTTTTCACACCGCTAGTCGTGGTCTTCATCCTGCCCTTTCTCATAGTGATTCTTCTCTATCTGTCAATACTTTTCCTCCATGTGTACAAACGCAAGAACCAGCTGAGGGAAGCATATTCCAATAACCTTTGGGATGGAGCAAGGAAAACTCTGGCCACCCCGTGGGATGGGCATGGT	397	35	1 Base Change	0.09	0	MSSGNESCLFENGSISLFPCLVHVWEEWAGLGQIEDYLNFLEYLVWVFTPLVVVFILPFLIVILLYLSILFLHVYKRKNQLREAYSNNLWDGARKTLATPWDGHG	MSSGNESCLFENGSISLFPCLVHVWEEWAGLGQIEDYLNFLEYLVWVFTPLVVVFILPFLIVILLYLSILFLHVYKRKNQLREAYSNNLWDGARKTLATLWDGHG	ATGTCCAGTGGGAATGAGTCCTGTCTGTTTGAGAACGGATCCATCAGCCTCTTCCCCTGCCTGGTCCATGTGTGGGAGGAGTGGGCAGGACTCGGGCAGATCGAGGATTATCTCAACTTCCTGGAGTATCTGGTCTGGGTTTTCACACCGCTAGTCGTGGTCTTCATCCTGCCCTTTCTCATAGTGATTCTTCTCTATCTGTCAATACTTTTCCTCCATGTGTACAAACGCAAGAACCAGCTGAGGGAAGCATATTCCAATAACCTTTGGGATGGAGCAAGGAAAACTCTGGCCACCCCGTGGGATGGGCATGGT	ATGTCCAGTGGGAATGAGTCCTGTCTGTTTGAGAACGGATCCATCAGCCTCTTCCCCTGCCTGGTCCATGTGTGGGAGGAGTGGGCAGGACTCGGGCAGATCGAGGATTATCTCAACTTCCTGGAGTATCTGGTCTGGGTTTTCACACCGCTAGTCGTGGTCTTCATCCTGCCCTTTCTCATAGTGATTCTTCTCTATCTGTCAATACTTTTCCTCCATGTGTACAAACGCAAGAACCAGCTGAGGGAAGCATATTCCAATAACCTTTGGGATGGAGCAAGGAAAACTCTGGCCACCCTGTGGGATGGGCATGGT
ATGTCCAGTGGGAATGAGTCCTGTCTGTTTGAGAACGGATCCATCAGCCTCTTCCCCTGCCTGGTCCATGTGTGGGAGGAGTGGGCAGGACTCGGGCAGATCGAGGATTATCTCAACCTCCTGGAGTATCTGGTCTGGGTTTTCACACCGCTAGTCGTGGTCTTCATCCTGCCCTTTCTCATAGTGATTCTTCTCTATCTGTCAATACTTTTCCTCCATGTGTACAAACGCAAGAACCAGCTGAGGGAAGCATATTCCAATAACCTTTGGGATGGAGCAAGGAAAACTCTGGCCACCCTGTGGGATGGGCATGGT	395	35	1 Base Change	0.09	0	MSSGNESCLFENGSISLFPCLVHVWEEWAGLGQIEDYLNLLEYLVWVFTPLVVVFILPFLIVILLYLSILFLHVYKRKNQLREAYSNNLWDGARKTLATLWDGHG	MSSGNESCLFENGSISLFPCLVHVWEEWAGLGQIEDYLNFLEYLVWVFTPLVVVFILPFLIVILLYLSILFLHVYKRKNQLREAYSNNLWDGARKTLATLWDGHG	ATGTCCAGTGGGAATGAGTCCTGTCTGTTTGAGAACGGATCCATCAGCCTCTTCCCCTGCCTGGTCCATGTGTGGGAGGAGTGGGCAGGACTCGGGCAGATCGAGGATTATCTCAACCTCCTGGAGTATCTGGTCTGGGTTTTCACACCGCTAGTCGTGGTCTTCATCCTGCCCTTTCTCATAGTGATTCTTCTCTATCTGTCAATACTTTTCCTCCATGTGTACAAACGCAAGAACCAGCTGAGGGAAGCATATTCCAATAACCTTTGGGATGGAGCAAGGAAAACTCTGGCCACCCTGTGGGATGGGCATGGT	ATGTCCAGTGGGAATGAGTCCTGTCTGTTTGAGAACGGATCCATCAGCCTCTTCCCCTGCCTGGTCCATGTGTGGGAGGAGTGGGCAGGACTCGGGCAGATCGAGGATTATCTCAACTTCCTGGAGTATCTGGTCTGGGTTTTCACACCGCTAGTCGTGGTCTTCATCCTGCCCTTTCTCATAGTGATTCTTCTCTATCTGTCAATACTTTTCCTCCATGTGTACAAACGCAAGAACCAGCTGAGGGAAGCATATTCCAATAACCTTTGGGATGGAGCAAGGAAAACTCTGGCCACCCTGTGGGATGGGCATGGT
ATGTCCAGTGGGAATGAGTCCTGTCTGTTTGAGAACGGATCCATCAGCCTCTTCCCCTGCCTGGTCCATGGGTGGGAGGAGTGGGCAGGACTCGGGCAGATCGAGGATTATCTCAACTTCCTGGAGTATCTGGTCTGGGTTTTCACACCGCTAGTCGTGGTCTTCATCCTGCCCTTTCTCATAGTGATTCTTCTCTATCTGTCAATACTTTTCCTCCATGTGTACAAACGCAAGAACCAGCTGAGGGAAGCATATTCCAATAACCTTTGGGATGGAGCAAGGAAAACTCTGGCCACCCTGTGGGATGGGCATGGT	394	34	1 Base Change	0.09	0	MSSGNESCLFENGSISLFPCLVHGWEEWAGLGQIEDYLNFLEYLVWVFTPLVVVFILPFLIVILLYLSILFLHVYKRKNQLREAYSNNLWDGARKTLATLWDGHG	MSSGNESCLFENGSISLFPCLVHVWEEWAGLGQIEDYLNFLEYLVWVFTPLVVVFILPFLIVILLYLSILFLHVYKRKNQLREAYSNNLWDGARKTLATLWDGHG	ATGTCCAGTGGGAATGAGTCCTGTCTGTTTGAGAACGGATCCATCAGCCTCTTCCCCTGCCTGGTCCATGGGTGGGAGGAGTGGGCAGGACTCGGGCAGATCGAGGATTATCTCAACTTCCTGGAGTATCTGGTCTGGGTTTTCACACCGCTAGTCGTGGTCTTCATCCTGCCCTTTCTCATAGTGATTCTTCTCTATCTGTCAATACTTTTCCTCCATGTGTACAAACGCAAGAACCAGCTGAGGGAAGCATATTCCAATAACCTTTGGGATGGAGCAAGGAAAACTCTGGCCACCCTGTGGGATGGGCATGGT	ATGTCCAGTGGGAATGAGTCCTGTCTGTTTGAGAACGGATCCATCAGCCTCTTCCCCTGCCTGGTCCATGTGTGGGAGGAGTGGGCAGGACTCGGGCAGATCGAGGATTATCTCAACTTCCTGGAGTATCTGGTCTGGGTTTTCACACCGCTAGTCGTGGTCTTCATCCTGCCCTTTCTCATAGTGATTCTTCTCTATCTGTCAATACTTTTCCTCCATGTGTACAAACGCAAGAACCAGCTGAGGGAAGCATATTCCAATAACCTTTGGGATGGAGCAAGGAAAACTCTGGCCACCCTGTGGGATGGGCATGGT
ATGTCCAGTGGGAATGAGTCCTGTCTGTTTGAGAACGGATCCATCAGCCTCTTCCCCTGCCTGGTCCATGTGTGGGAGGAGTGGGCAGGACTCGGGCAGATCGAGGATTATCTCAACTTCCTGGAGTATCTGGTCTGGGTTTTCACACCGCTAGTCGTGGTCTTCATCCTGCCCTTTCTCATAGTGATTCTTCTCTATCTGTCAATACTTTTCCTCCATGTGTACAAACGCAAGAGCCAGCTGAGGGAAGCATATTCCAATAACCTTTGGGATGGAGCAAGGAAAACTCTGGCCACCCTGTGGGATGGGCATGGT	394	35	1 Base Change	0.09	0	MSSGNESCLFENGSISLFPCLVHVWEEWAGLGQIEDYLNFLEYLVWVFTPLVVVFILPFLIVILLYLSILFLHVYKRKSQLREAYSNNLWDGARKTLATLWDGHG	MSSGNESCLFENGSISLFPCLVHVWEEWAGLGQIEDYLNFLEYLVWVFTPLVVVFILPFLIVILLYLSILFLHVYKRKNQLREAYSNNLWDGARKTLATLWDGHG	ATGTCCAGTGGGAATGAGTCCTGTCTGTTTGAGAACGGATCCATCAGCCTCTTCCCCTGCCTGGTCCATGTGTGGGAGGAGTGGGCAGGACTCGGGCAGATCGAGGATTATCTCAACTTCCTGGAGTATCTGGTCTGGGTTTTCACACCGCTAGTCGTGGTCTTCATCCTGCCCTTTCTCATAGTGATTCTTCTCTATCTGTCAATACTTTTCCTCCATGTGTACAAACGCAAGAGCCAGCTGAGGGAAGCATATTCCAATAACCTTTGGGATGGAGCAAGGAAAACTCTGGCCACCCTGTGGGATGGGCATGGT	ATGTCCAGTGGGAATGAGTCCTGTCTGTTTGAGAACGGATCCATCAGCCTCTTCCCCTGCCTGGTCCATGTGTGGGAGGAGTGGGCAGGACTCGGGCAGATCGAGGATTATCTCAACTTCCTGGAGTATCTGGTCTGGGTTTTCACACCGCTAGTCGTGGTCTTCATCCTGCCCTTTCTCATAGTGATTCTTCTCTATCTGTCAATACTTTTCCTCCATGTGTACAAACGCAAGAACCAGCTGAGGGAAGCATATTCCAATAACCTTTGGGATGGAGCAAGGAAAACTCTGGCCACCCTGTGGGATGGGCATGGT
ATGTCCAGTGGGAATGAGTCCTGTCTGTTTGAGAACGGATCCATCAGCCTCTTCCCCTGCCTGGTCCATGTGTGGGAGGAGTGGGCAGGACTCGGGCAGATCGAGGATTATCTCAACTTCCTGGAGTATCTGGTCTGGGTTTTCACACCGCTAGTCGTGGTCTTCATCCTGCCCTTCCTCATAGTGATTCTTCTCTATCTGTCAATACTTTTCCTCCATGTGTACAAACGCAAGAACCAGCTGAGGGAAGCATATTCCAATAACCTTTGGGATGGAGCAAGGAAAACTCTGGCCACCCTGTGGGATGGGCATGGT	388	35	1 Base Change	0.09	0	MSSGNESCLFENGSISLFPCLVHVWEEWAGLGQIEDYLNFLEYLVWVFTPLVVVFILPFLIVILLYLSILFLHVYKRKNQLREAYSNNLWDGARKTLATLWDGHG	MSSGNESCLFENGSISLFPCLVHVWEEWAGLGQIEDYLNFLEYLVWVFTPLVVVFILPFLIVILLYLSILFLHVYKRKNQLREAYSNNLWDGARKTLATLWDGHG	ATGTCCAGTGGGAATGAGTCCTGTCTGTTTGAGAACGGATCCATCAGCCTCTTCCCCTGCCTGGTCCATGTGTGGGAGGAGTGGGCAGGACTCGGGCAGATCGAGGATTATCTCAACTTCCTGGAGTATCTGGTCTGGGTTTTCACACCGCTAGTCGTGGTCTTCATCCTGCCCTTCCTCATAGTGATTCTTCTCTATCTGTCAATACTTTTCCTCCATGTGTACAAACGCAAGAACCAGCTGAGGGAAGCATATTCCAATAACCTTTGGGATGGAGCAAGGAAAACTCTGGCCACCCTGTGGGATGGGCATGGT	ATGTCCAGTGGGAATGAGTCCTGTCTGTTTGAGAACGGATCCATCAGCCTCTTCCCCTGCCTGGTCCATGTGTGGGAGGAGTGGGCAGGACTCGGGCAGATCGAGGATTATCTCAACTTCCTGGAGTATCTGGTCTGGGTTTTCACACCGCTAGTCGTGGTCTTCATCCTGCCCTTTCTCATAGTGATTCTTCTCTATCTGTCAATACTTTTCCTCCATGTGTACAAACGCAAGAACCAGCTGAGGGAAGCATATTCCAATAACCTTTGGGATGGAGCAAGGAAAACTCTGGCCACCCTGTGGGATGGGCATGGT
ATGTCCAGTGGGAATGAGTCCTGTCTGTTTGAGAACGGATCCATCAGCCTCTTCCCCTGCCTGGTCCATGTGTGGGAGGAGTGGGCAGGACTCGGGCAGATCGAGGATTATCTCAACTTCCTGGAGTATCTGGTCTGGGTTTTCACACCGCTAGTCGTGGTCTTCATCCTGCCCTTTCTCATAGTGATTCTTCTCTATCTGTCAATACTTTTCCTCCATGTGTACAAACGCGAGAACCAGCTGAGGGAAGCATATTCCAATAACCTTTGGGATGGAGCAAGGAAAACTCTGGCCACCCTGTGGGATGGGCATGGT	387	35	1 Base Change	0.09	0	MSSGNESCLFENGSISLFPCLVHVWEEWAGLGQIEDYLNFLEYLVWVFTPLVVVFILPFLIVILLYLSILFLHVYKRENQLREAYSNNLWDGARKTLATLWDGHG	MSSGNESCLFENGSISLFPCLVHVWEEWAGLGQIEDYLNFLEYLVWVFTPLVVVFILPFLIVILLYLSILFLHVYKRKNQLREAYSNNLWDGARKTLATLWDGHG	ATGTCCAGTGGGAATGAGTCCTGTCTGTTTGAGAACGGATCCATCAGCCTCTTCCCCTGCCTGGTCCATGTGTGGGAGGAGTGGGCAGGACTCGGGCAGATCGAGGATTATCTCAACTTCCTGGAGTATCTGGTCTGGGTTTTCACACCGCTAGTCGTGGTCTTCATCCTGCCCTTTCTCATAGTGATTCTTCTCTATCTGTCAATACTTTTCCTCCATGTGTACAAACGCGAGAACCAGCTGAGGGAAGCATATTCCAATAACCTTTGGGATGGAGCAAGGAAAACTCTGGCCACCCTGTGGGATGGGCATGGT	ATGTCCAGTGGGAATGAGTCCTGTCTGTTTGAGAACGGATCCATCAGCCTCTTCCCCTGCCTGGTCCATGTGTGGGAGGAGTGGGCAGGACTCGGGCAGATCGAGGATTATCTCAACTTCCTGGAGTATCTGGTCTGGGTTTTCACACCGCTAGTCGTGGTCTTCATCCTGCCCTTTCTCATAGTGATTCTTCTCTATCTGTCAATACTTTTCCTCCATGTGTACAAACGCAAGAACCAGCTGAGGGAAGCATATTCCAATAACCTTTGGGATGGAGCAAGGAAAACTCTGGCCACCCTGTGGGATGGGCATGGT
ATGTCCAGTGGGAATGAGTCCTGTCTGTTTGAGAACGGATCCATCAGCCTCTTCCCCTGCCTGGTCCATGCGTGGGAGGAGTGGGCAGGACTCGGGCAGATCGAGGATTATCTCAACTTCCTGGAGTATCTGGTCTGGGTTTTCACACCGCTAGTCGTGGTCTTCATCCTGCCCTTTCTCATAGTGATTCTTCTCTATCTGTCAATACTTTTCCTCCATGTGTACAAACGCAAGAACCAGCTGAGGGAAGCATATTCCAATAACCTTTGGGATGGAGCAAGGAAAACTCTGGCCACCCTGTGGGATGGGCATGGT	386	35	1 Base Change	0.09	0	MSSGNESCLFENGSISLFPCLVHAWEEWAGLGQIEDYLNFLEYLVWVFTPLVVVFILPFLIVILLYLSILFLHVYKRKNQLREAYSNNLWDGARKTLATLWDGHG	MSSGNESCLFENGSISLFPCLVHVWEEWAGLGQIEDYLNFLEYLVWVFTPLVVVFILPFLIVILLYLSILFLHVYKRKNQLREAYSNNLWDGARKTLATLWDGHG	ATGTCCAGTGGGAATGAGTCCTGTCTGTTTGAGAACGGATCCATCAGCCTCTTCCCCTGCCTGGTCCATGCGTGGGAGGAGTGGGCAGGACTCGGGCAGATCGAGGATTATCTCAACTTCCTGGAGTATCTGGTCTGGGTTTTCACACCGCTAGTCGTGGTCTTCATCCTGCCCTTTCTCATAGTGATTCTTCTCTATCTGTCAATACTTTTCCTCCATGTGTACAAACGCAAGAACCAGCTGAGGGAAGCATATTCCAATAACCTTTGGGATGGAGCAAGGAAAACTCTGGCCACCCTGTGGGATGGGCATGGT	ATGTCCAGTGGGAATGAGTCCTGTCTGTTTGAGAACGGATCCATCAGCCTCTTCCCCTGCCTGGTCCATGTGTGGGAGGAGTGGGCAGGACTCGGGCAGATCGAGGATTATCTCAACTTCCTGGAGTATCTGGTCTGGGTTTTCACACCGCTAGTCGTGGTCTTCATCCTGCCCTTTCTCATAGTGATTCTTCTCTATCTGTCAATACTTTTCCTCCATGTGTACAAACGCAAGAACCAGCTGAGGGAAGCATATTCCAATAACCTTTGGGATGGAGCAAGGAAAACTCTGGCCACCCTGTGGGATGGGCATGGT
ATGTCCAGTGGGAATGAGTCCTGTCTGTTTGAGAACGGATCCATCAGCCTCTTCCCCTGCCTGGTCCATGTGTGGGAGGAGTGGGCAGGACTCAGGCAGATCGAGGATTATCTCAACTTCCTGGAGTATCTGGTCTGGGTTTTCACACCGCTAGTCGTGGTCTTCATCCTGCCCTTTCTCATAGTGATTCTTCTCTATCTGTCAATACTTTTCCTCCATGTGTACAAACGCAAGAACCAGCTGAGGGAAGCATATTCCAATAACCTTTGGGATGGAGCAAGGAAAACTCTGGCCACCCTGTGGGATGGGCATGGT	386	35	1 Base Change	0.09	0	MSSGNESCLFENGSISLFPCLVHVWEEWAGLRQIEDYLNFLEYLVWVFTPLVVVFILPFLIVILLYLSILFLHVYKRKNQLREAYSNNLWDGARKTLATLWDGHG	MSSGNESCLFENGSISLFPCLVHVWEEWAGLGQIEDYLNFLEYLVWVFTPLVVVFILPFLIVILLYLSILFLHVYKRKNQLREAYSNNLWDGARKTLATLWDGHG	ATGTCCAGTGGGAATGAGTCCTGTCTGTTTGAGAACGGATCCATCAGCCTCTTCCCCTGCCTGGTCCATGTGTGGGAGGAGTGGGCAGGACTCAGGCAGATCGAGGATTATCTCAACTTCCTGGAGTATCTGGTCTGGGTTTTCACACCGCTAGTCGTGGTCTTCATCCTGCCCTTTCTCATAGTGATTCTTCTCTATCTGTCAATACTTTTCCTCCATGTGTACAAACGCAAGAACCAGCTGAGGGAAGCATATTCCAATAACCTTTGGGATGGAGCAAGGAAAACTCTGGCCACCCTGTGGGATGGGCATGGT	ATGTCCAGTGGGAATGAGTCCTGTCTGTTTGAGAACGGATCCATCAGCCTCTTCCCCTGCCTGGTCCATGTGTGGGAGGAGTGGGCAGGACTCGGGCAGATCGAGGATTATCTCAACTTCCTGGAGTATCTGGTCTGGGTTTTCACACCGCTAGTCGTGGTCTTCATCCTGCCCTTTCTCATAGTGATTCTTCTCTATCTGTCAATACTTTTCCTCCATGTGTACAAACGCAAGAACCAGCTGAGGGAAGCATATTCCAATAACCTTTGGGATGGAGCAAGGAAAACTCTGGCCACCCTGTGGGATGGGCATGGT
ATGTCCAGTGGGAATGAGTCCTGTCTGTTTGAGAACGGATCCATCAGCCTCTTCCCCTGCCTGGTCCATGTGTGGGAGGAGTGGGCAGGACTCGGGCAGATCGAGGATTATCTCAACTTCCTGGAGTATCTGGTCTGGGTTTTCACACCGCTAGTCGTGGTCTTCATCCTGCCCTTTCTCATAGTGATTCTTCTCTATCTGTCAATACTTTTCCTCCATGTGTACAAACGCAAGGACCAGCTGAGGGAAGCATATTCCAATAACCTTTGGGATGGAGCAAGGAAAACTCTGGCCACCCTGTGGGATGGGCATGGT	385	35	1 Base Change	0.09	0	MSSGNESCLFENGSISLFPCLVHVWEEWAGLGQIEDYLNFLEYLVWVFTPLVVVFILPFLIVILLYLSILFLHVYKRKDQLREAYSNNLWDGARKTLATLWDGHG	MSSGNESCLFENGSISLFPCLVHVWEEWAGLGQIEDYLNFLEYLVWVFTPLVVVFILPFLIVILLYLSILFLHVYKRKNQLREAYSNNLWDGARKTLATLWDGHG	ATGTCCAGTGGGAATGAGTCCTGTCTGTTTGAGAACGGATCCATCAGCCTCTTCCCCTGCCTGGTCCATGTGTGGGAGGAGTGGGCAGGACTCGGGCAGATCGAGGATTATCTCAACTTCCTGGAGTATCTGGTCTGGGTTTTCACACCGCTAGTCGTGGTCTTCATCCTGCCCTTTCTCATAGTGATTCTTCTCTATCTGTCAATACTTTTCCTCCATGTGTACAAACGCAAGGACCAGCTGAGGGAAGCATATTCCAATAACCTTTGGGATGGAGCAAGGAAAACTCTGGCCACCCTGTGGGATGGGCATGGT	ATGTCCAGTGGGAATGAGTCCTGTCTGTTTGAGAACGGATCCATCAGCCTCTTCCCCTGCCTGGTCCATGTGTGGGAGGAGTGGGCAGGACTCGGGCAGATCGAGGATTATCTCAACTTCCTGGAGTATCTGGTCTGGGTTTTCACACCGCTAGTCGTGGTCTTCATCCTGCCCTTTCTCATAGTGATTCTTCTCTATCTGTCAATACTTTTCCTCCATGTGTACAAACGCAAGAACCAGCTGAGGGAAGCATATTCCAATAACCTTTGGGATGGAGCAAGGAAAACTCTGGCCACCCTGTGGGATGGGCATGGT
ATGTCCAGTGGGAATGAGTCCTGTCTGTTTGAGAACGGATCCATCAGCCTCTTCCCCTGCCTGGTCCATGTGTGGGAGGAGTGGGCAGGACTCGGGCAGATCGAGGATTATCTCAACTTCCTGGAGTATCTGGTCTGGGTTTTCACACCGCTAGTCGTGGTCTTCATCCCGCCCTTTCTCATAGTGATTCTTCTCTATCTGTCAATACTTTTCCTCCATGTGTACAAACGCAAGAACCAGCTGAGGGAAGCATATTCCAATAACCTTTGGGATGGAGCAAGGAAAACTCTGGCCACCCTGTGGGATGGGCATGGT	383	35	1 Base Change	0.09	0	MSSGNESCLFENGSISLFPCLVHVWEEWAGLGQIEDYLNFLEYLVWVFTPLVVVFIPPFLIVILLYLSILFLHVYKRKNQLREAYSNNLWDGARKTLATLWDGHG	MSSGNESCLFENGSISLFPCLVHVWEEWAGLGQIEDYLNFLEYLVWVFTPLVVVFILPFLIVILLYLSILFLHVYKRKNQLREAYSNNLWDGARKTLATLWDGHG	ATGTCCAGTGGGAATGAGTCCTGTCTGTTTGAGAACGGATCCATCAGCCTCTTCCCCTGCCTGGTCCATGTGTGGGAGGAGTGGGCAGGACTCGGGCAGATCGAGGATTATCTCAACTTCCTGGAGTATCTGGTCTGGGTTTTCACACCGCTAGTCGTGGTCTTCATCCCGCCCTTTCTCATAGTGATTCTTCTCTATCTGTCAATACTTTTCCTCCATGTGTACAAACGCAAGAACCAGCTGAGGGAAGCATATTCCAATAACCTTTGGGATGGAGCAAGGAAAACTCTGGCCACCCTGTGGGATGGGCATGGT	ATGTCCAGTGGGAATGAGTCCTGTCTGTTTGAGAACGGATCCATCAGCCTCTTCCCCTGCCTGGTCCATGTGTGGGAGGAGTGGGCAGGACTCGGGCAGATCGAGGATTATCTCAACTTCCTGGAGTATCTGGTCTGGGTTTTCACACCGCTAGTCGTGGTCTTCATCCTGCCCTTTCTCATAGTGATTCTTCTCTATCTGTCAATACTTTTCCTCCATGTGTACAAACGCAAGAACCAGCTGAGGGAAGCATATTCCAATAACCTTTGGGATGGAGCAAGGAAAACTCTGGCCACCCTGTGGGATGGGCATGGT
ATGTCCAGTGGGAATGAGTCCTGTCTGTTTGAGAACGGATCCATCAGCCTCTTCCCCTGCCTGGTCCATGTGTGGGAGGAGTGGGCAGGACTCGGGCAGATCGAGGATTATCTCAACTTCCTGGAGTATCTGGTCTGGGTTTTCACACCGCTAGTCGTGGCCTTCATCCTGCCCTTTCTCATAGTGATTCTTCTCTATCTGTCAATACTTTTCCTCCATGTGTACAAACGCAAGAACCAGCTGAGGGAAGCATATTCCAATAACCTTTGGGATGGAGCAAGGAAAACTCTGGCCACCCTGTGGGATGGGCATGGT	380	35	1 Base Change	0.09	0	MSSGNESCLFENGSISLFPCLVHVWEEWAGLGQIEDYLNFLEYLVWVFTPLVVAFILPFLIVILLYLSILFLHVYKRKNQLREAYSNNLWDGARKTLATLWDGHG	MSSGNESCLFENGSISLFPCLVHVWEEWAGLGQIEDYLNFLEYLVWVFTPLVVVFILPFLIVILLYLSILFLHVYKRKNQLREAYSNNLWDGARKTLATLWDGHG	ATGTCCAGTGGGAATGAGTCCTGTCTGTTTGAGAACGGATCCATCAGCCTCTTCCCCTGCCTGGTCCATGTGTGGGAGGAGTGGGCAGGACTCGGGCAGATCGAGGATTATCTCAACTTCCTGGAGTATCTGGTCTGGGTTTTCACACCGCTAGTCGTGGCCTTCATCCTGCCCTTTCTCATAGTGATTCTTCTCTATCTGTCAATACTTTTCCTCCATGTGTACAAACGCAAGAACCAGCTGAGGGAAGCATATTCCAATAACCTTTGGGATGGAGCAAGGAAAACTCTGGCCACCCTGTGGGATGGGCATGGT	ATGTCCAGTGGGAATGAGTCCTGTCTGTTTGAGAACGGATCCATCAGCCTCTTCCCCTGCCTGGTCCATGTGTGGGAGGAGTGGGCAGGACTCGGGCAGATCGAGGATTATCTCAACTTCCTGGAGTATCTGGTCTGGGTTTTCACACCGCTAGTCGTGGTCTTCATCCTGCCCTTTCTCATAGTGATTCTTCTCTATCTGTCAATACTTTTCCTCCATGTGTACAAACGCAAGAACCAGCTGAGGGAAGCATATTCCAATAACCTTTGGGATGGAGCAAGGAAAACTCTGGCCACCCTGTGGGATGGGCATGGT
ATGTCCAGTGGGAATGAGTCCTGTCTGTTTGAGAACGGATCCATCAGCCTCTTCCCCCGCCTGGTCCATGTGTGGGAGGAGTGGGCAGGACTCGGGCAGATCGAGGATTATCTCAACTTCCTGGAGTATCTGGTCTGGGTTTTCACACCGCTAGTCGTGGTCTTCATCCTGCCCTTTCTCATAGTGATTCTTCTCTATCTGTCAATACTTTTCCTCCATGTGTACAAACGCAAGAACCAGCTGAGGGAAGCATATTCCAATAACCTTTGGGATGGAGCAAGGAAAACTCTGGCCACCCTGTGGGATGGGCATGGT	377	35	1 Base Change	0.09	0	MSSGNESCLFENGSISLFPRLVHVWEEWAGLGQIEDYLNFLEYLVWVFTPLVVVFILPFLIVILLYLSILFLHVYKRKNQLREAYSNNLWDGARKTLATLWDGHG	MSSGNESCLFENGSISLFPCLVHVWEEWAGLGQIEDYLNFLEYLVWVFTPLVVVFILPFLIVILLYLSILFLHVYKRKNQLREAYSNNLWDGARKTLATLWDGHG	ATGTCCAGTGGGAATGAGTCCTGTCTGTTTGAGAACGGATCCATCAGCCTCTTCCCCCGCCTGGTCCATGTGTGGGAGGAGTGGGCAGGACTCGGGCAGATCGAGGATTATCTCAACTTCCTGGAGTATCTGGTCTGGGTTTTCACACCGCTAGTCGTGGTCTTCATCCTGCCCTTTCTCATAGTGATTCTTCTCTATCTGTCAATACTTTTCCTCCATGTGTACAAACGCAAGAACCAGCTGAGGGAAGCATATTCCAATAACCTTTGGGATGGAGCAAGGAAAACTCTGGCCACCCTGTGGGATGGGCATGGT	ATGTCCAGTGGGAATGAGTCCTGTCTGTTTGAGAACGGATCCATCAGCCTCTTCCCCTGCCTGGTCCATGTGTGGGAGGAGTGGGCAGGACTCGGGCAGATCGAGGATTATCTCAACTTCCTGGAGTATCTGGTCTGGGTTTTCACACCGCTAGTCGTGGTCTTCATCCTGCCCTTTCTCATAGTGATTCTTCTCTATCTGTCAATACTTTTCCTCCATGTGTACAAACGCAAGAACCAGCTGAGGGAAGCATATTCCAATAACCTTTGGGATGGAGCAAGGAAAACTCTGGCCACCCTGTGGGATGGGCATGGT
ATGTCCAGTGGGAATGAGTCCTGTCTGTTTGAGAACGGATCCATCAGCCTCTTCCCCTGCCTGGTCCATGTGTGGGAGGAGTGGGCAGGACTCGGGCAGATCGAGGATTATCTCAACTTCCTGGAGTATCTGGTCTGGGTTTTCACACCGCTAGTCGTGGTCTCCATCCTGCCCTTTCTCATAGTGATTCTTCTCTATCTGTCAATACTTTTCCTCCATGTGTACAAACGCAAGAACCAGCTGAGGGAAGCATATTCCAATAACCTTTGGGATGGAGCAAGGAAAACTCTGGCCACCCTGTGGGATGGGCATGGT	377	35	1 Base Change	0.09	0	MSSGNESCLFENGSISLFPCLVHVWEEWAGLGQIEDYLNFLEYLVWVFTPLVVVSILPFLIVILLYLSILFLHVYKRKNQLREAYSNNLWDGARKTLATLWDGHG	MSSGNESCLFENGSISLFPCLVHVWEEWAGLGQIEDYLNFLEYLVWVFTPLVVVFILPFLIVILLYLSILFLHVYKRKNQLREAYSNNLWDGARKTLATLWDGHG	ATGTCCAGTGGGAATGAGTCCTGTCTGTTTGAGAACGGATCCATCAGCCTCTTCCCCTGCCTGGTCCATGTGTGGGAGGAGTGGGCAGGACTCGGGCAGATCGAGGATTATCTCAACTTCCTGGAGTATCTGGTCTGGGTTTTCACACCGCTAGTCGTGGTCTCCATCCTGCCCTTTCTCATAGTGATTCTTCTCTATCTGTCAATACTTTTCCTCCATGTGTACAAACGCAAGAACCAGCTGAGGGAAGCATATTCCAATAACCTTTGGGATGGAGCAAGGAAAACTCTGGCCACCCTGTGGGATGGGCATGGT	ATGTCCAGTGGGAATGAGTCCTGTCTGTTTGAGAACGGATCCATCAGCCTCTTCCCCTGCCTGGTCCATGTGTGGGAGGAGTGGGCAGGACTCGGGCAGATCGAGGATTATCTCAACTTCCTGGAGTATCTGGTCTGGGTTTTCACACCGCTAGTCGTGGTCTTCATCCTGCCCTTTCTCATAGTGATTCTTCTCTATCTGTCAATACTTTTCCTCCATGTGTACAAACGCAAGAACCAGCTGAGGGAAGCATATTCCAATAACCTTTGGGATGGAGCAAGGAAAACTCTGGCCACCCTGTGGGATGGGCATGGT
ATGTCCAGTGGGAATGAGTCCTGTCTGTTTGAGAACGGATCCATCAGCCTCTTCCCCTGCCTGGTCCATGTGTGGGAGGAGTGGGCAGGACTCGGGCAGATCGAGGATTATCTCAACTTCCTGGAGTATCTGGTCTGGGTTTTCACACCGCTAGTCGTGGTCTTCATCCTGCCCTTTCTCATAGTGATTCTTCTCTATCTGTCAATACTTTTCCTCCATGTGTACAAACGCAAGAACCAGCTGAGGGAAGCATATCCCAATAACCTTTGGGATGGAGCAAGGAAAACTCTGGCCACCCTGTGGGATGGGCATGGT	377	35	1 Base Change	0.09	0	MSSGNESCLFENGSISLFPCLVHVWEEWAGLGQIEDYLNFLEYLVWVFTPLVVVFILPFLIVILLYLSILFLHVYKRKNQLREAYPNNLWDGARKTLATLWDGHG	MSSGNESCLFENGSISLFPCLVHVWEEWAGLGQIEDYLNFLEYLVWVFTPLVVVFILPFLIVILLYLSILFLHVYKRKNQLREAYSNNLWDGARKTLATLWDGHG	ATGTCCAGTGGGAATGAGTCCTGTCTGTTTGAGAACGGATCCATCAGCCTCTTCCCCTGCCTGGTCCATGTGTGGGAGGAGTGGGCAGGACTCGGGCAGATCGAGGATTATCTCAACTTCCTGGAGTATCTGGTCTGGGTTTTCACACCGCTAGTCGTGGTCTTCATCCTGCCCTTTCTCATAGTGATTCTTCTCTATCTGTCAATACTTTTCCTCCATGTGTACAAACGCAAGAACCAGCTGAGGGAAGCATATCCCAATAACCTTTGGGATGGAGCAAGGAAAACTCTGGCCACCCTGTGGGATGGGCATGGT	ATGTCCAGTGGGAATGAGTCCTGTCTGTTTGAGAACGGATCCATCAGCCTCTTCCCCTGCCTGGTCCATGTGTGGGAGGAGTGGGCAGGACTCGGGCAGATCGAGGATTATCTCAACTTCCTGGAGTATCTGGTCTGGGTTTTCACACCGCTAGTCGTGGTCTTCATCCTGCCCTTTCTCATAGTGATTCTTCTCTATCTGTCAATACTTTTCCTCCATGTGTACAAACGCAAGAACCAGCTGAGGGAAGCATATTCCAATAACCTTTGGGATGGAGCAAGGAAAACTCTGGCCACCCTGTGGGATGGGCATGGT
ATGTCCAGTGGGAATGAGTCCCGTCTGTTTGAGAACGGATCCATCAGCCTCTTCCCCTGCCTGGTCCATGTGTGGGAGGAGTGGGCAGGACTCGGGCAGATCGAGGATTATCTCAACTTCCTGGAGTATCTGGTCTGGGTTTTCACACCGCTAGTCGTGGTCTTCATCCTGCCCTTTCTCATAGTGATTCTTCTCTATCTGTCAATACTTTTCCTCCATGTGTACAAACGCAAGAACCAGCTGAGGGAAGCATATTCCAATAACCTTTGGGATGGAGCAAGGAAAACTCTGGCCACCCTGTGGGATGGGCATGGT	371	35	1 Base Change	0.09	0	MSSGNESRLFENGSISLFPCLVHVWEEWAGLGQIEDYLNFLEYLVWVFTPLVVVFILPFLIVILLYLSILFLHVYKRKNQLREAYSNNLWDGARKTLATLWDGHG	MSSGNESCLFENGSISLFPCLVHVWEEWAGLGQIEDYLNFLEYLVWVFTPLVVVFILPFLIVILLYLSILFLHVYKRKNQLREAYSNNLWDGARKTLATLWDGHG	ATGTCCAGTGGGAATGAGTCCCGTCTGTTTGAGAACGGATCCATCAGCCTCTTCCCCTGCCTGGTCCATGTGTGGGAGGAGTGGGCAGGACTCGGGCAGATCGAGGATTATCTCAACTTCCTGGAGTATCTGGTCTGGGTTTTCACACCGCTAGTCGTGGTCTTCATCCTGCCCTTTCTCATAGTGATTCTTCTCTATCTGTCAATACTTTTCCTCCATGTGTACAAACGCAAGAACCAGCTGAGGGAAGCATATTCCAATAACCTTTGGGATGGAGCAAGGAAAACTCTGGCCACCCTGTGGGATGGGCATGGT	ATGTCCAGTGGGAATGAGTCCTGTCTGTTTGAGAACGGATCCATCAGCCTCTTCCCCTGCCTGGTCCATGTGTGGGAGGAGTGGGCAGGACTCGGGCAGATCGAGGATTATCTCAACTTCCTGGAGTATCTGGTCTGGGTTTTCACACCGCTAGTCGTGGTCTTCATCCTGCCCTTTCTCATAGTGATTCTTCTCTATCTGTCAATACTTTTCCTCCATGTGTACAAACGCAAGAACCAGCTGAGGGAAGCATATTCCAATAACCTTTGGGATGGAGCAAGGAAAACTCTGGCCACCCTGTGGGATGGGCATGGT
ATGTCCAGTGGGAATGAGTCCTGTCTGTTTGAGAACGGATCCATCAGCCTCTTCCCCTGCCTGGTCCATGTGTGGGAGGAGTGGGCAGGACTCGGGCAGATCGAGGATTATCTCAACTTCCTGGAGTATCTGGTCTGGGTTTTCACACCGCTAGTCGTGGTCTTCATCCTGCCCTTTCTCATAGTGATTCTTCTCTATCTGTCAATACTTTTCCCCCATGTGTACAAACGCAAGAACCAGCTGAGGGAAGCATATTCCAATAACCTTTGGGATGGAGCAAGGAAAACTCTGGCCACCCTGTGGGATGGGCATGGT	369	35	1 Base Change	0.08	0	MSSGNESCLFENGSISLFPCLVHVWEEWAGLGQIEDYLNFLEYLVWVFTPLVVVFILPFLIVILLYLSILFPHVYKRKNQLREAYSNNLWDGARKTLATLWDGHG	MSSGNESCLFENGSISLFPCLVHVWEEWAGLGQIEDYLNFLEYLVWVFTPLVVVFILPFLIVILLYLSILFLHVYKRKNQLREAYSNNLWDGARKTLATLWDGHG	ATGTCCAGTGGGAATGAGTCCTGTCTGTTTGAGAACGGATCCATCAGCCTCTTCCCCTGCCTGGTCCATGTGTGGGAGGAGTGGGCAGGACTCGGGCAGATCGAGGATTATCTCAACTTCCTGGAGTATCTGGTCTGGGTTTTCACACCGCTAGTCGTGGTCTTCATCCTGCCCTTTCTCATAGTGATTCTTCTCTATCTGTCAATACTTTTCCCCCATGTGTACAAACGCAAGAACCAGCTGAGGGAAGCATATTCCAATAACCTTTGGGATGGAGCAAGGAAAACTCTGGCCACCCTGTGGGATGGGCATGGT	ATGTCCAGTGGGAATGAGTCCTGTCTGTTTGAGAACGGATCCATCAGCCTCTTCCCCTGCCTGGTCCATGTGTGGGAGGAGTGGGCAGGACTCGGGCAGATCGAGGATTATCTCAACTTCCTGGAGTATCTGGTCTGGGTTTTCACACCGCTAGTCGTGGTCTTCATCCTGCCCTTTCTCATAGTGATTCTTCTCTATCTGTCAATACTTTTCCTCCATGTGTACAAACGCAAGAACCAGCTGAGGGAAGCATATTCCAATAACCTTTGGGATGGAGCAAGGAAAACTCTGGCCACCCTGTGGGATGGGCATGGT
ATGTCCAGTGGGAATGAGTCCTGTCTGTTTGAGAACGGATCCATCAGCCTCTTCCCCTGCCCGGTCCATGTGTGGGAGGAGTGGGCAGGACTCGGGCAGATCGAGGATTATCTCAACTTCCTGGAGTATCTGGTCTGGGTTTTCACACCGCTAGTCGTGGTCTTCATCCTGCCCTTTCTCATAGTGATTCTTCTCTATCTGTCAATACTTTTCCTCCATGTGTACAAACGCAAGAACCAGCTGAGGGAAGCATATTCCAATAACCTTTGGGATGGAGCAAGGAAAACTCTGGCCACCCTGTGGGATGGGCATGGT	368	35	1 Base Change	0.08	0	MSSGNESCLFENGSISLFPCPVHVWEEWAGLGQIEDYLNFLEYLVWVFTPLVVVFILPFLIVILLYLSILFLHVYKRKNQLREAYSNNLWDGARKTLATLWDGHG	MSSGNESCLFENGSISLFPCLVHVWEEWAGLGQIEDYLNFLEYLVWVFTPLVVVFILPFLIVILLYLSILFLHVYKRKNQLREAYSNNLWDGARKTLATLWDGHG	ATGTCCAGTGGGAATGAGTCCTGTCTGTTTGAGAACGGATCCATCAGCCTCTTCCCCTGCCCGGTCCATGTGTGGGAGGAGTGGGCAGGACTCGGGCAGATCGAGGATTATCTCAACTTCCTGGAGTATCTGGTCTGGGTTTTCACACCGCTAGTCGTGGTCTTCATCCTGCCCTTTCTCATAGTGATTCTTCTCTATCTGTCAATACTTTTCCTCCATGTGTACAAACGCAAGAACCAGCTGAGGGAAGCATATTCCAATAACCTTTGGGATGGAGCAAGGAAAACTCTGGCCACCCTGTGGGATGGGCATGGT	ATGTCCAGTGGGAATGAGTCCTGTCTGTTTGAGAACGGATCCATCAGCCTCTTCCCCTGCCTGGTCCATGTGTGGGAGGAGTGGGCAGGACTCGGGCAGATCGAGGATTATCTCAACTTCCTGGAGTATCTGGTCTGGGTTTTCACACCGCTAGTCGTGGTCTTCATCCTGCCCTTTCTCATAGTGATTCTTCTCTATCTGTCAATACTTTTCCTCCATGTGTACAAACGCAAGAACCAGCTGAGGGAAGCATATTCCAATAACCTTTGGGATGGAGCAAGGAAAACTCTGGCCACCCTGTGGGATGGGCATGGT
ATGTCCAGTGGGAATGAGTCCTGTCTGTTTGAGAACGGATCCATCAGCCTCTTCCCCTGCCTGGCCCATGTGTGGGAGGAGTGGGCAGGACTCGGGCAGATCGAGGATTATCTCAACTTCCTGGAGTATCTGGTCTGGGTTTTCACACCGCTAGTCGTGGTCTTCATCCTGCCCTTTCTCATAGTGATTCTTCTCTATCTGTCAATACTTTTCCTCCATGTGTACAAACGCAAGAACCAGCTGAGGGAAGCATATTCCAATAACCTTTGGGATGGAGCAAGGAAAACTCTGGCCACCCTGTGGGATGGGCATGGT	366	35	1 Base Change	0.08	0	MSSGNESCLFENGSISLFPCLAHVWEEWAGLGQIEDYLNFLEYLVWVFTPLVVVFILPFLIVILLYLSILFLHVYKRKNQLREAYSNNLWDGARKTLATLWDGHG	MSSGNESCLFENGSISLFPCLVHVWEEWAGLGQIEDYLNFLEYLVWVFTPLVVVFILPFLIVILLYLSILFLHVYKRKNQLREAYSNNLWDGARKTLATLWDGHG	ATGTCCAGTGGGAATGAGTCCTGTCTGTTTGAGAACGGATCCATCAGCCTCTTCCCCTGCCTGGCCCATGTGTGGGAGGAGTGGGCAGGACTCGGGCAGATCGAGGATTATCTCAACTTCCTGGAGTATCTGGTCTGGGTTTTCACACCGCTAGTCGTGGTCTTCATCCTGCCCTTTCTCATAGTGATTCTTCTCTATCTGTCAATACTTTTCCTCCATGTGTACAAACGCAAGAACCAGCTGAGGGAAGCATATTCCAATAACCTTTGGGATGGAGCAAGGAAAACTCTGGCCACCCTGTGGGATGGGCATGGT	ATGTCCAGTGGGAATGAGTCCTGTCTGTTTGAGAACGGATCCATCAGCCTCTTCCCCTGCCTGGTCCATGTGTGGGAGGAGTGGGCAGGACTCGGGCAGATCGAGGATTATCTCAACTTCCTGGAGTATCTGGTCTGGGTTTTCACACCGCTAGTCGTGGTCTTCATCCTGCCCTTTCTCATAGTGATTCTTCTCTATCTGTCAATACTTTTCCTCCATGTGTACAAACGCAAGAACCAGCTGAGGGAAGCATATTCCAATAACCTTTGGGATGGAGCAAGGAAAACTCTGGCCACCCTGTGGGATGGGCATGGT
ATGTCCAGTGGGAATGAGTCCTGTCTGTTTGAGAACGGATCCATCAGCCTCTTCCCCTGCCTGGTCCACGTGTGGGAGGAGTGGGCAGGACTCGGGCAGATCGAGGATTATCTCAACTTCCTGGAGTATCTGGTCTGGGTTTTCACACCGCTAGTCGTGGTCTTCATCCTGCCCTTTCTCATAGTGATTCTTCTCTATCTGTCAATACTTTTCCTCCATGTGTACAAACGCAAGAACCAGCTGAGGGAAGCATATTCCAATAACCTTTGGGATGGAGCAAGGAAAACTCTGGCCACCCTGTGGGATGGGCATGGT	366	35	1 Base Change	0.08	0	MSSGNESCLFENGSISLFPCLVHVWEEWAGLGQIEDYLNFLEYLVWVFTPLVVVFILPFLIVILLYLSILFLHVYKRKNQLREAYSNNLWDGARKTLATLWDGHG	MSSGNESCLFENGSISLFPCLVHVWEEWAGLGQIEDYLNFLEYLVWVFTPLVVVFILPFLIVILLYLSILFLHVYKRKNQLREAYSNNLWDGARKTLATLWDGHG	ATGTCCAGTGGGAATGAGTCCTGTCTGTTTGAGAACGGATCCATCAGCCTCTTCCCCTGCCTGGTCCACGTGTGGGAGGAGTGGGCAGGACTCGGGCAGATCGAGGATTATCTCAACTTCCTGGAGTATCTGGTCTGGGTTTTCACACCGCTAGTCGTGGTCTTCATCCTGCCCTTTCTCATAGTGATTCTTCTCTATCTGTCAATACTTTTCCTCCATGTGTACAAACGCAAGAACCAGCTGAGGGAAGCATATTCCAATAACCTTTGGGATGGAGCAAGGAAAACTCTGGCCACCCTGTGGGATGGGCATGGT	ATGTCCAGTGGGAATGAGTCCTGTCTGTTTGAGAACGGATCCATCAGCCTCTTCCCCTGCCTGGTCCATGTGTGGGAGGAGTGGGCAGGACTCGGGCAGATCGAGGATTATCTCAACTTCCTGGAGTATCTGGTCTGGGTTTTCACACCGCTAGTCGTGGTCTTCATCCTGCCCTTTCTCATAGTGATTCTTCTCTATCTGTCAATACTTTTCCTCCATGTGTACAAACGCAAGAACCAGCTGAGGGAAGCATATTCCAATAACCTTTGGGATGGAGCAAGGAAAACTCTGGCCACCCTGTGGGATGGGCATGGT
ATGTCCAGTGGGAATGAGTCCTGTCTGTTTGAGAACGGATCCATCAGCCTCTTCCCCTGCCTGGTCCATGTGTGGGAGGAGTGGGCAGGACTCGGGCAGATCGAGGATTATCTCAACTTCCTGGAGTATCTGGTCTGGGTTTTCACACCGCTAGTCGTGGTCTTCATCCTGCCCTTTCCCATAGTGATTCTTCTCTATCTGTCAATACTTTTCCTCCATGTGTACAAACGCAAGAACCAGCTGAGGGAAGCATATTCCAATAACCTTTGGGATGGAGCAAGGAAAACTCTGGCCACCCTGTGGGATGGGCATGGT	364	35	1 Base Change	0.08	0	MSSGNESCLFENGSISLFPCLVHVWEEWAGLGQIEDYLNFLEYLVWVFTPLVVVFILPFPIVILLYLSILFLHVYKRKNQLREAYSNNLWDGARKTLATLWDGHG	MSSGNESCLFENGSISLFPCLVHVWEEWAGLGQIEDYLNFLEYLVWVFTPLVVVFILPFLIVILLYLSILFLHVYKRKNQLREAYSNNLWDGARKTLATLWDGHG	ATGTCCAGTGGGAATGAGTCCTGTCTGTTTGAGAACGGATCCATCAGCCTCTTCCCCTGCCTGGTCCATGTGTGGGAGGAGTGGGCAGGACTCGGGCAGATCGAGGATTATCTCAACTTCCTGGAGTATCTGGTCTGGGTTTTCACACCGCTAGTCGTGGTCTTCATCCTGCCCTTTCCCATAGTGATTCTTCTCTATCTGTCAATACTTTTCCTCCATGTGTACAAACGCAAGAACCAGCTGAGGGAAGCATATTCCAATAACCTTTGGGATGGAGCAAGGAAAACTCTGGCCACCCTGTGGGATGGGCATGGT	ATGTCCAGTGGGAATGAGTCCTGTCTGTTTGAGAACGGATCCATCAGCCTCTTCCCCTGCCTGGTCCATGTGTGGGAGGAGTGGGCAGGACTCGGGCAGATCGAGGATTATCTCAACTTCCTGGAGTATCTGGTCTGGGTTTTCACACCGCTAGTCGTGGTCTTCATCCTGCCCTTTCTCATAGTGATTCTTCTCTATCTGTCAATACTTTTCCTCCATGTGTACAAACGCAAGAACCAGCTGAGGGAAGCATATTCCAATAACCTTTGGGATGGAGCAAGGAAAACTCTGGCCACCCTGTGGGATGGGCATGGT
ATGTCCAGTGGGAATGAGTCCTGTCTGTTTGAGAACGGATCCATCAGCCTCTTCCCCTGCCTGGTCCATGTGTGGGAGGAGTGGGCAGGACTCGGGCAGATCGAGGATTATCTCAACTTCCTGGAGTACCTGGTCTGGGTTTTCACACCGCTAGTCGTGGTCTTCATCCTGCCCTTTCTCATAGTGATTCTTCTCTATCTGTCAATACTTTTCCTCCATGTGTACAAACGCAAGAACCAGCTGAGGGAAGCATATTCCAATAACCTTTGGGATGGAGCAAGGAAAACTCTGGCCACCCTGTGGGATGGGCATGGT	363	35	1 Base Change	0.08	0	MSSGNESCLFENGSISLFPCLVHVWEEWAGLGQIEDYLNFLEYLVWVFTPLVVVFILPFLIVILLYLSILFLHVYKRKNQLREAYSNNLWDGARKTLATLWDGHG	MSSGNESCLFENGSISLFPCLVHVWEEWAGLGQIEDYLNFLEYLVWVFTPLVVVFILPFLIVILLYLSILFLHVYKRKNQLREAYSNNLWDGARKTLATLWDGHG	ATGTCCAGTGGGAATGAGTCCTGTCTGTTTGAGAACGGATCCATCAGCCTCTTCCCCTGCCTGGTCCATGTGTGGGAGGAGTGGGCAGGACTCGGGCAGATCGAGGATTATCTCAACTTCCTGGAGTACCTGGTCTGGGTTTTCACACCGCTAGTCGTGGTCTTCATCCTGCCCTTTCTCATAGTGATTCTTCTCTATCTGTCAATACTTTTCCTCCATGTGTACAAACGCAAGAACCAGCTGAGGGAAGCATATTCCAATAACCTTTGGGATGGAGCAAGGAAAACTCTGGCCACCCTGTGGGATGGGCATGGT	ATGTCCAGTGGGAATGAGTCCTGTCTGTTTGAGAACGGATCCATCAGCCTCTTCCCCTGCCTGGTCCATGTGTGGGAGGAGTGGGCAGGACTCGGGCAGATCGAGGATTATCTCAACTTCCTGGAGTATCTGGTCTGGGTTTTCACACCGCTAGTCGTGGTCTTCATCCTGCCCTTTCTCATAGTGATTCTTCTCTATCTGTCAATACTTTTCCTCCATGTGTACAAACGCAAGAACCAGCTGAGGGAAGCATATTCCAATAACCTTTGGGATGGAGCAAGGAAAACTCTGGCCACCCTGTGGGATGGGCATGGT
ATGTCCAGTGGGAATGAGTCCTGTCTGTTTGAGAACGGATCCATCAGCCTCTTCCCCTGCCTGGTCCATGTGTGGGAGGAGTGGGCAGGACTCGGGCAGATCGAGGATTATCTCAACTTCCTGGAGTATCTGGTCTGGGTTTTCACACCGCTAGTCGTGGTCTTCATCCTGCCCTTTCTCATAGTGACTCTTCTCTATCTGTCAATACTTTTCCTCCATGTGTACAAACGCAAGAACCAGCTGAGGGAAGCATATTCCAATAACCTTTGGGATGGAGCAAGGAAAACTCTGGCCACCCTGTGGGATGGGCATGGT	362	35	1 Base Change	0.08	0	MSSGNESCLFENGSISLFPCLVHVWEEWAGLGQIEDYLNFLEYLVWVFTPLVVVFILPFLIVTLLYLSILFLHVYKRKNQLREAYSNNLWDGARKTLATLWDGHG	MSSGNESCLFENGSISLFPCLVHVWEEWAGLGQIEDYLNFLEYLVWVFTPLVVVFILPFLIVILLYLSILFLHVYKRKNQLREAYSNNLWDGARKTLATLWDGHG	ATGTCCAGTGGGAATGAGTCCTGTCTGTTTGAGAACGGATCCATCAGCCTCTTCCCCTGCCTGGTCCATGTGTGGGAGGAGTGGGCAGGACTCGGGCAGATCGAGGATTATCTCAACTTCCTGGAGTATCTGGTCTGGGTTTTCACACCGCTAGTCGTGGTCTTCATCCTGCCCTTTCTCATAGTGACTCTTCTCTATCTGTCAATACTTTTCCTCCATGTGTACAAACGCAAGAACCAGCTGAGGGAAGCATATTCCAATAACCTTTGGGATGGAGCAAGGAAAACTCTGGCCACCCTGTGGGATGGGCATGGT	ATGTCCAGTGGGAATGAGTCCTGTCTGTTTGAGAACGGATCCATCAGCCTCTTCCCCTGCCTGGTCCATGTGTGGGAGGAGTGGGCAGGACTCGGGCAGATCGAGGATTATCTCAACTTCCTGGAGTATCTGGTCTGGGTTTTCACACCGCTAGTCGTGGTCTTCATCCTGCCCTTTCTCATAGTGATTCTTCTCTATCTGTCAATACTTTTCCTCCATGTGTACAAACGCAAGAACCAGCTGAGGGAAGCATATTCCAATAACCTTTGGGATGGAGCAAGGAAAACTCTGGCCACCCTGTGGGATGGGCATGGT
ATGTCCAGTGGGAATGAGTCCTGTCTGTTTGAGAACGGATCCATCAGCCTCTTCCCCTGCCTGGTCCATGTGTGGGAGGAGTGGGCAGGACTCGGGCAGATCGAGGATTATCTCAACTTCCTGGAGTATCTGGTCTGGGTTTTCACACCGCTAGTCGTGGTCTTCATCCTGCCCTTTCTCATAGTGATTCTTCTCTATCTGTCAATACTTTTCCTCCATGTGTACAAGCGCAAGAACCAGCTGAGGGAAGCATATTCCAATAACCTTTGGGATGGAGCAAGGAAAACTCTGGCCACCCTGTGGGATGGGCATGGT	362	35	1 Base Change	0.08	0	MSSGNESCLFENGSISLFPCLVHVWEEWAGLGQIEDYLNFLEYLVWVFTPLVVVFILPFLIVILLYLSILFLHVYKRKNQLREAYSNNLWDGARKTLATLWDGHG	MSSGNESCLFENGSISLFPCLVHVWEEWAGLGQIEDYLNFLEYLVWVFTPLVVVFILPFLIVILLYLSILFLHVYKRKNQLREAYSNNLWDGARKTLATLWDGHG	ATGTCCAGTGGGAATGAGTCCTGTCTGTTTGAGAACGGATCCATCAGCCTCTTCCCCTGCCTGGTCCATGTGTGGGAGGAGTGGGCAGGACTCGGGCAGATCGAGGATTATCTCAACTTCCTGGAGTATCTGGTCTGGGTTTTCACACCGCTAGTCGTGGTCTTCATCCTGCCCTTTCTCATAGTGATTCTTCTCTATCTGTCAATACTTTTCCTCCATGTGTACAAGCGCAAGAACCAGCTGAGGGAAGCATATTCCAATAACCTTTGGGATGGAGCAAGGAAAACTCTGGCCACCCTGTGGGATGGGCATGGT	ATGTCCAGTGGGAATGAGTCCTGTCTGTTTGAGAACGGATCCATCAGCCTCTTCCCCTGCCTGGTCCATGTGTGGGAGGAGTGGGCAGGACTCGGGCAGATCGAGGATTATCTCAACTTCCTGGAGTATCTGGTCTGGGTTTTCACACCGCTAGTCGTGGTCTTCATCCTGCCCTTTCTCATAGTGATTCTTCTCTATCTGTCAATACTTTTCCTCCATGTGTACAAACGCAAGAACCAGCTGAGGGAAGCATATTCCAATAACCTTTGGGATGGAGCAAGGAAAACTCTGGCCACCCTGTGGGATGGGCATGGT
ATGTCCAGTGGGAATGAGTCCTGTCCGTTTGAGAACGGATCCATCAGCCTCTTCCCCTGCCTGGTCCATGTGTGGGAGGAGTGGGCAGGACTCGGGCAGATCGAGGATTATCTCAACTTCCTGGAGTATCTGGTCTGGGTTTTCACACCGCTAGTCGTGGTCTTCATCCTGCCCTTTCTCATAGTGATTCTTCTCTATCTGTCAATACTTTTCCTCCATGTGTACAAACGCAAGAACCAGCTGAGGGAAGCATATTCCAATAACCTTTGGGATGGAGCAAGGAAAACTCTGGCCACCCTGTGGGATGGGCATGGT	360	35	1 Base Change	0.08	0	MSSGNESCPFENGSISLFPCLVHVWEEWAGLGQIEDYLNFLEYLVWVFTPLVVVFILPFLIVILLYLSILFLHVYKRKNQLREAYSNNLWDGARKTLATLWDGHG	MSSGNESCLFENGSISLFPCLVHVWEEWAGLGQIEDYLNFLEYLVWVFTPLVVVFILPFLIVILLYLSILFLHVYKRKNQLREAYSNNLWDGARKTLATLWDGHG	ATGTCCAGTGGGAATGAGTCCTGTCCGTTTGAGAACGGATCCATCAGCCTCTTCCCCTGCCTGGTCCATGTGTGGGAGGAGTGGGCAGGACTCGGGCAGATCGAGGATTATCTCAACTTCCTGGAGTATCTGGTCTGGGTTTTCACACCGCTAGTCGTGGTCTTCATCCTGCCCTTTCTCATAGTGATTCTTCTCTATCTGTCAATACTTTTCCTCCATGTGTACAAACGCAAGAACCAGCTGAGGGAAGCATATTCCAATAACCTTTGGGATGGAGCAAGGAAAACTCTGGCCACCCTGTGGGATGGGCATGGT	ATGTCCAGTGGGAATGAGTCCTGTCTGTTTGAGAACGGATCCATCAGCCTCTTCCCCTGCCTGGTCCATGTGTGGGAGGAGTGGGCAGGACTCGGGCAGATCGAGGATTATCTCAACTTCCTGGAGTATCTGGTCTGGGTTTTCACACCGCTAGTCGTGGTCTTCATCCTGCCCTTTCTCATAGTGATTCTTCTCTATCTGTCAATACTTTTCCTCCATGTGTACAAACGCAAGAACCAGCTGAGGGAAGCATATTCCAATAACCTTTGGGATGGAGCAAGGAAAACTCTGGCCACCCTGTGGGATGGGCATGGT
ATGTCCAGTGGGAATGAGTCCTGTCTGTTTGAGAACGGATCCATCAGCCTCTTCCCCTGCCTGGTCCATGTGTGGGAGGAGTGGGCAGGACTCGGGCAGATCGAGGATTATCTCAACTTCCTGGAGTATCTGGTCTGGGTTTTCACACCGCTAGTCGTGGTCTTCATCCTGCCCTTTCTCATAGTGATCCTTCTCTATCTGTCAATACTTTTCCTCCATGTGTACAAACGCAAGAACCAGCTGAGGGAAGCATATTCCAATAACCTTTGGGATGGAGCAAGGAAAACTCTGGCCACCCTGTGGGATGGGCATGGT	360	35	1 Base Change	0.08	0	MSSGNESCLFENGSISLFPCLVHVWEEWAGLGQIEDYLNFLEYLVWVFTPLVVVFILPFLIVILLYLSILFLHVYKRKNQLREAYSNNLWDGARKTLATLWDGHG	MSSGNESCLFENGSISLFPCLVHVWEEWAGLGQIEDYLNFLEYLVWVFTPLVVVFILPFLIVILLYLSILFLHVYKRKNQLREAYSNNLWDGARKTLATLWDGHG	ATGTCCAGTGGGAATGAGTCCTGTCTGTTTGAGAACGGATCCATCAGCCTCTTCCCCTGCCTGGTCCATGTGTGGGAGGAGTGGGCAGGACTCGGGCAGATCGAGGATTATCTCAACTTCCTGGAGTATCTGGTCTGGGTTTTCACACCGCTAGTCGTGGTCTTCATCCTGCCCTTTCTCATAGTGATCCTTCTCTATCTGTCAATACTTTTCCTCCATGTGTACAAACGCAAGAACCAGCTGAGGGAAGCATATTCCAATAACCTTTGGGATGGAGCAAGGAAAACTCTGGCCACCCTGTGGGATGGGCATGGT	ATGTCCAGTGGGAATGAGTCCTGTCTGTTTGAGAACGGATCCATCAGCCTCTTCCCCTGCCTGGTCCATGTGTGGGAGGAGTGGGCAGGACTCGGGCAGATCGAGGATTATCTCAACTTCCTGGAGTATCTGGTCTGGGTTTTCACACCGCTAGTCGTGGTCTTCATCCTGCCCTTTCTCATAGTGATTCTTCTCTATCTGTCAATACTTTTCCTCCATGTGTACAAACGCAAGAACCAGCTGAGGGAAGCATATTCCAATAACCTTTGGGATGGAGCAAGGAAAACTCTGGCCACCCTGTGGGATGGGCATGGT
ATGTCCAGTGGGAATGAGTCCTGTCTGTTTGAGAACGGATCCATCAGCCTCTTCCCCTGCCTGGTCCATGTGTGGGAGGAGTGGGCAGGACTCGGGCAGATCGAGGATTATCTCAACTTCCTGGAGTATCTGGTCTGGGTTTTCACACCGCTAGTCGTGGTCTTCATCCTGCCCTTTCTCATAGTGATTCTCCTCTATCTGTCAATACTTTTCCTCCATGTGTACAAACGCAAGAACCAGCTGAGGGAAGCATATTCCAATAACCTTTGGGATGGAGCAAGGAAAACTCTGGCCACCCTGTGGGATGGGCATGGT	357	35	1 Base Change	0.08	0	MSSGNESCLFENGSISLFPCLVHVWEEWAGLGQIEDYLNFLEYLVWVFTPLVVVFILPFLIVILLYLSILFLHVYKRKNQLREAYSNNLWDGARKTLATLWDGHG	MSSGNESCLFENGSISLFPCLVHVWEEWAGLGQIEDYLNFLEYLVWVFTPLVVVFILPFLIVILLYLSILFLHVYKRKNQLREAYSNNLWDGARKTLATLWDGHG	ATGTCCAGTGGGAATGAGTCCTGTCTGTTTGAGAACGGATCCATCAGCCTCTTCCCCTGCCTGGTCCATGTGTGGGAGGAGTGGGCAGGACTCGGGCAGATCGAGGATTATCTCAACTTCCTGGAGTATCTGGTCTGGGTTTTCACACCGCTAGTCGTGGTCTTCATCCTGCCCTTTCTCATAGTGATTCTCCTCTATCTGTCAATACTTTTCCTCCATGTGTACAAACGCAAGAACCAGCTGAGGGAAGCATATTCCAATAACCTTTGGGATGGAGCAAGGAAAACTCTGGCCACCCTGTGGGATGGGCATGGT	ATGTCCAGTGGGAATGAGTCCTGTCTGTTTGAGAACGGATCCATCAGCCTCTTCCCCTGCCTGGTCCATGTGTGGGAGGAGTGGGCAGGACTCGGGCAGATCGAGGATTATCTCAACTTCCTGGAGTATCTGGTCTGGGTTTTCACACCGCTAGTCGTGGTCTTCATCCTGCCCTTTCTCATAGTGATTCTTCTCTATCTGTCAATACTTTTCCTCCATGTGTACAAACGCAAGAACCAGCTGAGGGAAGCATATTCCAATAACCTTTGGGATGGAGCAAGGAAAACTCTGGCCACCCTGTGGGATGGGCATGGT
ATGTCCAGTGGGAATGAGTCCTGTCTGTTTGAGAACGGATCCATCAGCCTCTTCCCCTGCCTGGTCCATGTGTGGGAGGAGTGGGCAGGACTCGGGCAGATCGGGGATTATCTCAACTTCCTGGAGTATCTGGTCTGGGTTTTCACACCGCTAGTCGTGGTCTTCATCCTGCCCTTTCTCATAGTGATTCTTCTCTATCTGTCAATACTTTTCCTCCATGTGTACAAACGCAAGAACCAGCTGAGGGAAGCATATTCCAATAACCTTTGGGATGGAGCAAGGAAAACTCTGGCCACCCTGTGGGATGGGCATGGT	357	35	1 Base Change	0.08	0	MSSGNESCLFENGSISLFPCLVHVWEEWAGLGQIGDYLNFLEYLVWVFTPLVVVFILPFLIVILLYLSILFLHVYKRKNQLREAYSNNLWDGARKTLATLWDGHG	MSSGNESCLFENGSISLFPCLVHVWEEWAGLGQIEDYLNFLEYLVWVFTPLVVVFILPFLIVILLYLSILFLHVYKRKNQLREAYSNNLWDGARKTLATLWDGHG	ATGTCCAGTGGGAATGAGTCCTGTCTGTTTGAGAACGGATCCATCAGCCTCTTCCCCTGCCTGGTCCATGTGTGGGAGGAGTGGGCAGGACTCGGGCAGATCGGGGATTATCTCAACTTCCTGGAGTATCTGGTCTGGGTTTTCACACCGCTAGTCGTGGTCTTCATCCTGCCCTTTCTCATAGTGATTCTTCTCTATCTGTCAATACTTTTCCTCCATGTGTACAAACGCAAGAACCAGCTGAGGGAAGCATATTCCAATAACCTTTGGGATGGAGCAAGGAAAACTCTGGCCACCCTGTGGGATGGGCATGGT	ATGTCCAGTGGGAATGAGTCCTGTCTGTTTGAGAACGGATCCATCAGCCTCTTCCCCTGCCTGGTCCATGTGTGGGAGGAGTGGGCAGGACTCGGGCAGATCGAGGATTATCTCAACTTCCTGGAGTATCTGGTCTGGGTTTTCACACCGCTAGTCGTGGTCTTCATCCTGCCCTTTCTCATAGTGATTCTTCTCTATCTGTCAATACTTTTCCTCCATGTGTACAAACGCAAGAACCAGCTGAGGGAAGCATATTCCAATAACCTTTGGGATGGAGCAAGGAAAACTCTGGCCACCCTGTGGGATGGGCATGGT
ATGTCCAGTGGGAATGAGTCCTGCCTGTTTGAGAACGGATCCATCAGCCTCTTCCCCTGCCTGGTCCATGTGTGGGAGGAGTGGGCAGGACTCGGGCAGATCGAGGATTATCTCAACTTCCTGGAGTATCTGGTCTGGGTTTTCACACCGCTAGTCGTGGTCTTCATCCTGCCCTTTCTCATAGTGATTCTTCTCTATCTGTCAATACTTTTCCTCCATGTGTACAAACGCAAGAACCAGCTGAGGGAAGCATATTCCAATAACCTTTGGGATGGAGCAAGGAAAACTCTGGCCACCCTGTGGGATGGGCATGGT	356	35	1 Base Change	0.08	0	MSSGNESCLFENGSISLFPCLVHVWEEWAGLGQIEDYLNFLEYLVWVFTPLVVVFILPFLIVILLYLSILFLHVYKRKNQLREAYSNNLWDGARKTLATLWDGHG	MSSGNESCLFENGSISLFPCLVHVWEEWAGLGQIEDYLNFLEYLVWVFTPLVVVFILPFLIVILLYLSILFLHVYKRKNQLREAYSNNLWDGARKTLATLWDGHG	ATGTCCAGTGGGAATGAGTCCTGCCTGTTTGAGAACGGATCCATCAGCCTCTTCCCCTGCCTGGTCCATGTGTGGGAGGAGTGGGCAGGACTCGGGCAGATCGAGGATTATCTCAACTTCCTGGAGTATCTGGTCTGGGTTTTCACACCGCTAGTCGTGGTCTTCATCCTGCCCTTTCTCATAGTGATTCTTCTCTATCTGTCAATACTTTTCCTCCATGTGTACAAACGCAAGAACCAGCTGAGGGAAGCATATTCCAATAACCTTTGGGATGGAGCAAGGAAAACTCTGGCCACCCTGTGGGATGGGCATGGT	ATGTCCAGTGGGAATGAGTCCTGTCTGTTTGAGAACGGATCCATCAGCCTCTTCCCCTGCCTGGTCCATGTGTGGGAGGAGTGGGCAGGACTCGGGCAGATCGAGGATTATCTCAACTTCCTGGAGTATCTGGTCTGGGTTTTCACACCGCTAGTCGTGGTCTTCATCCTGCCCTTTCTCATAGTGATTCTTCTCTATCTGTCAATACTTTTCCTCCATGTGTACAAACGCAAGAACCAGCTGAGGGAAGCATATTCCAATAACCTTTGGGATGGAGCAAGGAAAACTCTGGCCACCCTGTGGGATGGGCATGGT
ATGTCCAGTGGGAATGAGTCCTGTCTGTTTGAGAACGGATCCATCAGCCTCTTCCCCTGCCTGGTCCATGTGTGGGAGGAGTGGGCAGGACTCGGGCAGATCGAGGATTATCTCAACTTCCTGGAGTATCTGGTCTGGGTTTTCACACCGCTAGTCGTGGTCTTCATCCTGCCCTTTCTCATAGTGATTCTTCTCTATCTGTCAGTACTTTTCCTCCATGTGTACAAACGCAAGAACCAGCTGAGGGAAGCATATTCCAATAACCTTTGGGATGGAGCAAGGAAAACTCTGGCCACCCTGTGGGATGGGCATGGT	356	35	1 Base Change	0.08	0	MSSGNESCLFENGSISLFPCLVHVWEEWAGLGQIEDYLNFLEYLVWVFTPLVVVFILPFLIVILLYLSVLFLHVYKRKNQLREAYSNNLWDGARKTLATLWDGHG	MSSGNESCLFENGSISLFPCLVHVWEEWAGLGQIEDYLNFLEYLVWVFTPLVVVFILPFLIVILLYLSILFLHVYKRKNQLREAYSNNLWDGARKTLATLWDGHG	ATGTCCAGTGGGAATGAGTCCTGTCTGTTTGAGAACGGATCCATCAGCCTCTTCCCCTGCCTGGTCCATGTGTGGGAGGAGTGGGCAGGACTCGGGCAGATCGAGGATTATCTCAACTTCCTGGAGTATCTGGTCTGGGTTTTCACACCGCTAGTCGTGGTCTTCATCCTGCCCTTTCTCATAGTGATTCTTCTCTATCTGTCAGTACTTTTCCTCCATGTGTACAAACGCAAGAACCAGCTGAGGGAAGCATATTCCAATAACCTTTGGGATGGAGCAAGGAAAACTCTGGCCACCCTGTGGGATGGGCATGGT	ATGTCCAGTGGGAATGAGTCCTGTCTGTTTGAGAACGGATCCATCAGCCTCTTCCCCTGCCTGGTCCATGTGTGGGAGGAGTGGGCAGGACTCGGGCAGATCGAGGATTATCTCAACTTCCTGGAGTATCTGGTCTGGGTTTTCACACCGCTAGTCGTGGTCTTCATCCTGCCCTTTCTCATAGTGATTCTTCTCTATCTGTCAATACTTTTCCTCCATGTGTACAAACGCAAGAACCAGCTGAGGGAAGCATATTCCAATAACCTTTGGGATGGAGCAAGGAAAACTCTGGCCACCCTGTGGGATGGGCATGGT
ATGTCCAGTGGGAATGAGTCCTGTCTGTTTGAGAACGGATCCATCGGCCTCTTCCCCTGCCTGGTCCATGTGTGGGAGGAGTGGGCAGGACTCGGGCAGATCGAGGATTATCTCAACTTCCTGGAGTATCTGGTCTGGGTTTTCACACCGCTAGTCGTGGTCTTCATCCTGCCCTTTCTCATAGTGATTCTTCTCTATCTGTCAATACTTTTCCTCCATGTGTACAAACGCAAGAACCAGCTGAGGGAAGCATATTCCAATAACCTTTGGGATGGAGCAAGGAAAACTCTGGCCACCCTGTGGGATGGGCATGGT	355	35	1 Base Change	0.08	0	MSSGNESCLFENGSIGLFPCLVHVWEEWAGLGQIEDYLNFLEYLVWVFTPLVVVFILPFLIVILLYLSILFLHVYKRKNQLREAYSNNLWDGARKTLATLWDGHG	MSSGNESCLFENGSISLFPCLVHVWEEWAGLGQIEDYLNFLEYLVWVFTPLVVVFILPFLIVILLYLSILFLHVYKRKNQLREAYSNNLWDGARKTLATLWDGHG	ATGTCCAGTGGGAATGAGTCCTGTCTGTTTGAGAACGGATCCATCGGCCTCTTCCCCTGCCTGGTCCATGTGTGGGAGGAGTGGGCAGGACTCGGGCAGATCGAGGATTATCTCAACTTCCTGGAGTATCTGGTCTGGGTTTTCACACCGCTAGTCGTGGTCTTCATCCTGCCCTTTCTCATAGTGATTCTTCTCTATCTGTCAATACTTTTCCTCCATGTGTACAAACGCAAGAACCAGCTGAGGGAAGCATATTCCAATAACCTTTGGGATGGAGCAAGGAAAACTCTGGCCACCCTGTGGGATGGGCATGGT	ATGTCCAGTGGGAATGAGTCCTGTCTGTTTGAGAACGGATCCATCAGCCTCTTCCCCTGCCTGGTCCATGTGTGGGAGGAGTGGGCAGGACTCGGGCAGATCGAGGATTATCTCAACTTCCTGGAGTATCTGGTCTGGGTTTTCACACCGCTAGTCGTGGTCTTCATCCTGCCCTTTCTCATAGTGATTCTTCTCTATCTGTCAATACTTTTCCTCCATGTGTACAAACGCAAGAACCAGCTGAGGGAAGCATATTCCAATAACCTTTGGGATGGAGCAAGGAAAACTCTGGCCACCCTGTGGGATGGGCATGGT
ATGTCCAGTGGGAATGAGTCCTGTCTGTTTGAGAACGGATCCATCAGCCTCTTCCCCTGCCTGGTCCATGTGTGGGAGGAGTGGGCAGGACTCGGGCAGATCGAGGATTATCTCAACTTCCTGGAGTATCTGGTCTGGGTTTTCACACCGCTAGTCGTGGTCTTCATCCTGCCCTTTCTCATAGTGATTCTTCTCTACCTGTCAATACTTTTCCTCCATGTGTACAAACGCAAGAACCAGCTGAGGGAAGCATATTCCAATAACCTTTGGGATGGAGCAAGGAAAACTCTGGCCACCCTGTGGGATGGGCATGGT	354	35	1 Base Change	0.08	0	MSSGNESCLFENGSISLFPCLVHVWEEWAGLGQIEDYLNFLEYLVWVFTPLVVVFILPFLIVILLYLSILFLHVYKRKNQLREAYSNNLWDGARKTLATLWDGHG	MSSGNESCLFENGSISLFPCLVHVWEEWAGLGQIEDYLNFLEYLVWVFTPLVVVFILPFLIVILLYLSILFLHVYKRKNQLREAYSNNLWDGARKTLATLWDGHG	ATGTCCAGTGGGAATGAGTCCTGTCTGTTTGAGAACGGATCCATCAGCCTCTTCCCCTGCCTGGTCCATGTGTGGGAGGAGTGGGCAGGACTCGGGCAGATCGAGGATTATCTCAACTTCCTGGAGTATCTGGTCTGGGTTTTCACACCGCTAGTCGTGGTCTTCATCCTGCCCTTTCTCATAGTGATTCTTCTCTACCTGTCAATACTTTTCCTCCATGTGTACAAACGCAAGAACCAGCTGAGGGAAGCATATTCCAATAACCTTTGGGATGGAGCAAGGAAAACTCTGGCCACCCTGTGGGATGGGCATGGT	ATGTCCAGTGGGAATGAGTCCTGTCTGTTTGAGAACGGATCCATCAGCCTCTTCCCCTGCCTGGTCCATGTGTGGGAGGAGTGGGCAGGACTCGGGCAGATCGAGGATTATCTCAACTTCCTGGAGTATCTGGTCTGGGTTTTCACACCGCTAGTCGTGGTCTTCATCCTGCCCTTTCTCATAGTGATTCTTCTCTATCTGTCAATACTTTTCCTCCATGTGTACAAACGCAAGAACCAGCTGAGGGAAGCATATTCCAATAACCTTTGGGATGGAGCAAGGAAAACTCTGGCCACCCTGTGGGATGGGCATGGT
ATGTCCAGTGGGAATGAGTCCTGTCTGTTTGAGAACGGATCCATCAGCCTCTTCCCCTGCCTGGTCCATGTGTGGGAGGAGTGGGCAGGACTCGGGCAGATCGAGGATTATCTCAACTTCCTGGAGTATCTGGTCTGGGTTTTCACACCGCTAGTCGTGGTCTTCATCCTGCCCTTTCTCATAGTGATTCTTCTCTATCTGCCAATACTTTTCCTCCATGTGTACAAACGCAAGAACCAGCTGAGGGAAGCATATTCCAATAACCTTTGGGATGGAGCAAGGAAAACTCTGGCCACCCTGTGGGATGGGCATGGT	354	35	1 Base Change	0.08	0	MSSGNESCLFENGSISLFPCLVHVWEEWAGLGQIEDYLNFLEYLVWVFTPLVVVFILPFLIVILLYLPILFLHVYKRKNQLREAYSNNLWDGARKTLATLWDGHG	MSSGNESCLFENGSISLFPCLVHVWEEWAGLGQIEDYLNFLEYLVWVFTPLVVVFILPFLIVILLYLSILFLHVYKRKNQLREAYSNNLWDGARKTLATLWDGHG	ATGTCCAGTGGGAATGAGTCCTGTCTGTTTGAGAACGGATCCATCAGCCTCTTCCCCTGCCTGGTCCATGTGTGGGAGGAGTGGGCAGGACTCGGGCAGATCGAGGATTATCTCAACTTCCTGGAGTATCTGGTCTGGGTTTTCACACCGCTAGTCGTGGTCTTCATCCTGCCCTTTCTCATAGTGATTCTTCTCTATCTGCCAATACTTTTCCTCCATGTGTACAAACGCAAGAACCAGCTGAGGGAAGCATATTCCAATAACCTTTGGGATGGAGCAAGGAAAACTCTGGCCACCCTGTGGGATGGGCATGGT	ATGTCCAGTGGGAATGAGTCCTGTCTGTTTGAGAACGGATCCATCAGCCTCTTCCCCTGCCTGGTCCATGTGTGGGAGGAGTGGGCAGGACTCGGGCAGATCGAGGATTATCTCAACTTCCTGGAGTATCTGGTCTGGGTTTTCACACCGCTAGTCGTGGTCTTCATCCTGCCCTTTCTCATAGTGATTCTTCTCTATCTGTCAATACTTTTCCTCCATGTGTACAAACGCAAGAACCAGCTGAGGGAAGCATATTCCAATAACCTTTGGGATGGAGCAAGGAAAACTCTGGCCACCCTGTGGGATGGGCATGGT
ATGTCCAGTGGGAATGAGCCCTGTCTGTTTGAGAACGGATCCATCAGCCTCTTCCCCTGCCTGGTCCATGTGTGGGAGGAGTGGGCAGGACTCGGGCAGATCGAGGATTATCTCAACTTCCTGGAGTATCTGGTCTGGGTTTTCACACCGCTAGTCGTGGTCTTCATCCTGCCCTTTCTCATAGTGATTCTTCTCTATCTGTCAATACTTTTCCTCCATGTGTACAAACGCAAGAACCAGCTGAGGGAAGCATATTCCAATAACCTTTGGGATGGAGCAAGGAAAACTCTGGCCACCCTGTGGGATGGGCATGGT	353	35	1 Base Change	0.08	0	MSSGNEPCLFENGSISLFPCLVHVWEEWAGLGQIEDYLNFLEYLVWVFTPLVVVFILPFLIVILLYLSILFLHVYKRKNQLREAYSNNLWDGARKTLATLWDGHG	MSSGNESCLFENGSISLFPCLVHVWEEWAGLGQIEDYLNFLEYLVWVFTPLVVVFILPFLIVILLYLSILFLHVYKRKNQLREAYSNNLWDGARKTLATLWDGHG	ATGTCCAGTGGGAATGAGCCCTGTCTGTTTGAGAACGGATCCATCAGCCTCTTCCCCTGCCTGGTCCATGTGTGGGAGGAGTGGGCAGGACTCGGGCAGATCGAGGATTATCTCAACTTCCTGGAGTATCTGGTCTGGGTTTTCACACCGCTAGTCGTGGTCTTCATCCTGCCCTTTCTCATAGTGATTCTTCTCTATCTGTCAATACTTTTCCTCCATGTGTACAAACGCAAGAACCAGCTGAGGGAAGCATATTCCAATAACCTTTGGGATGGAGCAAGGAAAACTCTGGCCACCCTGTGGGATGGGCATGGT	ATGTCCAGTGGGAATGAGTCCTGTCTGTTTGAGAACGGATCCATCAGCCTCTTCCCCTGCCTGGTCCATGTGTGGGAGGAGTGGGCAGGACTCGGGCAGATCGAGGATTATCTCAACTTCCTGGAGTATCTGGTCTGGGTTTTCACACCGCTAGTCGTGGTCTTCATCCTGCCCTTTCTCATAGTGATTCTTCTCTATCTGTCAATACTTTTCCTCCATGTGTACAAACGCAAGAACCAGCTGAGGGAAGCATATTCCAATAACCTTTGGGATGGAGCAAGGAAAACTCTGGCCACCCTGTGGGATGGGCATGGT
ATGTCCAGTGGGAATGAGTCCTGTCTGTTTGAGAACGGATCCATCAGCCTCTTCCCCTGCCTGGTCCATGTGTGGGAGGAGTGGGCAGGGCTCGGGCAGATCGAGGATTATCTCAACTTCCTGGAGTATCTGGTCTGGGTTTTCACACCGCTAGTCGTGGTCTTCATCCTGCCCTTTCTCATAGTGATTCTTCTCTATCTGTCAATACTTTTCCTCCATGTGTACAAACGCAAGAACCAGCTGAGGGAAGCATATTCCAATAACCTTTGGGATGGAGCAAGGAAAACTCTGGCCACCCTGTGGGATGGGCATGGT	351	35	1 Base Change	0.08	0	MSSGNESCLFENGSISLFPCLVHVWEEWAGLGQIEDYLNFLEYLVWVFTPLVVVFILPFLIVILLYLSILFLHVYKRKNQLREAYSNNLWDGARKTLATLWDGHG	MSSGNESCLFENGSISLFPCLVHVWEEWAGLGQIEDYLNFLEYLVWVFTPLVVVFILPFLIVILLYLSILFLHVYKRKNQLREAYSNNLWDGARKTLATLWDGHG	ATGTCCAGTGGGAATGAGTCCTGTCTGTTTGAGAACGGATCCATCAGCCTCTTCCCCTGCCTGGTCCATGTGTGGGAGGAGTGGGCAGGGCTCGGGCAGATCGAGGATTATCTCAACTTCCTGGAGTATCTGGTCTGGGTTTTCACACCGCTAGTCGTGGTCTTCATCCTGCCCTTTCTCATAGTGATTCTTCTCTATCTGTCAATACTTTTCCTCCATGTGTACAAACGCAAGAACCAGCTGAGGGAAGCATATTCCAATAACCTTTGGGATGGAGCAAGGAAAACTCTGGCCACCCTGTGGGATGGGCATGGT	ATGTCCAGTGGGAATGAGTCCTGTCTGTTTGAGAACGGATCCATCAGCCTCTTCCCCTGCCTGGTCCATGTGTGGGAGGAGTGGGCAGGACTCGGGCAGATCGAGGATTATCTCAACTTCCTGGAGTATCTGGTCTGGGTTTTCACACCGCTAGTCGTGGTCTTCATCCTGCCCTTTCTCATAGTGATTCTTCTCTATCTGTCAATACTTTTCCTCCATGTGTACAAACGCAAGAACCAGCTGAGGGAAGCATATTCCAATAACCTTTGGGATGGAGCAAGGAAAACTCTGGCCACCCTGTGGGATGGGCATGGT
ATGTCCAGTGGGACTGAGTCCTGTCTGTTTGAGAACGGATCCATCAGCCTCTTCCCCTGCCTGGTCCATGTGTGGGAGGAGTGGGCAGGACTCGGGCAGATCGAGGATTATCTCAACTTCCTGGAGTATCTGGTCTGGGTTTTCACACCGCTAGTCGTGGTCTTCATCCTGCCCTTTCTCATAGTGATTCTTCTCTATCTGTCAATACTTTTCCTCCATGTGTACAAACGCAAGAACCAGCTGAGGGAAGCATATTCCAATAACCTTTGGGATGGAGCAAGGAAAACTCTGGCCACCCTGTGGGATGGGCATGGT	351	34	1 Base Change	0.08	0	MSSGTESCLFENGSISLFPCLVHVWEEWAGLGQIEDYLNFLEYLVWVFTPLVVVFILPFLIVILLYLSILFLHVYKRKNQLREAYSNNLWDGARKTLATLWDGHG	MSSGNESCLFENGSISLFPCLVHVWEEWAGLGQIEDYLNFLEYLVWVFTPLVVVFILPFLIVILLYLSILFLHVYKRKNQLREAYSNNLWDGARKTLATLWDGHG	ATGTCCAGTGGGACTGAGTCCTGTCTGTTTGAGAACGGATCCATCAGCCTCTTCCCCTGCCTGGTCCATGTGTGGGAGGAGTGGGCAGGACTCGGGCAGATCGAGGATTATCTCAACTTCCTGGAGTATCTGGTCTGGGTTTTCACACCGCTAGTCGTGGTCTTCATCCTGCCCTTTCTCATAGTGATTCTTCTCTATCTGTCAATACTTTTCCTCCATGTGTACAAACGCAAGAACCAGCTGAGGGAAGCATATTCCAATAACCTTTGGGATGGAGCAAGGAAAACTCTGGCCACCCTGTGGGATGGGCATGGT	ATGTCCAGTGGGAATGAGTCCTGTCTGTTTGAGAACGGATCCATCAGCCTCTTCCCCTGCCTGGTCCATGTGTGGGAGGAGTGGGCAGGACTCGGGCAGATCGAGGATTATCTCAACTTCCTGGAGTATCTGGTCTGGGTTTTCACACCGCTAGTCGTGGTCTTCATCCTGCCCTTTCTCATAGTGATTCTTCTCTATCTGTCAATACTTTTCCTCCATGTGTACAAACGCAAGAACCAGCTGAGGGAAGCATATTCCAATAACCTTTGGGATGGAGCAAGGAAAACTCTGGCCACCCTGTGGGATGGGCATGGT
ATGTCCAGTGGGAATGAGTCCTGTCTGTTCGAGAACGGATCCATCAGCCTCTTCCCCTGCCTGGTCCATGTGTGGGAGGAGTGGGCAGGACTCGGGCAGATCGAGGATTATCTCAACTTCCTGGAGTATCTGGTCTGGGTTTTCACACCGCTAGTCGTGGTCTTCATCCTGCCCTTTCTCATAGTGATTCTTCTCTATCTGTCAATACTTTTCCTCCATGTGTACAAACGCAAGAACCAGCTGAGGGAAGCATATTCCAATAACCTTTGGGATGGAGCAAGGAAAACTCTGGCCACCCTGTGGGATGGGCATGGT	350	35	1 Base Change	0.08	0	MSSGNESCLFENGSISLFPCLVHVWEEWAGLGQIEDYLNFLEYLVWVFTPLVVVFILPFLIVILLYLSILFLHVYKRKNQLREAYSNNLWDGARKTLATLWDGHG	MSSGNESCLFENGSISLFPCLVHVWEEWAGLGQIEDYLNFLEYLVWVFTPLVVVFILPFLIVILLYLSILFLHVYKRKNQLREAYSNNLWDGARKTLATLWDGHG	ATGTCCAGTGGGAATGAGTCCTGTCTGTTCGAGAACGGATCCATCAGCCTCTTCCCCTGCCTGGTCCATGTGTGGGAGGAGTGGGCAGGACTCGGGCAGATCGAGGATTATCTCAACTTCCTGGAGTATCTGGTCTGGGTTTTCACACCGCTAGTCGTGGTCTTCATCCTGCCCTTTCTCATAGTGATTCTTCTCTATCTGTCAATACTTTTCCTCCATGTGTACAAACGCAAGAACCAGCTGAGGGAAGCATATTCCAATAACCTTTGGGATGGAGCAAGGAAAACTCTGGCCACCCTGTGGGATGGGCATGGT	ATGTCCAGTGGGAATGAGTCCTGTCTGTTTGAGAACGGATCCATCAGCCTCTTCCCCTGCCTGGTCCATGTGTGGGAGGAGTGGGCAGGACTCGGGCAGATCGAGGATTATCTCAACTTCCTGGAGTATCTGGTCTGGGTTTTCACACCGCTAGTCGTGGTCTTCATCCTGCCCTTTCTCATAGTGATTCTTCTCTATCTGTCAATACTTTTCCTCCATGTGTACAAACGCAAGAACCAGCTGAGGGAAGCATATTCCAATAACCTTTGGGATGGAGCAAGGAAAACTCTGGCCACCCTGTGGGATGGGCATGGT
ATGTCCAGTGGGAATGAGTCCTGTCTGTTTGAGAACGGACCCATCAGCCTCTTCCCCTGCCTGGTCCATGTGTGGGAGGAGTGGGCAGGACTCGGGCAGATCGAGGATTATCTCAACTTCCTGGAGTATCTGGTCTGGGTTTTCACACCGCTAGTCGTGGTCTTCATCCTGCCCTTTCTCATAGTGATTCTTCTCTATCTGTCAATACTTTTCCTCCATGTGTACAAACGCAAGAACCAGCTGAGGGAAGCATATTCCAATAACCTTTGGGATGGAGCAAGGAAAACTCTGGCCACCCTGTGGGATGGGCATGGT	346	35	1 Base Change	0.08	0	MSSGNESCLFENGPISLFPCLVHVWEEWAGLGQIEDYLNFLEYLVWVFTPLVVVFILPFLIVILLYLSILFLHVYKRKNQLREAYSNNLWDGARKTLATLWDGHG	MSSGNESCLFENGSISLFPCLVHVWEEWAGLGQIEDYLNFLEYLVWVFTPLVVVFILPFLIVILLYLSILFLHVYKRKNQLREAYSNNLWDGARKTLATLWDGHG	ATGTCCAGTGGGAATGAGTCCTGTCTGTTTGAGAACGGACCCATCAGCCTCTTCCCCTGCCTGGTCCATGTGTGGGAGGAGTGGGCAGGACTCGGGCAGATCGAGGATTATCTCAACTTCCTGGAGTATCTGGTCTGGGTTTTCACACCGCTAGTCGTGGTCTTCATCCTGCCCTTTCTCATAGTGATTCTTCTCTATCTGTCAATACTTTTCCTCCATGTGTACAAACGCAAGAACCAGCTGAGGGAAGCATATTCCAATAACCTTTGGGATGGAGCAAGGAAAACTCTGGCCACCCTGTGGGATGGGCATGGT	ATGTCCAGTGGGAATGAGTCCTGTCTGTTTGAGAACGGATCCATCAGCCTCTTCCCCTGCCTGGTCCATGTGTGGGAGGAGTGGGCAGGACTCGGGCAGATCGAGGATTATCTCAACTTCCTGGAGTATCTGGTCTGGGTTTTCACACCGCTAGTCGTGGTCTTCATCCTGCCCTTTCTCATAGTGATTCTTCTCTATCTGTCAATACTTTTCCTCCATGTGTACAAACGCAAGAACCAGCTGAGGGAAGCATATTCCAATAACCTTTGGGATGGAGCAAGGAAAACTCTGGCCACCCTGTGGGATGGGCATGGT
ATGTCCAGTGGGAATGAGTCCTGTCTGTTTGAGAACGGATCCATCAGCCTCTTCCCCTGCCTGGTCCATGTGTGGGAGGAGTGGGCAGGACTCGGGCAGATCGAGGATTATCTCAACTTCCTGGAGTATCTGGTCTGGGTTTTCACACCGCTAGTCGTGGTCTTCATCCTGCCCTTTCTCATAGTGATTCTTCTCTATCTGTCAATACTTTTCCTCCATGTGTACAAACGCAAGAACCAGCCGAGGGAAGCATATTCCAATAACCTTTGGGATGGAGCAAGGAAAACTCTGGCCACCCTGTGGGATGGGCATGGT	345	35	1 Base Change	0.08	0	MSSGNESCLFENGSISLFPCLVHVWEEWAGLGQIEDYLNFLEYLVWVFTPLVVVFILPFLIVILLYLSILFLHVYKRKNQPREAYSNNLWDGARKTLATLWDGHG	MSSGNESCLFENGSISLFPCLVHVWEEWAGLGQIEDYLNFLEYLVWVFTPLVVVFILPFLIVILLYLSILFLHVYKRKNQLREAYSNNLWDGARKTLATLWDGHG	ATGTCCAGTGGGAATGAGTCCTGTCTGTTTGAGAACGGATCCATCAGCCTCTTCCCCTGCCTGGTCCATGTGTGGGAGGAGTGGGCAGGACTCGGGCAGATCGAGGATTATCTCAACTTCCTGGAGTATCTGGTCTGGGTTTTCACACCGCTAGTCGTGGTCTTCATCCTGCCCTTTCTCATAGTGATTCTTCTCTATCTGTCAATACTTTTCCTCCATGTGTACAAACGCAAGAACCAGCCGAGGGAAGCATATTCCAATAACCTTTGGGATGGAGCAAGGAAAACTCTGGCCACCCTGTGGGATGGGCATGGT	ATGTCCAGTGGGAATGAGTCCTGTCTGTTTGAGAACGGATCCATCAGCCTCTTCCCCTGCCTGGTCCATGTGTGGGAGGAGTGGGCAGGACTCGGGCAGATCGAGGATTATCTCAACTTCCTGGAGTATCTGGTCTGGGTTTTCACACCGCTAGTCGTGGTCTTCATCCTGCCCTTTCTCATAGTGATTCTTCTCTATCTGTCAATACTTTTCCTCCATGTGTACAAACGCAAGAACCAGCTGAGGGAAGCATATTCCAATAACCTTTGGGATGGAGCAAGGAAAACTCTGGCCACCCTGTGGGATGGGCATGGT
ATGTCCAGTGGGAATGAGTCCTGTCTGTTTGAGAACGGATCCATCAGCCTCTTCCCCTGCCTGGTCCATGTGTGGGAGGAGTGGGCAGGACTCGGGCAGATCGAGGATTATCTCGACTTCCTGGAGTATCTGGTCTGGGTTTTCACACCGCTAGTCGTGGTCTTCATCCTGCCCTTTCTCATAGTGATTCTTCTCTATCTGTCAATACTTTTCCTCCATGTGTACAAACGCAAGAACCAGCTGAGGGAAGCATATTCCAATAACCTTTGGGATGGAGCAAGGAAAACTCTGGCCACCCTGTGGGATGGGCATGGT	344	35	1 Base Change	0.08	0	MSSGNESCLFENGSISLFPCLVHVWEEWAGLGQIEDYLDFLEYLVWVFTPLVVVFILPFLIVILLYLSILFLHVYKRKNQLREAYSNNLWDGARKTLATLWDGHG	MSSGNESCLFENGSISLFPCLVHVWEEWAGLGQIEDYLNFLEYLVWVFTPLVVVFILPFLIVILLYLSILFLHVYKRKNQLREAYSNNLWDGARKTLATLWDGHG	ATGTCCAGTGGGAATGAGTCCTGTCTGTTTGAGAACGGATCCATCAGCCTCTTCCCCTGCCTGGTCCATGTGTGGGAGGAGTGGGCAGGACTCGGGCAGATCGAGGATTATCTCGACTTCCTGGAGTATCTGGTCTGGGTTTTCACACCGCTAGTCGTGGTCTTCATCCTGCCCTTTCTCATAGTGATTCTTCTCTATCTGTCAATACTTTTCCTCCATGTGTACAAACGCAAGAACCAGCTGAGGGAAGCATATTCCAATAACCTTTGGGATGGAGCAAGGAAAACTCTGGCCACCCTGTGGGATGGGCATGGT	ATGTCCAGTGGGAATGAGTCCTGTCTGTTTGAGAACGGATCCATCAGCCTCTTCCCCTGCCTGGTCCATGTGTGGGAGGAGTGGGCAGGACTCGGGCAGATCGAGGATTATCTCAACTTCCTGGAGTATCTGGTCTGGGTTTTCACACCGCTAGTCGTGGTCTTCATCCTGCCCTTTCTCATAGTGATTCTTCTCTATCTGTCAATACTTTTCCTCCATGTGTACAAACGCAAGAACCAGCTGAGGGAAGCATATTCCAATAACCTTTGGGATGGAGCAAGGAAAACTCTGGCCACCCTGTGGGATGGGCATGGT
ATGTCCAGTGGGAATGAGTCCTGTCTGTCTGAGAACGGATCCATCAGCCTCTTCCCCTGCCTGGTCCATGTGTGGGAGGAGTGGGCAGGACTCGGGCAGATCGAGGATTATCTCAACTTCCTGGAGTATCTGGTCTGGGTTTTCACACCGCTAGTCGTGGTCTTCATCCTGCCCTTTCTCATAGTGATTCTTCTCTATCTGTCAATACTTTTCCTCCATGTGTACAAACGCAAGAACCAGCTGAGGGAAGCATATTCCAATAACCTTTGGGATGGAGCAAGGAAAACTCTGGCCACCCTGTGGGATGGGCATGGT	343	35	1 Base Change	0.08	0	MSSGNESCLSENGSISLFPCLVHVWEEWAGLGQIEDYLNFLEYLVWVFTPLVVVFILPFLIVILLYLSILFLHVYKRKNQLREAYSNNLWDGARKTLATLWDGHG	MSSGNESCLFENGSISLFPCLVHVWEEWAGLGQIEDYLNFLEYLVWVFTPLVVVFILPFLIVILLYLSILFLHVYKRKNQLREAYSNNLWDGARKTLATLWDGHG	ATGTCCAGTGGGAATGAGTCCTGTCTGTCTGAGAACGGATCCATCAGCCTCTTCCCCTGCCTGGTCCATGTGTGGGAGGAGTGGGCAGGACTCGGGCAGATCGAGGATTATCTCAACTTCCTGGAGTATCTGGTCTGGGTTTTCACACCGCTAGTCGTGGTCTTCATCCTGCCCTTTCTCATAGTGATTCTTCTCTATCTGTCAATACTTTTCCTCCATGTGTACAAACGCAAGAACCAGCTGAGGGAAGCATATTCCAATAACCTTTGGGATGGAGCAAGGAAAACTCTGGCCACCCTGTGGGATGGGCATGGT	ATGTCCAGTGGGAATGAGTCCTGTCTGTTTGAGAACGGATCCATCAGCCTCTTCCCCTGCCTGGTCCATGTGTGGGAGGAGTGGGCAGGACTCGGGCAGATCGAGGATTATCTCAACTTCCTGGAGTATCTGGTCTGGGTTTTCACACCGCTAGTCGTGGTCTTCATCCTGCCCTTTCTCATAGTGATTCTTCTCTATCTGTCAATACTTTTCCTCCATGTGTACAAACGCAAGAACCAGCTGAGGGAAGCATATTCCAATAACCTTTGGGATGGAGCAAGGAAAACTCTGGCCACCCTGTGGGATGGGCATGGT
ATGTCCAGTGGGAATGAGTCCTGTCTGTTTGAGAACGGATCCATCAGCCTCTTCCCCTGCCTGGTCCATGTGTGGGAGGAGTGGGCAGGACTCGGGCAGATCGAGGATTATCTCAACTTCCTGGAGTATCTGGTCTGGGTTTTCACACCGCTAGTCGTGGTCTTCATCCTGCCCTTTCTCATAGCGATTCTTCTCTATCTGTCAATACTTTTCCTCCATGTGTACAAACGCAAGAACCAGCTGAGGGAAGCATATTCCAATAACCTTTGGGATGGAGCAAGGAAAACTCTGGCCACCCTGTGGGATGGGCATGGT	343	35	1 Base Change	0.08	0	MSSGNESCLFENGSISLFPCLVHVWEEWAGLGQIEDYLNFLEYLVWVFTPLVVVFILPFLIAILLYLSILFLHVYKRKNQLREAYSNNLWDGARKTLATLWDGHG	MSSGNESCLFENGSISLFPCLVHVWEEWAGLGQIEDYLNFLEYLVWVFTPLVVVFILPFLIVILLYLSILFLHVYKRKNQLREAYSNNLWDGARKTLATLWDGHG	ATGTCCAGTGGGAATGAGTCCTGTCTGTTTGAGAACGGATCCATCAGCCTCTTCCCCTGCCTGGTCCATGTGTGGGAGGAGTGGGCAGGACTCGGGCAGATCGAGGATTATCTCAACTTCCTGGAGTATCTGGTCTGGGTTTTCACACCGCTAGTCGTGGTCTTCATCCTGCCCTTTCTCATAGCGATTCTTCTCTATCTGTCAATACTTTTCCTCCATGTGTACAAACGCAAGAACCAGCTGAGGGAAGCATATTCCAATAACCTTTGGGATGGAGCAAGGAAAACTCTGGCCACCCTGTGGGATGGGCATGGT	ATGTCCAGTGGGAATGAGTCCTGTCTGTTTGAGAACGGATCCATCAGCCTCTTCCCCTGCCTGGTCCATGTGTGGGAGGAGTGGGCAGGACTCGGGCAGATCGAGGATTATCTCAACTTCCTGGAGTATCTGGTCTGGGTTTTCACACCGCTAGTCGTGGTCTTCATCCTGCCCTTTCTCATAGTGATTCTTCTCTATCTGTCAATACTTTTCCTCCATGTGTACAAACGCAAGAACCAGCTGAGGGAAGCATATTCCAATAACCTTTGGGATGGAGCAAGGAAAACTCTGGCCACCCTGTGGGATGGGCATGGT
ATGTCCAGTGGGAATGAGTCCTGTCTGTTTGAGAACGGATCCATCAGCCTCTTCCCCTGCCTGGTCCATGTGTGGGGGGAGTGGGCAGGACTCGGGCAGATCGAGGATTATCTCAACTTCCTGGAGTATCTGGTCTGGGTTTTCACACCGCTAGTCGTGGTCTTCATCCTGCCCTTTCTCATAGTGATTCTTCTCTATCTGTCAATACTTTTCCTCCATGTGTACAAACGCAAGAACCAGCTGAGGGAAGCATATTCCAATAACCTTTGGGATGGAGCAAGGAAAACTCTGGCCACCCTGTGGGATGGGCATGGT	340	35	1 Base Change	0.08	0	MSSGNESCLFENGSISLFPCLVHVWGEWAGLGQIEDYLNFLEYLVWVFTPLVVVFILPFLIVILLYLSILFLHVYKRKNQLREAYSNNLWDGARKTLATLWDGHG	MSSGNESCLFENGSISLFPCLVHVWEEWAGLGQIEDYLNFLEYLVWVFTPLVVVFILPFLIVILLYLSILFLHVYKRKNQLREAYSNNLWDGARKTLATLWDGHG	ATGTCCAGTGGGAATGAGTCCTGTCTGTTTGAGAACGGATCCATCAGCCTCTTCCCCTGCCTGGTCCATGTGTGGGGGGAGTGGGCAGGACTCGGGCAGATCGAGGATTATCTCAACTTCCTGGAGTATCTGGTCTGGGTTTTCACACCGCTAGTCGTGGTCTTCATCCTGCCCTTTCTCATAGTGATTCTTCTCTATCTGTCAATACTTTTCCTCCATGTGTACAAACGCAAGAACCAGCTGAGGGAAGCATATTCCAATAACCTTTGGGATGGAGCAAGGAAAACTCTGGCCACCCTGTGGGATGGGCATGGT	ATGTCCAGTGGGAATGAGTCCTGTCTGTTTGAGAACGGATCCATCAGCCTCTTCCCCTGCCTGGTCCATGTGTGGGAGGAGTGGGCAGGACTCGGGCAGATCGAGGATTATCTCAACTTCCTGGAGTATCTGGTCTGGGTTTTCACACCGCTAGTCGTGGTCTTCATCCTGCCCTTTCTCATAGTGATTCTTCTCTATCTGTCAATACTTTTCCTCCATGTGTACAAACGCAAGAACCAGCTGAGGGAAGCATATTCCAATAACCTTTGGGATGGAGCAAGGAAAACTCTGGCCACCCTGTGGGATGGGCATGGT
ATGTCCAGTGGGAATGAGTCCTGTCTGTTTGAGAACGGATCCATCAGCCTCTTCCCCTGCCTGGTCCATGTGTGGGAGGAGTGGGCAGGACCCGGGCAGATCGAGGATTATCTCAACTTCCTGGAGTATCTGGTCTGGGTTTTCACACCGCTAGTCGTGGTCTTCATCCTGCCCTTTCTCATAGTGATTCTTCTCTATCTGTCAATACTTTTCCTCCATGTGTACAAACGCAAGAACCAGCTGAGGGAAGCATATTCCAATAACCTTTGGGATGGAGCAAGGAAAACTCTGGCCACCCTGTGGGATGGGCATGGT	339	35	1 Base Change	0.08	0	MSSGNESCLFENGSISLFPCLVHVWEEWAGPGQIEDYLNFLEYLVWVFTPLVVVFILPFLIVILLYLSILFLHVYKRKNQLREAYSNNLWDGARKTLATLWDGHG	MSSGNESCLFENGSISLFPCLVHVWEEWAGLGQIEDYLNFLEYLVWVFTPLVVVFILPFLIVILLYLSILFLHVYKRKNQLREAYSNNLWDGARKTLATLWDGHG	ATGTCCAGTGGGAATGAGTCCTGTCTGTTTGAGAACGGATCCATCAGCCTCTTCCCCTGCCTGGTCCATGTGTGGGAGGAGTGGGCAGGACCCGGGCAGATCGAGGATTATCTCAACTTCCTGGAGTATCTGGTCTGGGTTTTCACACCGCTAGTCGTGGTCTTCATCCTGCCCTTTCTCATAGTGATTCTTCTCTATCTGTCAATACTTTTCCTCCATGTGTACAAACGCAAGAACCAGCTGAGGGAAGCATATTCCAATAACCTTTGGGATGGAGCAAGGAAAACTCTGGCCACCCTGTGGGATGGGCATGGT	ATGTCCAGTGGGAATGAGTCCTGTCTGTTTGAGAACGGATCCATCAGCCTCTTCCCCTGCCTGGTCCATGTGTGGGAGGAGTGGGCAGGACTCGGGCAGATCGAGGATTATCTCAACTTCCTGGAGTATCTGGTCTGGGTTTTCACACCGCTAGTCGTGGTCTTCATCCTGCCCTTTCTCATAGTGATTCTTCTCTATCTGTCAATACTTTTCCTCCATGTGTACAAACGCAAGAACCAGCTGAGGGAAGCATATTCCAATAACCTTTGGGATGGAGCAAGGAAAACTCTGGCCACCCTGTGGGATGGGCATGGT
ATGTCCAGTGGGAATGAGTCCTGTCTGTTTGAGAACGGATCCATCAGCCTCTTCCCCTGCCTGGTCCATGTGTGGGAGGAGTGGGCAGGACTCGGGCAGATCGAGGATTATCTCAACTTCCTGGAGTATCTGGTCTGGGCTTTCACACCGCTAGTCGTGGTCTTCATCCTGCCCTTTCTCATAGTGATTCTTCTCTATCTGTCAATACTTTTCCTCCATGTGTACAAACGCAAGAACCAGCTGAGGGAAGCATATTCCAATAACCTTTGGGATGGAGCAAGGAAAACTCTGGCCACCCTGTGGGATGGGCATGGT	339	35	1 Base Change	0.08	0	MSSGNESCLFENGSISLFPCLVHVWEEWAGLGQIEDYLNFLEYLVWAFTPLVVVFILPFLIVILLYLSILFLHVYKRKNQLREAYSNNLWDGARKTLATLWDGHG	MSSGNESCLFENGSISLFPCLVHVWEEWAGLGQIEDYLNFLEYLVWVFTPLVVVFILPFLIVILLYLSILFLHVYKRKNQLREAYSNNLWDGARKTLATLWDGHG	ATGTCCAGTGGGAATGAGTCCTGTCTGTTTGAGAACGGATCCATCAGCCTCTTCCCCTGCCTGGTCCATGTGTGGGAGGAGTGGGCAGGACTCGGGCAGATCGAGGATTATCTCAACTTCCTGGAGTATCTGGTCTGGGCTTTCACACCGCTAGTCGTGGTCTTCATCCTGCCCTTTCTCATAGTGATTCTTCTCTATCTGTCAATACTTTTCCTCCATGTGTACAAACGCAAGAACCAGCTGAGGGAAGCATATTCCAATAACCTTTGGGATGGAGCAAGGAAAACTCTGGCCACCCTGTGGGATGGGCATGGT	ATGTCCAGTGGGAATGAGTCCTGTCTGTTTGAGAACGGATCCATCAGCCTCTTCCCCTGCCTGGTCCATGTGTGGGAGGAGTGGGCAGGACTCGGGCAGATCGAGGATTATCTCAACTTCCTGGAGTATCTGGTCTGGGTTTTCACACCGCTAGTCGTGGTCTTCATCCTGCCCTTTCTCATAGTGATTCTTCTCTATCTGTCAATACTTTTCCTCCATGTGTACAAACGCAAGAACCAGCTGAGGGAAGCATATTCCAATAACCTTTGGGATGGAGCAAGGAAAACTCTGGCCACCCTGTGGGATGGGCATGGT
ATGTCCAGTGGGAATGAGTCCTGTCTGTTTGAGAACGGATCCATCAGCCTCTTCCCCTGCCTGGTCCATGTGTGGGAGGAGTGGGCAGGACTCGGGCAGATCGAGGATTATCTCAACTTCCTGGAGTATCTGGTCTGGGTTTTCACACCGCTAGCCGTGGTCTTCATCCTGCCCTTTCTCATAGTGATTCTTCTCTATCTGTCAATACTTTTCCTCCATGTGTACAAACGCAAGAACCAGCTGAGGGAAGCATATTCCAATAACCTTTGGGATGGAGCAAGGAAAACTCTGGCCACCCTGTGGGATGGGCATGGT	339	35	1 Base Change	0.08	0	MSSGNESCLFENGSISLFPCLVHVWEEWAGLGQIEDYLNFLEYLVWVFTPLAVVFILPFLIVILLYLSILFLHVYKRKNQLREAYSNNLWDGARKTLATLWDGHG	MSSGNESCLFENGSISLFPCLVHVWEEWAGLGQIEDYLNFLEYLVWVFTPLVVVFILPFLIVILLYLSILFLHVYKRKNQLREAYSNNLWDGARKTLATLWDGHG	ATGTCCAGTGGGAATGAGTCCTGTCTGTTTGAGAACGGATCCATCAGCCTCTTCCCCTGCCTGGTCCATGTGTGGGAGGAGTGGGCAGGACTCGGGCAGATCGAGGATTATCTCAACTTCCTGGAGTATCTGGTCTGGGTTTTCACACCGCTAGCCGTGGTCTTCATCCTGCCCTTTCTCATAGTGATTCTTCTCTATCTGTCAATACTTTTCCTCCATGTGTACAAACGCAAGAACCAGCTGAGGGAAGCATATTCCAATAACCTTTGGGATGGAGCAAGGAAAACTCTGGCCACCCTGTGGGATGGGCATGGT	ATGTCCAGTGGGAATGAGTCCTGTCTGTTTGAGAACGGATCCATCAGCCTCTTCCCCTGCCTGGTCCATGTGTGGGAGGAGTGGGCAGGACTCGGGCAGATCGAGGATTATCTCAACTTCCTGGAGTATCTGGTCTGGGTTTTCACACCGCTAGTCGTGGTCTTCATCCTGCCCTTTCTCATAGTGATTCTTCTCTATCTGTCAATACTTTTCCTCCATGTGTACAAACGCAAGAACCAGCTGAGGGAAGCATATTCCAATAACCTTTGGGATGGAGCAAGGAAAACTCTGGCCACCCTGTGGGATGGGCATGGT
ATGTCCAGTGGGGATGAGTCCTGTCTGTTTGAGAACGGATCCATCAGCCTCTTCCCCTGCCTGGTCCATGTGTGGGAGGAGTGGGCAGGACTCGGGCAGATCGAGGATTATCTCAACTTCCTGGAGTATCTGGTCTGGGTTTTCACACCGCTAGTCGTGGTCTTCATCCTGCCCTTTCTCATAGTGATTCTTCTCTATCTGTCAATACTTTTCCTCCATGTGTACAAACGCAAGAACCAGCTGAGGGAAGCATATTCCAATAACCTTTGGGATGGAGCAAGGAAAACTCTGGCCACCCTGTGGGATGGGCATGGT	339	35	1 Base Change	0.08	0	MSSGDESCLFENGSISLFPCLVHVWEEWAGLGQIEDYLNFLEYLVWVFTPLVVVFILPFLIVILLYLSILFLHVYKRKNQLREAYSNNLWDGARKTLATLWDGHG	MSSGNESCLFENGSISLFPCLVHVWEEWAGLGQIEDYLNFLEYLVWVFTPLVVVFILPFLIVILLYLSILFLHVYKRKNQLREAYSNNLWDGARKTLATLWDGHG	ATGTCCAGTGGGGATGAGTCCTGTCTGTTTGAGAACGGATCCATCAGCCTCTTCCCCTGCCTGGTCCATGTGTGGGAGGAGTGGGCAGGACTCGGGCAGATCGAGGATTATCTCAACTTCCTGGAGTATCTGGTCTGGGTTTTCACACCGCTAGTCGTGGTCTTCATCCTGCCCTTTCTCATAGTGATTCTTCTCTATCTGTCAATACTTTTCCTCCATGTGTACAAACGCAAGAACCAGCTGAGGGAAGCATATTCCAATAACCTTTGGGATGGAGCAAGGAAAACTCTGGCCACCCTGTGGGATGGGCATGGT	ATGTCCAGTGGGAATGAGTCCTGTCTGTTTGAGAACGGATCCATCAGCCTCTTCCCCTGCCTGGTCCATGTGTGGGAGGAGTGGGCAGGACTCGGGCAGATCGAGGATTATCTCAACTTCCTGGAGTATCTGGTCTGGGTTTTCACACCGCTAGTCGTGGTCTTCATCCTGCCCTTTCTCATAGTGATTCTTCTCTATCTGTCAATACTTTTCCTCCATGTGTACAAACGCAAGAACCAGCTGAGGGAAGCATATTCCAATAACCTTTGGGATGGAGCAAGGAAAACTCTGGCCACCCTGTGGGATGGGCATGGT
ATGTCCAGTGGGAATGAGTCCTGTCTGTTTGAGAACGGATCCATCAGCCTCTTCCCCTGCCTGGTCCATGTGTGGGAGGAGTGGGCAGGACTCGGGCAGATCGAGGATTATCTCAACTTCCTGGAGTATCTGGTCTGGGTTTTCACACCGCTAGTCGTGGTCTTCACCCTGCCCTTTCTCATAGTGATTCTTCTCTATCTGTCAATACTTTTCCTCCATGTGTACAAACGCAAGAACCAGCTGAGGGAAGCATATTCCAATAACCTTTGGGATGGAGCAAGGAAAACTCTGGCCACCCTGTGGGATGGGCATGGT	336	35	1 Base Change	0.08	0	MSSGNESCLFENGSISLFPCLVHVWEEWAGLGQIEDYLNFLEYLVWVFTPLVVVFTLPFLIVILLYLSILFLHVYKRKNQLREAYSNNLWDGARKTLATLWDGHG	MSSGNESCLFENGSISLFPCLVHVWEEWAGLGQIEDYLNFLEYLVWVFTPLVVVFILPFLIVILLYLSILFLHVYKRKNQLREAYSNNLWDGARKTLATLWDGHG	ATGTCCAGTGGGAATGAGTCCTGTCTGTTTGAGAACGGATCCATCAGCCTCTTCCCCTGCCTGGTCCATGTGTGGGAGGAGTGGGCAGGACTCGGGCAGATCGAGGATTATCTCAACTTCCTGGAGTATCTGGTCTGGGTTTTCACACCGCTAGTCGTGGTCTTCACCCTGCCCTTTCTCATAGTGATTCTTCTCTATCTGTCAATACTTTTCCTCCATGTGTACAAACGCAAGAACCAGCTGAGGGAAGCATATTCCAATAACCTTTGGGATGGAGCAAGGAAAACTCTGGCCACCCTGTGGGATGGGCATGGT	ATGTCCAGTGGGAATGAGTCCTGTCTGTTTGAGAACGGATCCATCAGCCTCTTCCCCTGCCTGGTCCATGTGTGGGAGGAGTGGGCAGGACTCGGGCAGATCGAGGATTATCTCAACTTCCTGGAGTATCTGGTCTGGGTTTTCACACCGCTAGTCGTGGTCTTCATCCTGCCCTTTCTCATAGTGATTCTTCTCTATCTGTCAATACTTTTCCTCCATGTGTACAAACGCAAGAACCAGCTGAGGGAAGCATATTCCAATAACCTTTGGGATGGAGCAAGGAAAACTCTGGCCACCCTGTGGGATGGGCATGGT
ATGTCCAGTGGGAATGAGTCCTGTCTGTTTGAGAACGGATCCATCAGCCTCTTCCCCTGCCTGGTCCATGTGTGGGAGGAGTGGGCAGGACTCGGGCAGATCGAGGATTATCTCAACTTCCTGGAGTATCTGGTCTGGGTTTTCACACCGCTAGTCGTGGTCTTCATCCTGCCCTTTCTCATAGTGATTCTTCTCTATCTGTCAATACTTTTCCTCCATGTGTACAAACGCAAGAACCAGCTGAGGGAAGCATATTCCAATAACCTTTGGGATGGAGCAAGGAAAACCCTGGCCACCCTGTGGGATGGGCATGGT	335	35	1 Base Change	0.08	0	MSSGNESCLFENGSISLFPCLVHVWEEWAGLGQIEDYLNFLEYLVWVFTPLVVVFILPFLIVILLYLSILFLHVYKRKNQLREAYSNNLWDGARKTLATLWDGHG	MSSGNESCLFENGSISLFPCLVHVWEEWAGLGQIEDYLNFLEYLVWVFTPLVVVFILPFLIVILLYLSILFLHVYKRKNQLREAYSNNLWDGARKTLATLWDGHG	ATGTCCAGTGGGAATGAGTCCTGTCTGTTTGAGAACGGATCCATCAGCCTCTTCCCCTGCCTGGTCCATGTGTGGGAGGAGTGGGCAGGACTCGGGCAGATCGAGGATTATCTCAACTTCCTGGAGTATCTGGTCTGGGTTTTCACACCGCTAGTCGTGGTCTTCATCCTGCCCTTTCTCATAGTGATTCTTCTCTATCTGTCAATACTTTTCCTCCATGTGTACAAACGCAAGAACCAGCTGAGGGAAGCATATTCCAATAACCTTTGGGATGGAGCAAGGAAAACCCTGGCCACCCTGTGGGATGGGCATGGT	ATGTCCAGTGGGAATGAGTCCTGTCTGTTTGAGAACGGATCCATCAGCCTCTTCCCCTGCCTGGTCCATGTGTGGGAGGAGTGGGCAGGACTCGGGCAGATCGAGGATTATCTCAACTTCCTGGAGTATCTGGTCTGGGTTTTCACACCGCTAGTCGTGGTCTTCATCCTGCCCTTTCTCATAGTGATTCTTCTCTATCTGTCAATACTTTTCCTCCATGTGTACAAACGCAAGAACCAGCTGAGGGAAGCATATTCCAATAACCTTTGGGATGGAGCAAGGAAAACTCTGGCCACCCTGTGGGATGGGCATGGT
ATGTCCAGTGGGAATGAGTCCTGTCTGTTTGAGAACGGATCCATCAGCCTCTTCCCCTGCCTGGTCCATGTGTGGGAGGAGTGGGCAGGACTCGGGCAGATCGAGGATTATCTCAACTTCCTGGAGTATCTGGTCTGGGTTTTCACACCGCTAGTCGTGGTCTTCATCCTGCCCTTTCTCATAGTGATTCTTCTCTATCTGTCAATACTTTTCCTCCATGTGTACAAACGCAAGAACCAGCTGAGGGAAGCATATTCCAATAACCTTTGGGATGGAGCAAGGGAAACTCTGGCCACCCTGTGGGATGGGCATGGT	331	35	1 Base Change	0.08	0	MSSGNESCLFENGSISLFPCLVHVWEEWAGLGQIEDYLNFLEYLVWVFTPLVVVFILPFLIVILLYLSILFLHVYKRKNQLREAYSNNLWDGARETLATLWDGHG	MSSGNESCLFENGSISLFPCLVHVWEEWAGLGQIEDYLNFLEYLVWVFTPLVVVFILPFLIVILLYLSILFLHVYKRKNQLREAYSNNLWDGARKTLATLWDGHG	ATGTCCAGTGGGAATGAGTCCTGTCTGTTTGAGAACGGATCCATCAGCCTCTTCCCCTGCCTGGTCCATGTGTGGGAGGAGTGGGCAGGACTCGGGCAGATCGAGGATTATCTCAACTTCCTGGAGTATCTGGTCTGGGTTTTCACACCGCTAGTCGTGGTCTTCATCCTGCCCTTTCTCATAGTGATTCTTCTCTATCTGTCAATACTTTTCCTCCATGTGTACAAACGCAAGAACCAGCTGAGGGAAGCATATTCCAATAACCTTTGGGATGGAGCAAGGGAAACTCTGGCCACCCTGTGGGATGGGCATGGT	ATGTCCAGTGGGAATGAGTCCTGTCTGTTTGAGAACGGATCCATCAGCCTCTTCCCCTGCCTGGTCCATGTGTGGGAGGAGTGGGCAGGACTCGGGCAGATCGAGGATTATCTCAACTTCCTGGAGTATCTGGTCTGGGTTTTCACACCGCTAGTCGTGGTCTTCATCCTGCCCTTTCTCATAGTGATTCTTCTCTATCTGTCAATACTTTTCCTCCATGTGTACAAACGCAAGAACCAGCTGAGGGAAGCATATTCCAATAACCTTTGGGATGGAGCAAGGAAAACTCTGGCCACCCTGTGGGATGGGCATGGT
ATGTCCAGTGGGAATGAGTCCTGTCTGTTTGAGAACGGATCCATCAGCCTCTTCCCCTGCCTGGTCCATGTGTGGGAGGAGTGGGCAGGACTCGGGCAGATCGAGGATTATCTCAACTTCCTGGAGTATCTGGTCTGGGTTTTCACACCGCTAGTCGTGGTCTTCATCCTGCCCTTTCTCGTAGTGATTCTTCTCTATCTGTCAATACTTTTCCTCCATGTGTACAAACGCAAGAACCAGCTGAGGGAAGCATATTCCAATAACCTTTGGGATGGAGCAAGGAAAACTCTGGCCACCCTGTGGGATGGGCATGGT	331	35	1 Base Change	0.08	0	MSSGNESCLFENGSISLFPCLVHVWEEWAGLGQIEDYLNFLEYLVWVFTPLVVVFILPFLVVILLYLSILFLHVYKRKNQLREAYSNNLWDGARKTLATLWDGHG	MSSGNESCLFENGSISLFPCLVHVWEEWAGLGQIEDYLNFLEYLVWVFTPLVVVFILPFLIVILLYLSILFLHVYKRKNQLREAYSNNLWDGARKTLATLWDGHG	ATGTCCAGTGGGAATGAGTCCTGTCTGTTTGAGAACGGATCCATCAGCCTCTTCCCCTGCCTGGTCCATGTGTGGGAGGAGTGGGCAGGACTCGGGCAGATCGAGGATTATCTCAACTTCCTGGAGTATCTGGTCTGGGTTTTCACACCGCTAGTCGTGGTCTTCATCCTGCCCTTTCTCGTAGTGATTCTTCTCTATCTGTCAATACTTTTCCTCCATGTGTACAAACGCAAGAACCAGCTGAGGGAAGCATATTCCAATAACCTTTGGGATGGAGCAAGGAAAACTCTGGCCACCCTGTGGGATGGGCATGGT	ATGTCCAGTGGGAATGAGTCCTGTCTGTTTGAGAACGGATCCATCAGCCTCTTCCCCTGCCTGGTCCATGTGTGGGAGGAGTGGGCAGGACTCGGGCAGATCGAGGATTATCTCAACTTCCTGGAGTATCTGGTCTGGGTTTTCACACCGCTAGTCGTGGTCTTCATCCTGCCCTTTCTCATAGTGATTCTTCTCTATCTGTCAATACTTTTCCTCCATGTGTACAAACGCAAGAACCAGCTGAGGGAAGCATATTCCAATAACCTTTGGGATGGAGCAAGGAAAACTCTGGCCACCCTGTGGGATGGGCATGGT
ATGTCCAGTGGGAATGAGTCCTGTCTGTTTGAGAACGGATCCATCAGCCTCTTCCCCTGCCTGGTCCATGTGTGGGAGGAGTGGGCAGGACTCGGGCAGATTGAGGATTATCTCAACTTCCTGGAGTATCTGGTCTGGGTTTTCACACCGCTAGTCGTGGTCTTCATCCTGCCCTTTCTCATAGTGATTCTTCTCTATCTGTCAATACTTTTCCTCCATGTGTACAAACGCAAGAACCAGCTGAGGGAAGCATATTCCAATAACCTTTGGGATGGAGCAAGGAAAACTCTGGCCACCCTGTGGGATGGGCATGGT	329	35	1 Base Change	0.08	0	MSSGNESCLFENGSISLFPCLVHVWEEWAGLGQIEDYLNFLEYLVWVFTPLVVVFILPFLIVILLYLSILFLHVYKRKNQLREAYSNNLWDGARKTLATLWDGHG	MSSGNESCLFENGSISLFPCLVHVWEEWAGLGQIEDYLNFLEYLVWVFTPLVVVFILPFLIVILLYLSILFLHVYKRKNQLREAYSNNLWDGARKTLATLWDGHG	ATGTCCAGTGGGAATGAGTCCTGTCTGTTTGAGAACGGATCCATCAGCCTCTTCCCCTGCCTGGTCCATGTGTGGGAGGAGTGGGCAGGACTCGGGCAGATTGAGGATTATCTCAACTTCCTGGAGTATCTGGTCTGGGTTTTCACACCGCTAGTCGTGGTCTTCATCCTGCCCTTTCTCATAGTGATTCTTCTCTATCTGTCAATACTTTTCCTCCATGTGTACAAACGCAAGAACCAGCTGAGGGAAGCATATTCCAATAACCTTTGGGATGGAGCAAGGAAAACTCTGGCCACCCTGTGGGATGGGCATGGT	ATGTCCAGTGGGAATGAGTCCTGTCTGTTTGAGAACGGATCCATCAGCCTCTTCCCCTGCCTGGTCCATGTGTGGGAGGAGTGGGCAGGACTCGGGCAGATCGAGGATTATCTCAACTTCCTGGAGTATCTGGTCTGGGTTTTCACACCGCTAGTCGTGGTCTTCATCCTGCCCTTTCTCATAGTGATTCTTCTCTATCTGTCAATACTTTTCCTCCATGTGTACAAACGCAAGAACCAGCTGAGGGAAGCATATTCCAATAACCTTTGGGATGGAGCAAGGAAAACTCTGGCCACCCTGTGGGATGGGCATGGT
ATGTCCAGTGGGAATGAGTCCTGTCTGTTTGAGAACGGATCCATCAGCCTCTTCCCCTGCCTGGTCCATGTGTGGGAGGAGTGGGCAGGACTCGGGCAGATCGAGGATTATCTCAACTTCCTGGAGTATCTGGTCTGGGTTTTCACACCGCTAGTCGTGGTCTTCATCCTGCCCTTTCTCATAGTGATTCTTCTCTATCTGTCAATACTTTTCCTCCATGTGTACAAACACAAGAACCAGCTGAGGGAAGCATATTCCAATAACCTTTGGGATGGAGCAAGGAAAACTCTGGCCACCCTGTGGGATGGGCATGGT	328	35	1 Base Change	0.08	0	MSSGNESCLFENGSISLFPCLVHVWEEWAGLGQIEDYLNFLEYLVWVFTPLVVVFILPFLIVILLYLSILFLHVYKHKNQLREAYSNNLWDGARKTLATLWDGHG	MSSGNESCLFENGSISLFPCLVHVWEEWAGLGQIEDYLNFLEYLVWVFTPLVVVFILPFLIVILLYLSILFLHVYKRKNQLREAYSNNLWDGARKTLATLWDGHG	ATGTCCAGTGGGAATGAGTCCTGTCTGTTTGAGAACGGATCCATCAGCCTCTTCCCCTGCCTGGTCCATGTGTGGGAGGAGTGGGCAGGACTCGGGCAGATCGAGGATTATCTCAACTTCCTGGAGTATCTGGTCTGGGTTTTCACACCGCTAGTCGTGGTCTTCATCCTGCCCTTTCTCATAGTGATTCTTCTCTATCTGTCAATACTTTTCCTCCATGTGTACAAACACAAGAACCAGCTGAGGGAAGCATATTCCAATAACCTTTGGGATGGAGCAAGGAAAACTCTGGCCACCCTGTGGGATGGGCATGGT	ATGTCCAGTGGGAATGAGTCCTGTCTGTTTGAGAACGGATCCATCAGCCTCTTCCCCTGCCTGGTCCATGTGTGGGAGGAGTGGGCAGGACTCGGGCAGATCGAGGATTATCTCAACTTCCTGGAGTATCTGGTCTGGGTTTTCACACCGCTAGTCGTGGTCTTCATCCTGCCCTTTCTCATAGTGATTCTTCTCTATCTGTCAATACTTTTCCTCCATGTGTACAAACGCAAGAACCAGCTGAGGGAAGCATATTCCAATAACCTTTGGGATGGAGCAAGGAAAACTCTGGCCACCCTGTGGGATGGGCATGGT
ATGTCCAGTGGGAATGAGTCCTGTCTGTTTGAGAACGGATCCATCAGCCTCTTCCCCTGCCTGGTCCATGTGTGGGAGGAGTGGGCAGGACTCGGGCAGATCGAGGATTATCTCAACTTCCTGGAGTATCTGGTCTGGGTTTTCACACCGCTAGTCGTGGTCTTCATCCTGCCCTTTCTCATAGTGATTCTTCTCTATCTGTCAATACTTTTCCTCCATGTGTACAAACGCAAGAACCAGCTGAGGGAAGCATATTCCAATAACCTTTGGGATGGAGCAAGGAAAACTCTGGCCACCCTGTGGGGTGGGCATGGT	328	35	1 Base Change	0.08	0	MSSGNESCLFENGSISLFPCLVHVWEEWAGLGQIEDYLNFLEYLVWVFTPLVVVFILPFLIVILLYLSILFLHVYKRKNQLREAYSNNLWDGARKTLATLWGGHG	MSSGNESCLFENGSISLFPCLVHVWEEWAGLGQIEDYLNFLEYLVWVFTPLVVVFILPFLIVILLYLSILFLHVYKRKNQLREAYSNNLWDGARKTLATLWDGHG	ATGTCCAGTGGGAATGAGTCCTGTCTGTTTGAGAACGGATCCATCAGCCTCTTCCCCTGCCTGGTCCATGTGTGGGAGGAGTGGGCAGGACTCGGGCAGATCGAGGATTATCTCAACTTCCTGGAGTATCTGGTCTGGGTTTTCACACCGCTAGTCGTGGTCTTCATCCTGCCCTTTCTCATAGTGATTCTTCTCTATCTGTCAATACTTTTCCTCCATGTGTACAAACGCAAGAACCAGCTGAGGGAAGCATATTCCAATAACCTTTGGGATGGAGCAAGGAAAACTCTGGCCACCCTGTGGGGTGGGCATGGT	ATGTCCAGTGGGAATGAGTCCTGTCTGTTTGAGAACGGATCCATCAGCCTCTTCCCCTGCCTGGTCCATGTGTGGGAGGAGTGGGCAGGACTCGGGCAGATCGAGGATTATCTCAACTTCCTGGAGTATCTGGTCTGGGTTTTCACACCGCTAGTCGTGGTCTTCATCCTGCCCTTTCTCATAGTGATTCTTCTCTATCTGTCAATACTTTTCCTCCATGTGTACAAACGCAAGAACCAGCTGAGGGAAGCATATTCCAATAACCTTTGGGATGGAGCAAGGAAAACTCTGGCCACCCTGTGGGATGGGCATGGT
ATGTCCAGTGGGAATGAGTCCTGTCTGTTTGAGAACGGATCCATCAGCCTCTTCCCCTGCCTGGTCCATGTGTGGGAGGGGTGGGCAGGACTCGGGCAGATCGAGGATTATCTCAACTTCCTGGAGTATCTGGTCTGGGTTTTCACACCGCTAGTCGTGGTCTTCATCCTGCCCTTTCTCATAGTGATTCTTCTCTATCTGTCAATACTTTTCCTCCATGTGTACAAACGCAAGAACCAGCTGAGGGAAGCATATTCCAATAACCTTTGGGATGGAGCAAGGAAAACTCTGGCCACCCTGTGGGATGGGCATGGT	328	35	1 Base Change	0.08	0	MSSGNESCLFENGSISLFPCLVHVWEGWAGLGQIEDYLNFLEYLVWVFTPLVVVFILPFLIVILLYLSILFLHVYKRKNQLREAYSNNLWDGARKTLATLWDGHG	MSSGNESCLFENGSISLFPCLVHVWEEWAGLGQIEDYLNFLEYLVWVFTPLVVVFILPFLIVILLYLSILFLHVYKRKNQLREAYSNNLWDGARKTLATLWDGHG	ATGTCCAGTGGGAATGAGTCCTGTCTGTTTGAGAACGGATCCATCAGCCTCTTCCCCTGCCTGGTCCATGTGTGGGAGGGGTGGGCAGGACTCGGGCAGATCGAGGATTATCTCAACTTCCTGGAGTATCTGGTCTGGGTTTTCACACCGCTAGTCGTGGTCTTCATCCTGCCCTTTCTCATAGTGATTCTTCTCTATCTGTCAATACTTTTCCTCCATGTGTACAAACGCAAGAACCAGCTGAGGGAAGCATATTCCAATAACCTTTGGGATGGAGCAAGGAAAACTCTGGCCACCCTGTGGGATGGGCATGGT	ATGTCCAGTGGGAATGAGTCCTGTCTGTTTGAGAACGGATCCATCAGCCTCTTCCCCTGCCTGGTCCATGTGTGGGAGGAGTGGGCAGGACTCGGGCAGATCGAGGATTATCTCAACTTCCTGGAGTATCTGGTCTGGGTTTTCACACCGCTAGTCGTGGTCTTCATCCTGCCCTTTCTCATAGTGATTCTTCTCTATCTGTCAATACTTTTCCTCCATGTGTACAAACGCAAGAACCAGCTGAGGGAAGCATATTCCAATAACCTTTGGGATGGAGCAAGGAAAACTCTGGCCACCCTGTGGGATGGGCATGGT
ATGTCCAGTGGGAATGAGTCCTGTCTGTTTGAGAACGGATCCATCAGCCTCTTCCCCTGCCTGGTCCATGTGTGGGAGGAGTGGGCAGGACTCGGGCAGATCGAGGATTATCTCAACTTCCTGGAGTATCTGGTCTGGGTTTTCACACCGCTAGTCGTGGTCTTCATCCTGCCCTTTCTCATAGTGATTCTTCTCTATCTGTCAATACTTTTCCTCCATGTGTACAAACGCAAGAACCAGCTGAGGGAAGCATATTCCAATAACCTTTGGGATGGAGCAAGGAAAGCTCTGGCCACCCTGTGGGATGGGCATGGT	327	35	1 Base Change	0.08	0	MSSGNESCLFENGSISLFPCLVHVWEEWAGLGQIEDYLNFLEYLVWVFTPLVVVFILPFLIVILLYLSILFLHVYKRKNQLREAYSNNLWDGARKALATLWDGHG	MSSGNESCLFENGSISLFPCLVHVWEEWAGLGQIEDYLNFLEYLVWVFTPLVVVFILPFLIVILLYLSILFLHVYKRKNQLREAYSNNLWDGARKTLATLWDGHG	ATGTCCAGTGGGAATGAGTCCTGTCTGTTTGAGAACGGATCCATCAGCCTCTTCCCCTGCCTGGTCCATGTGTGGGAGGAGTGGGCAGGACTCGGGCAGATCGAGGATTATCTCAACTTCCTGGAGTATCTGGTCTGGGTTTTCACACCGCTAGTCGTGGTCTTCATCCTGCCCTTTCTCATAGTGATTCTTCTCTATCTGTCAATACTTTTCCTCCATGTGTACAAACGCAAGAACCAGCTGAGGGAAGCATATTCCAATAACCTTTGGGATGGAGCAAGGAAAGCTCTGGCCACCCTGTGGGATGGGCATGGT	ATGTCCAGTGGGAATGAGTCCTGTCTGTTTGAGAACGGATCCATCAGCCTCTTCCCCTGCCTGGTCCATGTGTGGGAGGAGTGGGCAGGACTCGGGCAGATCGAGGATTATCTCAACTTCCTGGAGTATCTGGTCTGGGTTTTCACACCGCTAGTCGTGGTCTTCATCCTGCCCTTTCTCATAGTGATTCTTCTCTATCTGTCAATACTTTTCCTCCATGTGTACAAACGCAAGAACCAGCTGAGGGAAGCATATTCCAATAACCTTTGGGATGGAGCAAGGAAAACTCTGGCCACCCTGTGGGATGGGCATGGT
ATGTCCAGTGGGAATGAGTCCTGTCTGTTTGAGAACGGATCCATCAGCCTCTTCCCCTGCCTGGTCCATGTGTGGGAGGAGTGGGCAGGACTTGGGCAGATCGAGGATTATCTCAACTTCCTGGAGTATCTGGTCTGGGTTTTCACACCGCTAGTCGTGGTCTTCATCCTGCCCTTTCTCATAGTGATTCTTCTCTATCTGTCAATACTTTTCCTCCATGTGTACAAACGCAAGAACCAGCTGAGGGAAGCATATTCCAATAACCTTTGGGATGGAGCAAGGAAAACTCTGGCCACCCTGTGGGATGGGCATGGT	326	35	1 Base Change	0.07	0	MSSGNESCLFENGSISLFPCLVHVWEEWAGLGQIEDYLNFLEYLVWVFTPLVVVFILPFLIVILLYLSILFLHVYKRKNQLREAYSNNLWDGARKTLATLWDGHG	MSSGNESCLFENGSISLFPCLVHVWEEWAGLGQIEDYLNFLEYLVWVFTPLVVVFILPFLIVILLYLSILFLHVYKRKNQLREAYSNNLWDGARKTLATLWDGHG	ATGTCCAGTGGGAATGAGTCCTGTCTGTTTGAGAACGGATCCATCAGCCTCTTCCCCTGCCTGGTCCATGTGTGGGAGGAGTGGGCAGGACTTGGGCAGATCGAGGATTATCTCAACTTCCTGGAGTATCTGGTCTGGGTTTTCACACCGCTAGTCGTGGTCTTCATCCTGCCCTTTCTCATAGTGATTCTTCTCTATCTGTCAATACTTTTCCTCCATGTGTACAAACGCAAGAACCAGCTGAGGGAAGCATATTCCAATAACCTTTGGGATGGAGCAAGGAAAACTCTGGCCACCCTGTGGGATGGGCATGGT	ATGTCCAGTGGGAATGAGTCCTGTCTGTTTGAGAACGGATCCATCAGCCTCTTCCCCTGCCTGGTCCATGTGTGGGAGGAGTGGGCAGGACTCGGGCAGATCGAGGATTATCTCAACTTCCTGGAGTATCTGGTCTGGGTTTTCACACCGCTAGTCGTGGTCTTCATCCTGCCCTTTCTCATAGTGATTCTTCTCTATCTGTCAATACTTTTCCTCCATGTGTACAAACGCAAGAACCAGCTGAGGGAAGCATATTCCAATAACCTTTGGGATGGAGCAAGGAAAACTCTGGCCACCCTGTGGGATGGGCATGGT
ATGTCCAGTGGGAATGAGTCCTGTCTGTTTGAGAACGGATCCATCAGCCTCTTCCCCTGCCTGGTCCATGTGTGGGAGGAGTGGGCAGGACTCGGGCAGATCGAGGATTATCTCAACTTCCTGGAGTATCTGGTCTGGGTTTTCACACCGCTAGTCGCGGTCTTCATCCTGCCCTTTCTCATAGTGATTCTTCTCTATCTGTCAATACTTTTCCTCCATGTGTACAAACGCAAGAACCAGCTGAGGGAAGCATATTCCAATAACCTTTGGGATGGAGCAAGGAAAACTCTGGCCACCCTGTGGGATGGGCATGGT	324	35	1 Base Change	0.07	0	MSSGNESCLFENGSISLFPCLVHVWEEWAGLGQIEDYLNFLEYLVWVFTPLVAVFILPFLIVILLYLSILFLHVYKRKNQLREAYSNNLWDGARKTLATLWDGHG	MSSGNESCLFENGSISLFPCLVHVWEEWAGLGQIEDYLNFLEYLVWVFTPLVVVFILPFLIVILLYLSILFLHVYKRKNQLREAYSNNLWDGARKTLATLWDGHG	ATGTCCAGTGGGAATGAGTCCTGTCTGTTTGAGAACGGATCCATCAGCCTCTTCCCCTGCCTGGTCCATGTGTGGGAGGAGTGGGCAGGACTCGGGCAGATCGAGGATTATCTCAACTTCCTGGAGTATCTGGTCTGGGTTTTCACACCGCTAGTCGCGGTCTTCATCCTGCCCTTTCTCATAGTGATTCTTCTCTATCTGTCAATACTTTTCCTCCATGTGTACAAACGCAAGAACCAGCTGAGGGAAGCATATTCCAATAACCTTTGGGATGGAGCAAGGAAAACTCTGGCCACCCTGTGGGATGGGCATGGT	ATGTCCAGTGGGAATGAGTCCTGTCTGTTTGAGAACGGATCCATCAGCCTCTTCCCCTGCCTGGTCCATGTGTGGGAGGAGTGGGCAGGACTCGGGCAGATCGAGGATTATCTCAACTTCCTGGAGTATCTGGTCTGGGTTTTCACACCGCTAGTCGTGGTCTTCATCCTGCCCTTTCTCATAGTGATTCTTCTCTATCTGTCAATACTTTTCCTCCATGTGTACAAACGCAAGAACCAGCTGAGGGAAGCATATTCCAATAACCTTTGGGATGGAGCAAGGAAAACTCTGGCCACCCTGTGGGATGGGCATGGT
ATGTCCAGTGGGAATGAGTCCTGTCTGTTTGAGAACGGATCCATCAGCCTCTTCCCCTGCCTGGTCCATGTGTGGGAGGAGTGGGCAGGACTCGGGCAGATCGAGGATTATCTCAACTTCCTGGAGTATCTGGTCTGGGTTTTCACACTGCTAGTCGTGGTCTTCATCCTGCCCTTTCTCATAGTGATTCTTCTCTATCTGTCAATACTTTTCCTCCATGTGTACAAACGCAAGAACCAGCTGAGGGAAGCATATTCCAATAACCTTTGGGATGGAGCAAGGAAAACTCTGGCCACCCTGTGGGATGGGCATGGT	323	35	1 Base Change	0.07	0	MSSGNESCLFENGSISLFPCLVHVWEEWAGLGQIEDYLNFLEYLVWVFTLLVVVFILPFLIVILLYLSILFLHVYKRKNQLREAYSNNLWDGARKTLATLWDGHG	MSSGNESCLFENGSISLFPCLVHVWEEWAGLGQIEDYLNFLEYLVWVFTPLVVVFILPFLIVILLYLSILFLHVYKRKNQLREAYSNNLWDGARKTLATLWDGHG	ATGTCCAGTGGGAATGAGTCCTGTCTGTTTGAGAACGGATCCATCAGCCTCTTCCCCTGCCTGGTCCATGTGTGGGAGGAGTGGGCAGGACTCGGGCAGATCGAGGATTATCTCAACTTCCTGGAGTATCTGGTCTGGGTTTTCACACTGCTAGTCGTGGTCTTCATCCTGCCCTTTCTCATAGTGATTCTTCTCTATCTGTCAATACTTTTCCTCCATGTGTACAAACGCAAGAACCAGCTGAGGGAAGCATATTCCAATAACCTTTGGGATGGAGCAAGGAAAACTCTGGCCACCCTGTGGGATGGGCATGGT	ATGTCCAGTGGGAATGAGTCCTGTCTGTTTGAGAACGGATCCATCAGCCTCTTCCCCTGCCTGGTCCATGTGTGGGAGGAGTGGGCAGGACTCGGGCAGATCGAGGATTATCTCAACTTCCTGGAGTATCTGGTCTGGGTTTTCACACCGCTAGTCGTGGTCTTCATCCTGCCCTTTCTCATAGTGATTCTTCTCTATCTGTCAATACTTTTCCTCCATGTGTACAAACGCAAGAACCAGCTGAGGGAAGCATATTCCAATAACCTTTGGGATGGAGCAAGGAAAACTCTGGCCACCCTGTGGGATGGGCATGGT
ATGTCCAGTGGGAATGAGTCCTGTCTGTTTGAGAACGGATCCATCAGCCTCTTCCCCTGCCTGGTCCATGTGTGGGAGGAGTGGGCAGGACTCGGGCAGATCGAGGATTATCTCAACTTCCTGGAGTATCTGGCCTGGGTTTTCACACCGCTAGTCGTGGTCTTCATCCTGCCCTTTCTCATAGTGATTCTTCTCTATCTGTCAATACTTTTCCTCCATGTGTACAAACGCAAGAACCAGCTGAGGGAAGCATATTCCAATAACCTTTGGGATGGAGCAAGGAAAACTCTGGCCACCCTGTGGGATGGGCATGGT	322	35	1 Base Change	0.07	0	MSSGNESCLFENGSISLFPCLVHVWEEWAGLGQIEDYLNFLEYLAWVFTPLVVVFILPFLIVILLYLSILFLHVYKRKNQLREAYSNNLWDGARKTLATLWDGHG	MSSGNESCLFENGSISLFPCLVHVWEEWAGLGQIEDYLNFLEYLVWVFTPLVVVFILPFLIVILLYLSILFLHVYKRKNQLREAYSNNLWDGARKTLATLWDGHG	ATGTCCAGTGGGAATGAGTCCTGTCTGTTTGAGAACGGATCCATCAGCCTCTTCCCCTGCCTGGTCCATGTGTGGGAGGAGTGGGCAGGACTCGGGCAGATCGAGGATTATCTCAACTTCCTGGAGTATCTGGCCTGGGTTTTCACACCGCTAGTCGTGGTCTTCATCCTGCCCTTTCTCATAGTGATTCTTCTCTATCTGTCAATACTTTTCCTCCATGTGTACAAACGCAAGAACCAGCTGAGGGAAGCATATTCCAATAACCTTTGGGATGGAGCAAGGAAAACTCTGGCCACCCTGTGGGATGGGCATGGT	ATGTCCAGTGGGAATGAGTCCTGTCTGTTTGAGAACGGATCCATCAGCCTCTTCCCCTGCCTGGTCCATGTGTGGGAGGAGTGGGCAGGACTCGGGCAGATCGAGGATTATCTCAACTTCCTGGAGTATCTGGTCTGGGTTTTCACACCGCTAGTCGTGGTCTTCATCCTGCCCTTTCTCATAGTGATTCTTCTCTATCTGTCAATACTTTTCCTCCATGTGTACAAACGCAAGAACCAGCTGAGGGAAGCATATTCCAATAACCTTTGGGATGGAGCAAGGAAAACTCTGGCCACCCTGTGGGATGGGCATGGT
ATGTCCAGTGGGAATGAGTCCTGTCTGTTTGAGAACGGATCCATCAGCCTCTTCCCCTGCCTGGTCCATGTGTGGGAGGAGTGGGCAGGACTCGGGCAGATCGAGGATTATCTCAACTTCCTGGAGTATCTGGTCTGGGTTTTCACACCGCTAGTCATGGTCTTCATCCTGCCCTTTCTCATAGTGATTCTTCTCTATCTGTCAATACTTTTCCTCCATGTGTACAAACGCAAGAACCAGCTGAGGGAAGCATATTCCAATAACCTTTGGGATGGAGCAAGGAAAACTCTGGCCACCCTGTGGGATGGGCATGGT	321	35	1 Base Change	0.07	0	MSSGNESCLFENGSISLFPCLVHVWEEWAGLGQIEDYLNFLEYLVWVFTPLVMVFILPFLIVILLYLSILFLHVYKRKNQLREAYSNNLWDGARKTLATLWDGHG	MSSGNESCLFENGSISLFPCLVHVWEEWAGLGQIEDYLNFLEYLVWVFTPLVVVFILPFLIVILLYLSILFLHVYKRKNQLREAYSNNLWDGARKTLATLWDGHG	ATGTCCAGTGGGAATGAGTCCTGTCTGTTTGAGAACGGATCCATCAGCCTCTTCCCCTGCCTGGTCCATGTGTGGGAGGAGTGGGCAGGACTCGGGCAGATCGAGGATTATCTCAACTTCCTGGAGTATCTGGTCTGGGTTTTCACACCGCTAGTCATGGTCTTCATCCTGCCCTTTCTCATAGTGATTCTTCTCTATCTGTCAATACTTTTCCTCCATGTGTACAAACGCAAGAACCAGCTGAGGGAAGCATATTCCAATAACCTTTGGGATGGAGCAAGGAAAACTCTGGCCACCCTGTGGGATGGGCATGGT	ATGTCCAGTGGGAATGAGTCCTGTCTGTTTGAGAACGGATCCATCAGCCTCTTCCCCTGCCTGGTCCATGTGTGGGAGGAGTGGGCAGGACTCGGGCAGATCGAGGATTATCTCAACTTCCTGGAGTATCTGGTCTGGGTTTTCACACCGCTAGTCGTGGTCTTCATCCTGCCCTTTCTCATAGTGATTCTTCTCTATCTGTCAATACTTTTCCTCCATGTGTACAAACGCAAGAACCAGCTGAGGGAAGCATATTCCAATAACCTTTGGGATGGAGCAAGGAAAACTCTGGCCACCCTGTGGGATGGGCATGGT
ATGTCCAGTGGGAATGAGTCCTGTCTGTTTGAGAACGGATCCATCAGCCTCTTCCCCTGCCTGGTCCATGTGTGGGAGGAGTGGGCAGGACTCGGGCAGATCGAGGATTATCTCAACTTCCTGGAGTATCTGGTCTGGGTTTTCACACCGCTAGTCGTGGTCTTCATCCTGCCCTTTCTCATAGTGATTCTTCTCTATCTGTCAATACTTTTCCTCCACGTGTACAAACGCAAGAACCAGCTGAGGGAAGCATATTCCAATAACCTTTGGGATGGAGCAAGGAAAACTCTGGCCACCCTGTGGGATGGGCATGGT	321	35	1 Base Change	0.07	0	MSSGNESCLFENGSISLFPCLVHVWEEWAGLGQIEDYLNFLEYLVWVFTPLVVVFILPFLIVILLYLSILFLHVYKRKNQLREAYSNNLWDGARKTLATLWDGHG	MSSGNESCLFENGSISLFPCLVHVWEEWAGLGQIEDYLNFLEYLVWVFTPLVVVFILPFLIVILLYLSILFLHVYKRKNQLREAYSNNLWDGARKTLATLWDGHG	ATGTCCAGTGGGAATGAGTCCTGTCTGTTTGAGAACGGATCCATCAGCCTCTTCCCCTGCCTGGTCCATGTGTGGGAGGAGTGGGCAGGACTCGGGCAGATCGAGGATTATCTCAACTTCCTGGAGTATCTGGTCTGGGTTTTCACACCGCTAGTCGTGGTCTTCATCCTGCCCTTTCTCATAGTGATTCTTCTCTATCTGTCAATACTTTTCCTCCACGTGTACAAACGCAAGAACCAGCTGAGGGAAGCATATTCCAATAACCTTTGGGATGGAGCAAGGAAAACTCTGGCCACCCTGTGGGATGGGCATGGT	ATGTCCAGTGGGAATGAGTCCTGTCTGTTTGAGAACGGATCCATCAGCCTCTTCCCCTGCCTGGTCCATGTGTGGGAGGAGTGGGCAGGACTCGGGCAGATCGAGGATTATCTCAACTTCCTGGAGTATCTGGTCTGGGTTTTCACACCGCTAGTCGTGGTCTTCATCCTGCCCTTTCTCATAGTGATTCTTCTCTATCTGTCAATACTTTTCCTCCATGTGTACAAACGCAAGAACCAGCTGAGGGAAGCATATTCCAATAACCTTTGGGATGGAGCAAGGAAAACTCTGGCCACCCTGTGGGATGGGCATGGT
ATGTCCAGTGGGAATGAGTCCTGTCTGTTTGAGAACGGATCCATCAGCCTCTTCCCCTGCCTGGTCCATGTGTGGGAGGAGTGGGCAGGACTCGGGCGGATCGAGGATTATCTCAACTTCCTGGAGTATCTGGTCTGGGTTTTCACACCGCTAGTCGTGGTCTTCATCCTGCCCTTTCTCATAGTGATTCTTCTCTATCTGTCAATACTTTTCCTCCATGTGTACAAACGCAAGAACCAGCTGAGGGAAGCATATTCCAATAACCTTTGGGATGGAGCAAGGAAAACTCTGGCCACCCTGTGGGATGGGCATGGT	320	35	1 Base Change	0.07	0	MSSGNESCLFENGSISLFPCLVHVWEEWAGLGRIEDYLNFLEYLVWVFTPLVVVFILPFLIVILLYLSILFLHVYKRKNQLREAYSNNLWDGARKTLATLWDGHG	MSSGNESCLFENGSISLFPCLVHVWEEWAGLGQIEDYLNFLEYLVWVFTPLVVVFILPFLIVILLYLSILFLHVYKRKNQLREAYSNNLWDGARKTLATLWDGHG	ATGTCCAGTGGGAATGAGTCCTGTCTGTTTGAGAACGGATCCATCAGCCTCTTCCCCTGCCTGGTCCATGTGTGGGAGGAGTGGGCAGGACTCGGGCGGATCGAGGATTATCTCAACTTCCTGGAGTATCTGGTCTGGGTTTTCACACCGCTAGTCGTGGTCTTCATCCTGCCCTTTCTCATAGTGATTCTTCTCTATCTGTCAATACTTTTCCTCCATGTGTACAAACGCAAGAACCAGCTGAGGGAAGCATATTCCAATAACCTTTGGGATGGAGCAAGGAAAACTCTGGCCACCCTGTGGGATGGGCATGGT	ATGTCCAGTGGGAATGAGTCCTGTCTGTTTGAGAACGGATCCATCAGCCTCTTCCCCTGCCTGGTCCATGTGTGGGAGGAGTGGGCAGGACTCGGGCAGATCGAGGATTATCTCAACTTCCTGGAGTATCTGGTCTGGGTTTTCACACCGCTAGTCGTGGTCTTCATCCTGCCCTTTCTCATAGTGATTCTTCTCTATCTGTCAATACTTTTCCTCCATGTGTACAAACGCAAGAACCAGCTGAGGGAAGCATATTCCAATAACCTTTGGGATGGAGCAAGGAAAACTCTGGCCACCCTGTGGGATGGGCATGGT
ATGTCCAGTGGGAATGAGTCCTGTCTGTTTGAGAACGGATCCATCAGCCTCTTCCCCTGCCTGGTCCATGTGTGGGAGGAGTGGGCAGGACTCGGGCAGATCGAGGATTATCTCAACTTCCTGGAGTATCTGGTCCGGGTTTTCACACCGCTAGTCGTGGTCTTCATCCTGCCCTTTCTCATAGTGATTCTTCTCTATCTGTCAATACTTTTCCTCCATGTGTACAAACGCAAGAACCAGCTGAGGGAAGCATATTCCAATAACCTTTGGGATGGAGCAAGGAAAACTCTGGCCACCCTGTGGGATGGGCATGGT	318	35	1 Base Change	0.07	0	MSSGNESCLFENGSISLFPCLVHVWEEWAGLGQIEDYLNFLEYLVRVFTPLVVVFILPFLIVILLYLSILFLHVYKRKNQLREAYSNNLWDGARKTLATLWDGHG	MSSGNESCLFENGSISLFPCLVHVWEEWAGLGQIEDYLNFLEYLVWVFTPLVVVFILPFLIVILLYLSILFLHVYKRKNQLREAYSNNLWDGARKTLATLWDGHG	ATGTCCAGTGGGAATGAGTCCTGTCTGTTTGAGAACGGATCCATCAGCCTCTTCCCCTGCCTGGTCCATGTGTGGGAGGAGTGGGCAGGACTCGGGCAGATCGAGGATTATCTCAACTTCCTGGAGTATCTGGTCCGGGTTTTCACACCGCTAGTCGTGGTCTTCATCCTGCCCTTTCTCATAGTGATTCTTCTCTATCTGTCAATACTTTTCCTCCATGTGTACAAACGCAAGAACCAGCTGAGGGAAGCATATTCCAATAACCTTTGGGATGGAGCAAGGAAAACTCTGGCCACCCTGTGGGATGGGCATGGT	ATGTCCAGTGGGAATGAGTCCTGTCTGTTTGAGAACGGATCCATCAGCCTCTTCCCCTGCCTGGTCCATGTGTGGGAGGAGTGGGCAGGACTCGGGCAGATCGAGGATTATCTCAACTTCCTGGAGTATCTGGTCTGGGTTTTCACACCGCTAGTCGTGGTCTTCATCCTGCCCTTTCTCATAGTGATTCTTCTCTATCTGTCAATACTTTTCCTCCATGTGTACAAACGCAAGAACCAGCTGAGGGAAGCATATTCCAATAACCTTTGGGATGGAGCAAGGAAAACTCTGGCCACCCTGTGGGATGGGCATGGT
ATGTCCAGTGGGAATGAGTCCTGTCTGTTTGAGAACGGATCCATCAGCCTCTTCCCCTGCCTGGTCCATGTGTGGGAGGAGTGGGCAGGACTCGGGCAGATCGAGGATTATCTCAACTTCCTGGAGTATCTGGTCTGGGTTTTCACACCGCTAGTCGTGGTCTTCATCCTGCCCTTTCTCATAGTGATTCTTCTCTATCTGTCAATACTTTTCCTCCATGTGTACAAACGCAAGAACCAGCTGGGGGAAGCATATTCCAATAACCTTTGGGATGGAGCAAGGAAAACTCTGGCCACCCTGTGGGATGGGCATGGT	318	35	1 Base Change	0.07	0	MSSGNESCLFENGSISLFPCLVHVWEEWAGLGQIEDYLNFLEYLVWVFTPLVVVFILPFLIVILLYLSILFLHVYKRKNQLGEAYSNNLWDGARKTLATLWDGHG	MSSGNESCLFENGSISLFPCLVHVWEEWAGLGQIEDYLNFLEYLVWVFTPLVVVFILPFLIVILLYLSILFLHVYKRKNQLREAYSNNLWDGARKTLATLWDGHG	ATGTCCAGTGGGAATGAGTCCTGTCTGTTTGAGAACGGATCCATCAGCCTCTTCCCCTGCCTGGTCCATGTGTGGGAGGAGTGGGCAGGACTCGGGCAGATCGAGGATTATCTCAACTTCCTGGAGTATCTGGTCTGGGTTTTCACACCGCTAGTCGTGGTCTTCATCCTGCCCTTTCTCATAGTGATTCTTCTCTATCTGTCAATACTTTTCCTCCATGTGTACAAACGCAAGAACCAGCTGGGGGAAGCATATTCCAATAACCTTTGGGATGGAGCAAGGAAAACTCTGGCCACCCTGTGGGATGGGCATGGT	ATGTCCAGTGGGAATGAGTCCTGTCTGTTTGAGAACGGATCCATCAGCCTCTTCCCCTGCCTGGTCCATGTGTGGGAGGAGTGGGCAGGACTCGGGCAGATCGAGGATTATCTCAACTTCCTGGAGTATCTGGTCTGGGTTTTCACACCGCTAGTCGTGGTCTTCATCCTGCCCTTTCTCATAGTGATTCTTCTCTATCTGTCAATACTTTTCCTCCATGTGTACAAACGCAAGAACCAGCTGAGGGAAGCATATTCCAATAACCTTTGGGATGGAGCAAGGAAAACTCTGGCCACCCTGTGGGATGGGCATGGT
ATGTCCAGTGGGAATGAGTCCTGTCTGTTTGAGAACGGATCCATCAGCCTCTTCCCCTGCCTGGTCCATGTGTGGGAGGAGTGGGCAGGACTCGGGCAGATCGAGGATTATCTCAACTTCCTGGAGTATCTGGTCTGGGTTTTCACACCGCTAGTCGTGGTCTTCATCCTGCCCTTTCTCATAGTGATTCTTCTCTATCTGTCAATACTTTTCCTCCATGTGTACAAACGCAAGAACCAGCTGAGGGAAGCATATTCCAATAACCTTTGGGATGGAGCAAGGAAAACTCTGGCCGCCCTGTGGGATGGGCATGGT	315	35	1 Base Change	0.07	0	MSSGNESCLFENGSISLFPCLVHVWEEWAGLGQIEDYLNFLEYLVWVFTPLVVVFILPFLIVILLYLSILFLHVYKRKNQLREAYSNNLWDGARKTLAALWDGHG	MSSGNESCLFENGSISLFPCLVHVWEEWAGLGQIEDYLNFLEYLVWVFTPLVVVFILPFLIVILLYLSILFLHVYKRKNQLREAYSNNLWDGARKTLATLWDGHG	ATGTCCAGTGGGAATGAGTCCTGTCTGTTTGAGAACGGATCCATCAGCCTCTTCCCCTGCCTGGTCCATGTGTGGGAGGAGTGGGCAGGACTCGGGCAGATCGAGGATTATCTCAACTTCCTGGAGTATCTGGTCTGGGTTTTCACACCGCTAGTCGTGGTCTTCATCCTGCCCTTTCTCATAGTGATTCTTCTCTATCTGTCAATACTTTTCCTCCATGTGTACAAACGCAAGAACCAGCTGAGGGAAGCATATTCCAATAACCTTTGGGATGGAGCAAGGAAAACTCTGGCCGCCCTGTGGGATGGGCATGGT	ATGTCCAGTGGGAATGAGTCCTGTCTGTTTGAGAACGGATCCATCAGCCTCTTCCCCTGCCTGGTCCATGTGTGGGAGGAGTGGGCAGGACTCGGGCAGATCGAGGATTATCTCAACTTCCTGGAGTATCTGGTCTGGGTTTTCACACCGCTAGTCGTGGTCTTCATCCTGCCCTTTCTCATAGTGATTCTTCTCTATCTGTCAATACTTTTCCTCCATGTGTACAAACGCAAGAACCAGCTGAGGGAAGCATATTCCAATAACCTTTGGGATGGAGCAAGGAAAACTCTGGCCACCCTGTGGGATGGGCATGGT
ATGTCCAGTGGGAATGAGTCCTGTCTGTTTGAGAACGGATCCATCAGCCTCTTCCCCTGCCTGGTCCATGTGTGGGAGGAGTGGGCAGGACTCGGGCAGATCGAGGATTATCTCAACTTCCTGGAGTATCTGGTCTGGGTTTTCACACCGCTAGTCGTGGTCTTCATCCTGCCCTTTCTCATAGTGATTCTTCTCTATCTGTCAATACTTTTCCTCCATGTGTACAAACGCAAGAACCAGCTGAGGGAAGCATATTCCAATAACCTTTGGGATGGAGCGAGGAAAACTCTGGCCACCCTGTGGGATGGGCATGGT	314	35	1 Base Change	0.07	0	MSSGNESCLFENGSISLFPCLVHVWEEWAGLGQIEDYLNFLEYLVWVFTPLVVVFILPFLIVILLYLSILFLHVYKRKNQLREAYSNNLWDGARKTLATLWDGHG	MSSGNESCLFENGSISLFPCLVHVWEEWAGLGQIEDYLNFLEYLVWVFTPLVVVFILPFLIVILLYLSILFLHVYKRKNQLREAYSNNLWDGARKTLATLWDGHG	ATGTCCAGTGGGAATGAGTCCTGTCTGTTTGAGAACGGATCCATCAGCCTCTTCCCCTGCCTGGTCCATGTGTGGGAGGAGTGGGCAGGACTCGGGCAGATCGAGGATTATCTCAACTTCCTGGAGTATCTGGTCTGGGTTTTCACACCGCTAGTCGTGGTCTTCATCCTGCCCTTTCTCATAGTGATTCTTCTCTATCTGTCAATACTTTTCCTCCATGTGTACAAACGCAAGAACCAGCTGAGGGAAGCATATTCCAATAACCTTTGGGATGGAGCGAGGAAAACTCTGGCCACCCTGTGGGATGGGCATGGT	ATGTCCAGTGGGAATGAGTCCTGTCTGTTTGAGAACGGATCCATCAGCCTCTTCCCCTGCCTGGTCCATGTGTGGGAGGAGTGGGCAGGACTCGGGCAGATCGAGGATTATCTCAACTTCCTGGAGTATCTGGTCTGGGTTTTCACACCGCTAGTCGTGGTCTTCATCCTGCCCTTTCTCATAGTGATTCTTCTCTATCTGTCAATACTTTTCCTCCATGTGTACAAACGCAAGAACCAGCTGAGGGAAGCATATTCCAATAACCTTTGGGATGGAGCAAGGAAAACTCTGGCCACCCTGTGGGATGGGCATGGT
ATGTCCAGTGGGAATGAGTCCTGTCTGTTTGAGAACGGATCCATCAGCCTCTTCCCCTGCCTGGTCCATGTGTGGGAGGAGTGGGCAGGACTCGGGCAGATCGAGGATTATCTCAACTTCCTGGAGTATCTGGTCTGGGTTTTCACACCACTAGTCGTGGTCTTCATCCTGCCCTTTCTCATAGTGATTCTTCTCTATCTGTCAATACTTTTCCTCCATGTGTACAAACGCAAGAACCAGCTGAGGGAAGCATATTCCAATAACCTTTGGGATGGAGCAAGGAAAACTCTGGCCACCCTGTGGGATGGGCATGGT	311	35	1 Base Change	0.07	0	MSSGNESCLFENGSISLFPCLVHVWEEWAGLGQIEDYLNFLEYLVWVFTPLVVVFILPFLIVILLYLSILFLHVYKRKNQLREAYSNNLWDGARKTLATLWDGHG	MSSGNESCLFENGSISLFPCLVHVWEEWAGLGQIEDYLNFLEYLVWVFTPLVVVFILPFLIVILLYLSILFLHVYKRKNQLREAYSNNLWDGARKTLATLWDGHG	ATGTCCAGTGGGAATGAGTCCTGTCTGTTTGAGAACGGATCCATCAGCCTCTTCCCCTGCCTGGTCCATGTGTGGGAGGAGTGGGCAGGACTCGGGCAGATCGAGGATTATCTCAACTTCCTGGAGTATCTGGTCTGGGTTTTCACACCACTAGTCGTGGTCTTCATCCTGCCCTTTCTCATAGTGATTCTTCTCTATCTGTCAATACTTTTCCTCCATGTGTACAAACGCAAGAACCAGCTGAGGGAAGCATATTCCAATAACCTTTGGGATGGAGCAAGGAAAACTCTGGCCACCCTGTGGGATGGGCATGGT	ATGTCCAGTGGGAATGAGTCCTGTCTGTTTGAGAACGGATCCATCAGCCTCTTCCCCTGCCTGGTCCATGTGTGGGAGGAGTGGGCAGGACTCGGGCAGATCGAGGATTATCTCAACTTCCTGGAGTATCTGGTCTGGGTTTTCACACCGCTAGTCGTGGTCTTCATCCTGCCCTTTCTCATAGTGATTCTTCTCTATCTGTCAATACTTTTCCTCCATGTGTACAAACGCAAGAACCAGCTGAGGGAAGCATATTCCAATAACCTTTGGGATGGAGCAAGGAAAACTCTGGCCACCCTGTGGGATGGGCATGGT
ATGTCCAGTGGGAATGAGTCCTGTCTGTTTGAGAACGGATCCACCAGCCTCTTCCCCTGCCTGGTCCATGTGTGGGAGGAGTGGGCAGGACTCGGGCAGATCGAGGATTATCTCAACTTCCTGGAGTATCTGGTCTGGGTTTTCACACCGCTAGTCGTGGTCTTCATCCTGCCCTTTCTCATAGTGATTCTTCTCTATCTGTCAATACTTTTCCTCCATGTGTACAAACGCAAGAACCAGCTGAGGGAAGCATATTCCAATAACCTTTGGGATGGAGCAAGGAAAACTCTGGCCACCCTGTGGGATGGGCATGGT	310	35	1 Base Change	0.07	0	MSSGNESCLFENGSTSLFPCLVHVWEEWAGLGQIEDYLNFLEYLVWVFTPLVVVFILPFLIVILLYLSILFLHVYKRKNQLREAYSNNLWDGARKTLATLWDGHG	MSSGNESCLFENGSISLFPCLVHVWEEWAGLGQIEDYLNFLEYLVWVFTPLVVVFILPFLIVILLYLSILFLHVYKRKNQLREAYSNNLWDGARKTLATLWDGHG	ATGTCCAGTGGGAATGAGTCCTGTCTGTTTGAGAACGGATCCACCAGCCTCTTCCCCTGCCTGGTCCATGTGTGGGAGGAGTGGGCAGGACTCGGGCAGATCGAGGATTATCTCAACTTCCTGGAGTATCTGGTCTGGGTTTTCACACCGCTAGTCGTGGTCTTCATCCTGCCCTTTCTCATAGTGATTCTTCTCTATCTGTCAATACTTTTCCTCCATGTGTACAAACGCAAGAACCAGCTGAGGGAAGCATATTCCAATAACCTTTGGGATGGAGCAAGGAAAACTCTGGCCACCCTGTGGGATGGGCATGGT	ATGTCCAGTGGGAATGAGTCCTGTCTGTTTGAGAACGGATCCATCAGCCTCTTCCCCTGCCTGGTCCATGTGTGGGAGGAGTGGGCAGGACTCGGGCAGATCGAGGATTATCTCAACTTCCTGGAGTATCTGGTCTGGGTTTTCACACCGCTAGTCGTGGTCTTCATCCTGCCCTTTCTCATAGTGATTCTTCTCTATCTGTCAATACTTTTCCTCCATGTGTACAAACGCAAGAACCAGCTGAGGGAAGCATATTCCAATAACCTTTGGGATGGAGCAAGGAAAACTCTGGCCACCCTGTGGGATGGGCATGGT
ATGTCCAGTGGGAATGAGTCCTGTCTGTTTGAGAACGGATCCATCAGCCTCTTCCCCTGCCTGGTCCATGTGTGGGAGGAGTGGGCAGGACTCGGGCAGACCGAGGATTATCTCAACTTCCTGGAGTATCTGGTCTGGGTTTTCACACCGCTAGTCGTGGTCTTCATCCTGCCCTTTCTCATAGTGATTCTTCTCTATCTGTCAATACTTTTCCTCCATGTGTACAAACGCAAGAACCAGCTGAGGGAAGCATATTCCAATAACCTTTGGGATGGAGCAAGGAAAACTCTGGCCACCCTGTGGGATGGGCATGGT	310	35	1 Base Change	0.07	0	MSSGNESCLFENGSISLFPCLVHVWEEWAGLGQTEDYLNFLEYLVWVFTPLVVVFILPFLIVILLYLSILFLHVYKRKNQLREAYSNNLWDGARKTLATLWDGHG	MSSGNESCLFENGSISLFPCLVHVWEEWAGLGQIEDYLNFLEYLVWVFTPLVVVFILPFLIVILLYLSILFLHVYKRKNQLREAYSNNLWDGARKTLATLWDGHG	ATGTCCAGTGGGAATGAGTCCTGTCTGTTTGAGAACGGATCCATCAGCCTCTTCCCCTGCCTGGTCCATGTGTGGGAGGAGTGGGCAGGACTCGGGCAGACCGAGGATTATCTCAACTTCCTGGAGTATCTGGTCTGGGTTTTCACACCGCTAGTCGTGGTCTTCATCCTGCCCTTTCTCATAGTGATTCTTCTCTATCTGTCAATACTTTTCCTCCATGTGTACAAACGCAAGAACCAGCTGAGGGAAGCATATTCCAATAACCTTTGGGATGGAGCAAGGAAAACTCTGGCCACCCTGTGGGATGGGCATGGT	ATGTCCAGTGGGAATGAGTCCTGTCTGTTTGAGAACGGATCCATCAGCCTCTTCCCCTGCCTGGTCCATGTGTGGGAGGAGTGGGCAGGACTCGGGCAGATCGAGGATTATCTCAACTTCCTGGAGTATCTGGTCTGGGTTTTCACACCGCTAGTCGTGGTCTTCATCCTGCCCTTTCTCATAGTGATTCTTCTCTATCTGTCAATACTTTTCCTCCATGTGTACAAACGCAAGAACCAGCTGAGGGAAGCATATTCCAATAACCTTTGGGATGGAGCAAGGAAAACTCTGGCCACCCTGTGGGATGGGCATGGT
ATGTCCAGTGGGAATGAGTCCTGTCTGTTTGAGAACGGATCCATCAGCCTCTTCCCCTGCCTGGTCCATGTGTGGGAGGAGTGGGCAGGACTCGGGCAGATCGAGGATTATCTCAACTTCCTGGAGTATCTGGTCTGGGTTTTCACACCGCTAGTCGTGGTCTTCATCCTGCCCTTTCTCATAGTGATTCTTCTCTATCTGTCAATACTTTTCCTCCATGTGTACAAACGCAAGAACCAGCTGAGGGAAGCATATTCCAATAACCTTTGGGATGGAGCAGGGAAAACTCTGGCCACCCTGTGGGATGGGCATGGT	310	35	1 Base Change	0.07	0	MSSGNESCLFENGSISLFPCLVHVWEEWAGLGQIEDYLNFLEYLVWVFTPLVVVFILPFLIVILLYLSILFLHVYKRKNQLREAYSNNLWDGAGKTLATLWDGHG	MSSGNESCLFENGSISLFPCLVHVWEEWAGLGQIEDYLNFLEYLVWVFTPLVVVFILPFLIVILLYLSILFLHVYKRKNQLREAYSNNLWDGARKTLATLWDGHG	ATGTCCAGTGGGAATGAGTCCTGTCTGTTTGAGAACGGATCCATCAGCCTCTTCCCCTGCCTGGTCCATGTGTGGGAGGAGTGGGCAGGACTCGGGCAGATCGAGGATTATCTCAACTTCCTGGAGTATCTGGTCTGGGTTTTCACACCGCTAGTCGTGGTCTTCATCCTGCCCTTTCTCATAGTGATTCTTCTCTATCTGTCAATACTTTTCCTCCATGTGTACAAACGCAAGAACCAGCTGAGGGAAGCATATTCCAATAACCTTTGGGATGGAGCAGGGAAAACTCTGGCCACCCTGTGGGATGGGCATGGT	ATGTCCAGTGGGAATGAGTCCTGTCTGTTTGAGAACGGATCCATCAGCCTCTTCCCCTGCCTGGTCCATGTGTGGGAGGAGTGGGCAGGACTCGGGCAGATCGAGGATTATCTCAACTTCCTGGAGTATCTGGTCTGGGTTTTCACACCGCTAGTCGTGGTCTTCATCCTGCCCTTTCTCATAGTGATTCTTCTCTATCTGTCAATACTTTTCCTCCATGTGTACAAACGCAAGAACCAGCTGAGGGAAGCATATTCCAATAACCTTTGGGATGGAGCAAGGAAAACTCTGGCCACCCTGTGGGATGGGCATGGT
ATGTCCAGTGGGAGTGAGTCCTGTCTGTTTGAGAACGGATCCATCAGCCTCTTCCCCTGCCTGGTCCATGTGTGGGAGGAGTGGGCAGGACTCGGGCAGATCGAGGATTATCTCAACTTCCTGGAGTATCTGGTCTGGGTTTTCACACCGCTAGTCGTGGTCTTCATCCTGCCCTTTCTCATAGTGATTCTTCTCTATCTGTCAATACTTTTCCTCCATGTGTACAAACGCAAGAACCAGCTGAGGGAAGCATATTCCAATAACCTTTGGGATGGAGCAAGGAAAACTCTGGCCACCCTGTGGGATGGGCATGGT	310	35	1 Base Change	0.07	0	MSSGSESCLFENGSISLFPCLVHVWEEWAGLGQIEDYLNFLEYLVWVFTPLVVVFILPFLIVILLYLSILFLHVYKRKNQLREAYSNNLWDGARKTLATLWDGHG	MSSGNESCLFENGSISLFPCLVHVWEEWAGLGQIEDYLNFLEYLVWVFTPLVVVFILPFLIVILLYLSILFLHVYKRKNQLREAYSNNLWDGARKTLATLWDGHG	ATGTCCAGTGGGAGTGAGTCCTGTCTGTTTGAGAACGGATCCATCAGCCTCTTCCCCTGCCTGGTCCATGTGTGGGAGGAGTGGGCAGGACTCGGGCAGATCGAGGATTATCTCAACTTCCTGGAGTATCTGGTCTGGGTTTTCACACCGCTAGTCGTGGTCTTCATCCTGCCCTTTCTCATAGTGATTCTTCTCTATCTGTCAATACTTTTCCTCCATGTGTACAAACGCAAGAACCAGCTGAGGGAAGCATATTCCAATAACCTTTGGGATGGAGCAAGGAAAACTCTGGCCACCCTGTGGGATGGGCATGGT	ATGTCCAGTGGGAATGAGTCCTGTCTGTTTGAGAACGGATCCATCAGCCTCTTCCCCTGCCTGGTCCATGTGTGGGAGGAGTGGGCAGGACTCGGGCAGATCGAGGATTATCTCAACTTCCTGGAGTATCTGGTCTGGGTTTTCACACCGCTAGTCGTGGTCTTCATCCTGCCCTTTCTCATAGTGATTCTTCTCTATCTGTCAATACTTTTCCTCCATGTGTACAAACGCAAGAACCAGCTGAGGGAAGCATATTCCAATAACCTTTGGGATGGAGCAAGGAAAACTCTGGCCACCCTGTGGGATGGGCATGGT
ATGTCCAGTGGGAATGAGTCCTGTCTGTTTGAGAACGGATCCATCAGCCTCTTCCCCTGCCTGGTCCATGTGTGGGAGGAGTGGGCAGGACTCGGGCAGATCGAGGATTATCTCAACTTCCTGGAGTATCTGGTCTGGGTTTTCACACCGCTAGTCGTGGTCTTCATCCTGCCCTTTCTCATAGTGATTCTTCTCTATCTGTCAATACTTTTCCTCCATGTGTACAAACGCAAGAACCAGCTGAGGGAAGCATATTCCAATAACCTCTGGGATGGAGCAAGGAAAACTCTGGCCACCCTGTGGGATGGGCATGGT	309	35	1 Base Change	0.07	0	MSSGNESCLFENGSISLFPCLVHVWEEWAGLGQIEDYLNFLEYLVWVFTPLVVVFILPFLIVILLYLSILFLHVYKRKNQLREAYSNNLWDGARKTLATLWDGHG	MSSGNESCLFENGSISLFPCLVHVWEEWAGLGQIEDYLNFLEYLVWVFTPLVVVFILPFLIVILLYLSILFLHVYKRKNQLREAYSNNLWDGARKTLATLWDGHG	ATGTCCAGTGGGAATGAGTCCTGTCTGTTTGAGAACGGATCCATCAGCCTCTTCCCCTGCCTGGTCCATGTGTGGGAGGAGTGGGCAGGACTCGGGCAGATCGAGGATTATCTCAACTTCCTGGAGTATCTGGTCTGGGTTTTCACACCGCTAGTCGTGGTCTTCATCCTGCCCTTTCTCATAGTGATTCTTCTCTATCTGTCAATACTTTTCCTCCATGTGTACAAACGCAAGAACCAGCTGAGGGAAGCATATTCCAATAACCTCTGGGATGGAGCAAGGAAAACTCTGGCCACCCTGTGGGATGGGCATGGT	ATGTCCAGTGGGAATGAGTCCTGTCTGTTTGAGAACGGATCCATCAGCCTCTTCCCCTGCCTGGTCCATGTGTGGGAGGAGTGGGCAGGACTCGGGCAGATCGAGGATTATCTCAACTTCCTGGAGTATCTGGTCTGGGTTTTCACACCGCTAGTCGTGGTCTTCATCCTGCCCTTTCTCATAGTGATTCTTCTCTATCTGTCAATACTTTTCCTCCATGTGTACAAACGCAAGAACCAGCTGAGGGAAGCATATTCCAATAACCTTTGGGATGGAGCAAGGAAAACTCTGGCCACCCTGTGGGATGGGCATGGT
ATGTCCAGTGGGAATGAGTCCTGTCTGTTTGAGAACGGATCCATCAGCCTCTTCCCCTGCCTGGTCCATGTGTGGGAGGAGTGGGCGGGACTCGGGCAGATCGAGGATTATCTCAACTTCCTGGAGTATCTGGTCTGGGTTTTCACACCGCTAGTCGTGGTCTTCATCCTGCCCTTTCTCATAGTGATTCTTCTCTATCTGTCAATACTTTTCCTCCATGTGTACAAACGCAAGAACCAGCTGAGGGAAGCATATTCCAATAACCTTTGGGATGGAGCAAGGAAAACTCTGGCCACCCTGTGGGATGGGCATGGT	309	35	1 Base Change	0.07	0	MSSGNESCLFENGSISLFPCLVHVWEEWAGLGQIEDYLNFLEYLVWVFTPLVVVFILPFLIVILLYLSILFLHVYKRKNQLREAYSNNLWDGARKTLATLWDGHG	MSSGNESCLFENGSISLFPCLVHVWEEWAGLGQIEDYLNFLEYLVWVFTPLVVVFILPFLIVILLYLSILFLHVYKRKNQLREAYSNNLWDGARKTLATLWDGHG	ATGTCCAGTGGGAATGAGTCCTGTCTGTTTGAGAACGGATCCATCAGCCTCTTCCCCTGCCTGGTCCATGTGTGGGAGGAGTGGGCGGGACTCGGGCAGATCGAGGATTATCTCAACTTCCTGGAGTATCTGGTCTGGGTTTTCACACCGCTAGTCGTGGTCTTCATCCTGCCCTTTCTCATAGTGATTCTTCTCTATCTGTCAATACTTTTCCTCCATGTGTACAAACGCAAGAACCAGCTGAGGGAAGCATATTCCAATAACCTTTGGGATGGAGCAAGGAAAACTCTGGCCACCCTGTGGGATGGGCATGGT	ATGTCCAGTGGGAATGAGTCCTGTCTGTTTGAGAACGGATCCATCAGCCTCTTCCCCTGCCTGGTCCATGTGTGGGAGGAGTGGGCAGGACTCGGGCAGATCGAGGATTATCTCAACTTCCTGGAGTATCTGGTCTGGGTTTTCACACCGCTAGTCGTGGTCTTCATCCTGCCCTTTCTCATAGTGATTCTTCTCTATCTGTCAATACTTTTCCTCCATGTGTACAAACGCAAGAACCAGCTGAGGGAAGCATATTCCAATAACCTTTGGGATGGAGCAAGGAAAACTCTGGCCACCCTGTGGGATGGGCATGGT
ATGTCCAGTGGGAATGAGTCCTGTCTGTTTGAGAACGGATCCATCAGCCTCTTCCCCTGCCTGGTCCATGTGTGGGAGGAGTGGGCAGGACTCGGGCAGATCGAGGATTATCTCAACTTCCCGGAGTATCTGGTCTGGGTTTTCACACCGCTAGTCGTGGTCTTCATCCTGCCCTTTCTCATAGTGATTCTTCTCTATCTGTCAATACTTTTCCTCCATGTGTACAAACGCAAGAACCAGCTGAGGGAAGCATATTCCAATAACCTTTGGGATGGAGCAAGGAAAACTCTGGCCACCCTGTGGGATGGGCATGGT	308	35	1 Base Change	0.07	0	MSSGNESCLFENGSISLFPCLVHVWEEWAGLGQIEDYLNFPEYLVWVFTPLVVVFILPFLIVILLYLSILFLHVYKRKNQLREAYSNNLWDGARKTLATLWDGHG	MSSGNESCLFENGSISLFPCLVHVWEEWAGLGQIEDYLNFLEYLVWVFTPLVVVFILPFLIVILLYLSILFLHVYKRKNQLREAYSNNLWDGARKTLATLWDGHG	ATGTCCAGTGGGAATGAGTCCTGTCTGTTTGAGAACGGATCCATCAGCCTCTTCCCCTGCCTGGTCCATGTGTGGGAGGAGTGGGCAGGACTCGGGCAGATCGAGGATTATCTCAACTTCCCGGAGTATCTGGTCTGGGTTTTCACACCGCTAGTCGTGGTCTTCATCCTGCCCTTTCTCATAGTGATTCTTCTCTATCTGTCAATACTTTTCCTCCATGTGTACAAACGCAAGAACCAGCTGAGGGAAGCATATTCCAATAACCTTTGGGATGGAGCAAGGAAAACTCTGGCCACCCTGTGGGATGGGCATGGT	ATGTCCAGTGGGAATGAGTCCTGTCTGTTTGAGAACGGATCCATCAGCCTCTTCCCCTGCCTGGTCCATGTGTGGGAGGAGTGGGCAGGACTCGGGCAGATCGAGGATTATCTCAACTTCCTGGAGTATCTGGTCTGGGTTTTCACACCGCTAGTCGTGGTCTTCATCCTGCCCTTTCTCATAGTGATTCTTCTCTATCTGTCAATACTTTTCCTCCATGTGTACAAACGCAAGAACCAGCTGAGGGAAGCATATTCCAATAACCTTTGGGATGGAGCAAGGAAAACTCTGGCCACCCTGTGGGATGGGCATGGT
ATGTCCAGTGGGAATGAGTCCTGTCTGTTTGAGAACGGATCCATCAGCCTCTTCCCCTGCCTGGTCCATGTGTGGGAGGAGTGGGCAGGACTCGGGCAGATCGAGGATTATCTCAACTTCCTGGAGTATCCGGTCTGGGTTTTCACACCGCTAGTCGTGGTCTTCATCCTGCCCTTTCTCATAGTGATTCTTCTCTATCTGTCAATACTTTTCCTCCATGTGTACAAACGCAAGAACCAGCTGAGGGAAGCATATTCCAATAACCTTTGGGATGGAGCAAGGAAAACTCTGGCCACCCTGTGGGATGGGCATGGT	304	35	1 Base Change	0.07	0	MSSGNESCLFENGSISLFPCLVHVWEEWAGLGQIEDYLNFLEYPVWVFTPLVVVFILPFLIVILLYLSILFLHVYKRKNQLREAYSNNLWDGARKTLATLWDGHG	MSSGNESCLFENGSISLFPCLVHVWEEWAGLGQIEDYLNFLEYLVWVFTPLVVVFILPFLIVILLYLSILFLHVYKRKNQLREAYSNNLWDGARKTLATLWDGHG	ATGTCCAGTGGGAATGAGTCCTGTCTGTTTGAGAACGGATCCATCAGCCTCTTCCCCTGCCTGGTCCATGTGTGGGAGGAGTGGGCAGGACTCGGGCAGATCGAGGATTATCTCAACTTCCTGGAGTATCCGGTCTGGGTTTTCACACCGCTAGTCGTGGTCTTCATCCTGCCCTTTCTCATAGTGATTCTTCTCTATCTGTCAATACTTTTCCTCCATGTGTACAAACGCAAGAACCAGCTGAGGGAAGCATATTCCAATAACCTTTGGGATGGAGCAAGGAAAACTCTGGCCACCCTGTGGGATGGGCATGGT	ATGTCCAGTGGGAATGAGTCCTGTCTGTTTGAGAACGGATCCATCAGCCTCTTCCCCTGCCTGGTCCATGTGTGGGAGGAGTGGGCAGGACTCGGGCAGATCGAGGATTATCTCAACTTCCTGGAGTATCTGGTCTGGGTTTTCACACCGCTAGTCGTGGTCTTCATCCTGCCCTTTCTCATAGTGATTCTTCTCTATCTGTCAATACTTTTCCTCCATGTGTACAAACGCAAGAACCAGCTGAGGGAAGCATATTCCAATAACCTTTGGGATGGAGCAAGGAAAACTCTGGCCACCCTGTGGGATGGGCATGGT
ATGTCCAGTGGGAATGAGTCCTGTCTGTTTGAGAACGGATCCATCAGCCTCTTCCCCTGCCTGGTCCATGTGTGGGAGGAGTGGGCAGGACTCGGGCAGATCGAGGATTATCTCAACTTCCTGGAGTATCTGGTCTGGGTTTTCACACCGCTAGTCGTGGTCTTCATCCTGCCCTTTCTCATAGTGATTCTTCTCTATCTGTCAATACTTTTCCTCCATGTGTACAAACGCAAGAACCAGCTGAGGGAAGCATATTCCAATAACCTTTGGGATGGAGCAAGGAAAACTCTGGTCACCCTGTGGGATGGGCATGGT	303	35	1 Base Change	0.07	0	MSSGNESCLFENGSISLFPCLVHVWEEWAGLGQIEDYLNFLEYLVWVFTPLVVVFILPFLIVILLYLSILFLHVYKRKNQLREAYSNNLWDGARKTLVTLWDGHG	MSSGNESCLFENGSISLFPCLVHVWEEWAGLGQIEDYLNFLEYLVWVFTPLVVVFILPFLIVILLYLSILFLHVYKRKNQLREAYSNNLWDGARKTLATLWDGHG	ATGTCCAGTGGGAATGAGTCCTGTCTGTTTGAGAACGGATCCATCAGCCTCTTCCCCTGCCTGGTCCATGTGTGGGAGGAGTGGGCAGGACTCGGGCAGATCGAGGATTATCTCAACTTCCTGGAGTATCTGGTCTGGGTTTTCACACCGCTAGTCGTGGTCTTCATCCTGCCCTTTCTCATAGTGATTCTTCTCTATCTGTCAATACTTTTCCTCCATGTGTACAAACGCAAGAACCAGCTGAGGGAAGCATATTCCAATAACCTTTGGGATGGAGCAAGGAAAACTCTGGTCACCCTGTGGGATGGGCATGGT	ATGTCCAGTGGGAATGAGTCCTGTCTGTTTGAGAACGGATCCATCAGCCTCTTCCCCTGCCTGGTCCATGTGTGGGAGGAGTGGGCAGGACTCGGGCAGATCGAGGATTATCTCAACTTCCTGGAGTATCTGGTCTGGGTTTTCACACCGCTAGTCGTGGTCTTCATCCTGCCCTTTCTCATAGTGATTCTTCTCTATCTGTCAATACTTTTCCTCCATGTGTACAAACGCAAGAACCAGCTGAGGGAAGCATATTCCAATAACCTTTGGGATGGAGCAAGGAAAACTCTGGCCACCCTGTGGGATGGGCATGGT
ATGTCCAGTGGGAATGAGTCCTGTCTGTTTGAGAACGGATCCATCAGCCTCTCCCCCTGCCTGGTCCATGTGTGGGAGGAGTGGGCAGGACTCGGGCAGATCGAGGATTATCTCAACTTCCTGGAGTATCTGGTCTGGGTTTTCACACCGCTAGTCGTGGTCTTCATCCTGCCCTTTCTCATAGTGATTCTTCTCTATCTGTCAATACTTTTCCTCCATGTGTACAAACGCAAGAACCAGCTGAGGGAAGCATATTCCAATAACCTTTGGGATGGAGCAAGGAAAACTCTGGCCACCCTGTGGGATGGGCATGGT	301	35	1 Base Change	0.07	0	MSSGNESCLFENGSISLSPCLVHVWEEWAGLGQIEDYLNFLEYLVWVFTPLVVVFILPFLIVILLYLSILFLHVYKRKNQLREAYSNNLWDGARKTLATLWDGHG	MSSGNESCLFENGSISLFPCLVHVWEEWAGLGQIEDYLNFLEYLVWVFTPLVVVFILPFLIVILLYLSILFLHVYKRKNQLREAYSNNLWDGARKTLATLWDGHG	ATGTCCAGTGGGAATGAGTCCTGTCTGTTTGAGAACGGATCCATCAGCCTCTCCCCCTGCCTGGTCCATGTGTGGGAGGAGTGGGCAGGACTCGGGCAGATCGAGGATTATCTCAACTTCCTGGAGTATCTGGTCTGGGTTTTCACACCGCTAGTCGTGGTCTTCATCCTGCCCTTTCTCATAGTGATTCTTCTCTATCTGTCAATACTTTTCCTCCATGTGTACAAACGCAAGAACCAGCTGAGGGAAGCATATTCCAATAACCTTTGGGATGGAGCAAGGAAAACTCTGGCCACCCTGTGGGATGGGCATGGT	ATGTCCAGTGGGAATGAGTCCTGTCTGTTTGAGAACGGATCCATCAGCCTCTTCCCCTGCCTGGTCCATGTGTGGGAGGAGTGGGCAGGACTCGGGCAGATCGAGGATTATCTCAACTTCCTGGAGTATCTGGTCTGGGTTTTCACACCGCTAGTCGTGGTCTTCATCCTGCCCTTTCTCATAGTGATTCTTCTCTATCTGTCAATACTTTTCCTCCATGTGTACAAACGCAAGAACCAGCTGAGGGAAGCATATTCCAATAACCTTTGGGATGGAGCAAGGAAAACTCTGGCCACCCTGTGGGATGGGCATGGT
ATGTCCAGTGGGAATGAGTCCTGTCTGTTTGAGAACGGATCCATCAGCCTCTTCCCCTGCCTGGTCCATGTGTGGGAGGAGTGGGCAGGACTCGGGCAGATCGAGGATTATCTCAGCTTCCTGGAGTATCTGGTCTGGGTTTTCACACCGCTAGTCGTGGTCTTCATCCTGCCCTTTCTCATAGTGATTCTTCTCTATCTGTCAATACTTTTCCTCCATGTGTACAAACGCAAGAACCAGCTGAGGGAAGCATATTCCAATAACCTTTGGGATGGAGCAAGGAAAACTCTGGCCACCCTGTGGGATGGGCATGGT	300	35	1 Base Change	0.07	0	MSSGNESCLFENGSISLFPCLVHVWEEWAGLGQIEDYLSFLEYLVWVFTPLVVVFILPFLIVILLYLSILFLHVYKRKNQLREAYSNNLWDGARKTLATLWDGHG	MSSGNESCLFENGSISLFPCLVHVWEEWAGLGQIEDYLNFLEYLVWVFTPLVVVFILPFLIVILLYLSILFLHVYKRKNQLREAYSNNLWDGARKTLATLWDGHG	ATGTCCAGTGGGAATGAGTCCTGTCTGTTTGAGAACGGATCCATCAGCCTCTTCCCCTGCCTGGTCCATGTGTGGGAGGAGTGGGCAGGACTCGGGCAGATCGAGGATTATCTCAGCTTCCTGGAGTATCTGGTCTGGGTTTTCACACCGCTAGTCGTGGTCTTCATCCTGCCCTTTCTCATAGTGATTCTTCTCTATCTGTCAATACTTTTCCTCCATGTGTACAAACGCAAGAACCAGCTGAGGGAAGCATATTCCAATAACCTTTGGGATGGAGCAAGGAAAACTCTGGCCACCCTGTGGGATGGGCATGGT	ATGTCCAGTGGGAATGAGTCCTGTCTGTTTGAGAACGGATCCATCAGCCTCTTCCCCTGCCTGGTCCATGTGTGGGAGGAGTGGGCAGGACTCGGGCAGATCGAGGATTATCTCAACTTCCTGGAGTATCTGGTCTGGGTTTTCACACCGCTAGTCGTGGTCTTCATCCTGCCCTTTCTCATAGTGATTCTTCTCTATCTGTCAATACTTTTCCTCCATGTGTACAAACGCAAGAACCAGCTGAGGGAAGCATATTCCAATAACCTTTGGGATGGAGCAAGGAAAACTCTGGCCACCCTGTGGGATGGGCATGGT
ATGTCCAGTGGGAATGAGTCCTGTCTGTTTGAGAACGGGTCCATCAGCCTCTTCCCCTGCCTGGTCCATGTGTGGGAGGAGTGGGCAGGACTCGGGCAGATCGAGGATTATCTCAACTTCCTGGAGTATCTGGTCTGGGTTTTCACACCGCTAGTCGTGGTCTTCATCCTGCCCTTTCTCATAGTGATTCTTCTCTATCTGTCAATACTTTTCCTCCATGTGTACAAACGCAAGAACCAGCTGAGGGAAGCATATTCCAATAACCTTTGGGATGGAGCAAGGAAAACTCTGGCCACCCTGTGGGATGGGCATGGT	300	35	1 Base Change	0.07	0	MSSGNESCLFENGSISLFPCLVHVWEEWAGLGQIEDYLNFLEYLVWVFTPLVVVFILPFLIVILLYLSILFLHVYKRKNQLREAYSNNLWDGARKTLATLWDGHG	MSSGNESCLFENGSISLFPCLVHVWEEWAGLGQIEDYLNFLEYLVWVFTPLVVVFILPFLIVILLYLSILFLHVYKRKNQLREAYSNNLWDGARKTLATLWDGHG	ATGTCCAGTGGGAATGAGTCCTGTCTGTTTGAGAACGGGTCCATCAGCCTCTTCCCCTGCCTGGTCCATGTGTGGGAGGAGTGGGCAGGACTCGGGCAGATCGAGGATTATCTCAACTTCCTGGAGTATCTGGTCTGGGTTTTCACACCGCTAGTCGTGGTCTTCATCCTGCCCTTTCTCATAGTGATTCTTCTCTATCTGTCAATACTTTTCCTCCATGTGTACAAACGCAAGAACCAGCTGAGGGAAGCATATTCCAATAACCTTTGGGATGGAGCAAGGAAAACTCTGGCCACCCTGTGGGATGGGCATGGT	ATGTCCAGTGGGAATGAGTCCTGTCTGTTTGAGAACGGATCCATCAGCCTCTTCCCCTGCCTGGTCCATGTGTGGGAGGAGTGGGCAGGACTCGGGCAGATCGAGGATTATCTCAACTTCCTGGAGTATCTGGTCTGGGTTTTCACACCGCTAGTCGTGGTCTTCATCCTGCCCTTTCTCATAGTGATTCTTCTCTATCTGTCAATACTTTTCCTCCATGTGTACAAACGCAAGAACCAGCTGAGGGAAGCATATTCCAATAACCTTTGGGATGGAGCAAGGAAAACTCTGGCCACCCTGTGGGATGGGCATGGT
ATGTCCAGTGGGAATGAGTCCTGTCTGTTTGAGAACGGATCCATCAGCCTCTTCCCCTGCCTGGTCCATGTGTGGGAGGAGTGGGCAGGACTCGGGCAGATCGAGGATTATCTCAACTTCCTGGAGTATCTGGTCTGGGTTTTCACACCGCTAGTCGTGGTCTTCATCCTGCCCTTTCTCATAGTGATTCTTCTCTATCTGTCAATACTTTTCCTCCGTGTGTACAAACGCAAGAACCAGCTGAGGGAAGCATATTCCAATAACCTTTGGGATGGAGCAAGGAAAACTCTGGCCACCCTGTGGGATGGGCATGGT	297	35	1 Base Change	0.07	0	MSSGNESCLFENGSISLFPCLVHVWEEWAGLGQIEDYLNFLEYLVWVFTPLVVVFILPFLIVILLYLSILFLRVYKRKNQLREAYSNNLWDGARKTLATLWDGHG	MSSGNESCLFENGSISLFPCLVHVWEEWAGLGQIEDYLNFLEYLVWVFTPLVVVFILPFLIVILLYLSILFLHVYKRKNQLREAYSNNLWDGARKTLATLWDGHG	ATGTCCAGTGGGAATGAGTCCTGTCTGTTTGAGAACGGATCCATCAGCCTCTTCCCCTGCCTGGTCCATGTGTGGGAGGAGTGGGCAGGACTCGGGCAGATCGAGGATTATCTCAACTTCCTGGAGTATCTGGTCTGGGTTTTCACACCGCTAGTCGTGGTCTTCATCCTGCCCTTTCTCATAGTGATTCTTCTCTATCTGTCAATACTTTTCCTCCGTGTGTACAAACGCAAGAACCAGCTGAGGGAAGCATATTCCAATAACCTTTGGGATGGAGCAAGGAAAACTCTGGCCACCCTGTGGGATGGGCATGGT	ATGTCCAGTGGGAATGAGTCCTGTCTGTTTGAGAACGGATCCATCAGCCTCTTCCCCTGCCTGGTCCATGTGTGGGAGGAGTGGGCAGGACTCGGGCAGATCGAGGATTATCTCAACTTCCTGGAGTATCTGGTCTGGGTTTTCACACCGCTAGTCGTGGTCTTCATCCTGCCCTTTCTCATAGTGATTCTTCTCTATCTGTCAATACTTTTCCTCCATGTGTACAAACGCAAGAACCAGCTGAGGGAAGCATATTCCAATAACCTTTGGGATGGAGCAAGGAAAACTCTGGCCACCCTGTGGGATGGGCATGGT
ATGTCCAGTGGGAATGAGTCCTGTCTGTTTGAGAACGGATCCATCAGCCTCTTCCCCTGCCTGGTCCATGTGTGGGAGGAGTGGGCAGGACTCGGGCAGATCAAGGATTATCTCAACTTCCTGGAGTATCTGGTCTGGGTTTTCACACCGCTAGTCGTGGTCTTCATCCTGCCCTTTCTCATAGTGATTCTTCTCTATCTGTCAATACTTTTCCTCCATGTGTACAAACGCAAGAACCAGCTGAGGGAAGCATATTCCAATAACCTTTGGGATGGAGCAAGGAAAACTCTGGCCACCCTGTGGGATGGGCATGGT	295	35	1 Base Change	0.07	0	MSSGNESCLFENGSISLFPCLVHVWEEWAGLGQIKDYLNFLEYLVWVFTPLVVVFILPFLIVILLYLSILFLHVYKRKNQLREAYSNNLWDGARKTLATLWDGHG	MSSGNESCLFENGSISLFPCLVHVWEEWAGLGQIEDYLNFLEYLVWVFTPLVVVFILPFLIVILLYLSILFLHVYKRKNQLREAYSNNLWDGARKTLATLWDGHG	ATGTCCAGTGGGAATGAGTCCTGTCTGTTTGAGAACGGATCCATCAGCCTCTTCCCCTGCCTGGTCCATGTGTGGGAGGAGTGGGCAGGACTCGGGCAGATCAAGGATTATCTCAACTTCCTGGAGTATCTGGTCTGGGTTTTCACACCGCTAGTCGTGGTCTTCATCCTGCCCTTTCTCATAGTGATTCTTCTCTATCTGTCAATACTTTTCCTCCATGTGTACAAACGCAAGAACCAGCTGAGGGAAGCATATTCCAATAACCTTTGGGATGGAGCAAGGAAAACTCTGGCCACCCTGTGGGATGGGCATGGT	ATGTCCAGTGGGAATGAGTCCTGTCTGTTTGAGAACGGATCCATCAGCCTCTTCCCCTGCCTGGTCCATGTGTGGGAGGAGTGGGCAGGACTCGGGCAGATCGAGGATTATCTCAACTTCCTGGAGTATCTGGTCTGGGTTTTCACACCGCTAGTCGTGGTCTTCATCCTGCCCTTTCTCATAGTGATTCTTCTCTATCTGTCAATACTTTTCCTCCATGTGTACAAACGCAAGAACCAGCTGAGGGAAGCATATTCCAATAACCTTTGGGATGGAGCAAGGAAAACTCTGGCCACCCTGTGGGATGGGCATGGT
ATGTCCAGTGGGAATGAGTCCTGTCTGTTTGAGAACGGATCCATCAGCCTCTTCCCCTGCCTGGTCCGTGTGTGGGAGGAGTGGGCAGGACTCGGGCAGATCGAGGATTATCTCAACTTCCTGGAGTATCTGGTCTGGGTTTTCACACCGCTAGTCGTGGTCTTCATCCTGCCCTTTCTCATAGTGATTCTTCTCTATCTGTCAATACTTTTCCTCCATGTGTACAAACGCAAGAACCAGCTGAGGGAAGCATATTCCAATAACCTTTGGGATGGAGCAAGGAAAACTCTGGCCACCCTGTGGGATGGGCATGGT	295	35	1 Base Change	0.07	0	MSSGNESCLFENGSISLFPCLVRVWEEWAGLGQIEDYLNFLEYLVWVFTPLVVVFILPFLIVILLYLSILFLHVYKRKNQLREAYSNNLWDGARKTLATLWDGHG	MSSGNESCLFENGSISLFPCLVHVWEEWAGLGQIEDYLNFLEYLVWVFTPLVVVFILPFLIVILLYLSILFLHVYKRKNQLREAYSNNLWDGARKTLATLWDGHG	ATGTCCAGTGGGAATGAGTCCTGTCTGTTTGAGAACGGATCCATCAGCCTCTTCCCCTGCCTGGTCCGTGTGTGGGAGGAGTGGGCAGGACTCGGGCAGATCGAGGATTATCTCAACTTCCTGGAGTATCTGGTCTGGGTTTTCACACCGCTAGTCGTGGTCTTCATCCTGCCCTTTCTCATAGTGATTCTTCTCTATCTGTCAATACTTTTCCTCCATGTGTACAAACGCAAGAACCAGCTGAGGGAAGCATATTCCAATAACCTTTGGGATGGAGCAAGGAAAACTCTGGCCACCCTGTGGGATGGGCATGGT	ATGTCCAGTGGGAATGAGTCCTGTCTGTTTGAGAACGGATCCATCAGCCTCTTCCCCTGCCTGGTCCATGTGTGGGAGGAGTGGGCAGGACTCGGGCAGATCGAGGATTATCTCAACTTCCTGGAGTATCTGGTCTGGGTTTTCACACCGCTAGTCGTGGTCTTCATCCTGCCCTTTCTCATAGTGATTCTTCTCTATCTGTCAATACTTTTCCTCCATGTGTACAAACGCAAGAACCAGCTGAGGGAAGCATATTCCAATAACCTTTGGGATGGAGCAAGGAAAACTCTGGCCACCCTGTGGGATGGGCATGGT
ATGTCCAGTGGGAATGAGTCCTGTCTGTTTGAGAACGGATCCATCAGCCTCTTCCCCTGCCTGGTCCATGTGTGGGAGGAGTGGGCAGGACTCGGGCAGATCGAGGATTATCTCAACTTCCTGGAGTATCTGGTCTGGGTTTTCACACCGCTAGTCGTAGTCTTCATCCTGCCCTTTCTCATAGTGATTCTTCTCTATCTGTCAATACTTTTCCTCCATGTGTACAAACGCAAGAACCAGCTGAGGGAAGCATATTCCAATAACCTTTGGGATGGAGCAAGGAAAACTCTGGCCACCCTGTGGGATGGGCATGGT	294	35	1 Base Change	0.07	0	MSSGNESCLFENGSISLFPCLVHVWEEWAGLGQIEDYLNFLEYLVWVFTPLVVVFILPFLIVILLYLSILFLHVYKRKNQLREAYSNNLWDGARKTLATLWDGHG	MSSGNESCLFENGSISLFPCLVHVWEEWAGLGQIEDYLNFLEYLVWVFTPLVVVFILPFLIVILLYLSILFLHVYKRKNQLREAYSNNLWDGARKTLATLWDGHG	ATGTCCAGTGGGAATGAGTCCTGTCTGTTTGAGAACGGATCCATCAGCCTCTTCCCCTGCCTGGTCCATGTGTGGGAGGAGTGGGCAGGACTCGGGCAGATCGAGGATTATCTCAACTTCCTGGAGTATCTGGTCTGGGTTTTCACACCGCTAGTCGTAGTCTTCATCCTGCCCTTTCTCATAGTGATTCTTCTCTATCTGTCAATACTTTTCCTCCATGTGTACAAACGCAAGAACCAGCTGAGGGAAGCATATTCCAATAACCTTTGGGATGGAGCAAGGAAAACTCTGGCCACCCTGTGGGATGGGCATGGT	ATGTCCAGTGGGAATGAGTCCTGTCTGTTTGAGAACGGATCCATCAGCCTCTTCCCCTGCCTGGTCCATGTGTGGGAGGAGTGGGCAGGACTCGGGCAGATCGAGGATTATCTCAACTTCCTGGAGTATCTGGTCTGGGTTTTCACACCGCTAGTCGTGGTCTTCATCCTGCCCTTTCTCATAGTGATTCTTCTCTATCTGTCAATACTTTTCCTCCATGTGTACAAACGCAAGAACCAGCTGAGGGAAGCATATTCCAATAACCTTTGGGATGGAGCAAGGAAAACTCTGGCCACCCTGTGGGATGGGCATGGT
ATGTCCAGTGGGAATGAGTCCTGTCTGTTTGAGAACGGATCCATCAGCCTCTTCCCCTGCCTGGTCCATGTGTGGGAGGAGTGGGCAGGACTCGGGCAGATCGAGGATTATCTCAACTTCCTGGAGTATCTGGTCTGGGTTTTCACACCGCTAGTCGTGGTCTTCATCCTGCCCTTTCTCATAGTGATTCTTCTCTATCTGTCAATACTTTTCCTCCATGTGTACAAACGCAAGAACCAGCTGAGGGAAGCATATTCCAATAACCTTTGGGATGGAGCAAGGAAAACTCCGGCCACCCTGTGGGATGGGCATGGT	294	35	1 Base Change	0.07	0	MSSGNESCLFENGSISLFPCLVHVWEEWAGLGQIEDYLNFLEYLVWVFTPLVVVFILPFLIVILLYLSILFLHVYKRKNQLREAYSNNLWDGARKTPATLWDGHG	MSSGNESCLFENGSISLFPCLVHVWEEWAGLGQIEDYLNFLEYLVWVFTPLVVVFILPFLIVILLYLSILFLHVYKRKNQLREAYSNNLWDGARKTLATLWDGHG	ATGTCCAGTGGGAATGAGTCCTGTCTGTTTGAGAACGGATCCATCAGCCTCTTCCCCTGCCTGGTCCATGTGTGGGAGGAGTGGGCAGGACTCGGGCAGATCGAGGATTATCTCAACTTCCTGGAGTATCTGGTCTGGGTTTTCACACCGCTAGTCGTGGTCTTCATCCTGCCCTTTCTCATAGTGATTCTTCTCTATCTGTCAATACTTTTCCTCCATGTGTACAAACGCAAGAACCAGCTGAGGGAAGCATATTCCAATAACCTTTGGGATGGAGCAAGGAAAACTCCGGCCACCCTGTGGGATGGGCATGGT	ATGTCCAGTGGGAATGAGTCCTGTCTGTTTGAGAACGGATCCATCAGCCTCTTCCCCTGCCTGGTCCATGTGTGGGAGGAGTGGGCAGGACTCGGGCAGATCGAGGATTATCTCAACTTCCTGGAGTATCTGGTCTGGGTTTTCACACCGCTAGTCGTGGTCTTCATCCTGCCCTTTCTCATAGTGATTCTTCTCTATCTGTCAATACTTTTCCTCCATGTGTACAAACGCAAGAACCAGCTGAGGGAAGCATATTCCAATAACCTTTGGGATGGAGCAAGGAAAACTCTGGCCACCCTGTGGGATGGGCATGGT
ATGTCCAGTGGGAATGAGTCCTGTCTGTTTGAGAACGGATCCATCAGCCTCTTCCCCTGCCTGGTCCATGTGTGGGAGGAGTGGGCAGGACTCGGGCAGATCGAGGATTATCTCAACTTCCTGGAGTATCTGGTCTGGGTTTTCACACCGCTAGTCGTGGTCTTCATCCTGCCCTTTCTCATAGTGATTCTTCTCTATCTGTCAATACTTTTCCTCCATGTGTACAAACGCAAGAACCGGCTGAGGGAAGCATATTCCAATAACCTTTGGGATGGAGCAAGGAAAACTCTGGCCACCCTGTGGGATGGGCATGGT	294	35	1 Base Change	0.07	0	MSSGNESCLFENGSISLFPCLVHVWEEWAGLGQIEDYLNFLEYLVWVFTPLVVVFILPFLIVILLYLSILFLHVYKRKNRLREAYSNNLWDGARKTLATLWDGHG	MSSGNESCLFENGSISLFPCLVHVWEEWAGLGQIEDYLNFLEYLVWVFTPLVVVFILPFLIVILLYLSILFLHVYKRKNQLREAYSNNLWDGARKTLATLWDGHG	ATGTCCAGTGGGAATGAGTCCTGTCTGTTTGAGAACGGATCCATCAGCCTCTTCCCCTGCCTGGTCCATGTGTGGGAGGAGTGGGCAGGACTCGGGCAGATCGAGGATTATCTCAACTTCCTGGAGTATCTGGTCTGGGTTTTCACACCGCTAGTCGTGGTCTTCATCCTGCCCTTTCTCATAGTGATTCTTCTCTATCTGTCAATACTTTTCCTCCATGTGTACAAACGCAAGAACCGGCTGAGGGAAGCATATTCCAATAACCTTTGGGATGGAGCAAGGAAAACTCTGGCCACCCTGTGGGATGGGCATGGT	ATGTCCAGTGGGAATGAGTCCTGTCTGTTTGAGAACGGATCCATCAGCCTCTTCCCCTGCCTGGTCCATGTGTGGGAGGAGTGGGCAGGACTCGGGCAGATCGAGGATTATCTCAACTTCCTGGAGTATCTGGTCTGGGTTTTCACACCGCTAGTCGTGGTCTTCATCCTGCCCTTTCTCATAGTGATTCTTCTCTATCTGTCAATACTTTTCCTCCATGTGTACAAACGCAAGAACCAGCTGAGGGAAGCATATTCCAATAACCTTTGGGATGGAGCAAGGAAAACTCTGGCCACCCTGTGGGATGGGCATGGT
ATGTCCAGTGGGAATGAGTCCTGTCTGTTTGAGAACGGATCCATCAGCCTCTTCCCCTGCCTGGTCCATGTGTGGGAGGAGTGGGCAGGACTCGGGCAGATCGAGGATTATCTCAACTTCCTGGAGTATCTGGTCTGGGTTTTCACACCGCTAGTCGTGGTCTTCATCCTGCCCTCTCTCATAGTGATTCTTCTCTATCTGTCAATACTTTTCCTCCATGTGTACAAACGCAAGAACCAGCTGAGGGAAGCATATTCCAATAACCTTTGGGATGGAGCAAGGAAAACTCTGGCCACCCTGTGGGATGGGCATGGT	288	35	1 Base Change	0.07	0	MSSGNESCLFENGSISLFPCLVHVWEEWAGLGQIEDYLNFLEYLVWVFTPLVVVFILPSLIVILLYLSILFLHVYKRKNQLREAYSNNLWDGARKTLATLWDGHG	MSSGNESCLFENGSISLFPCLVHVWEEWAGLGQIEDYLNFLEYLVWVFTPLVVVFILPFLIVILLYLSILFLHVYKRKNQLREAYSNNLWDGARKTLATLWDGHG	ATGTCCAGTGGGAATGAGTCCTGTCTGTTTGAGAACGGATCCATCAGCCTCTTCCCCTGCCTGGTCCATGTGTGGGAGGAGTGGGCAGGACTCGGGCAGATCGAGGATTATCTCAACTTCCTGGAGTATCTGGTCTGGGTTTTCACACCGCTAGTCGTGGTCTTCATCCTGCCCTCTCTCATAGTGATTCTTCTCTATCTGTCAATACTTTTCCTCCATGTGTACAAACGCAAGAACCAGCTGAGGGAAGCATATTCCAATAACCTTTGGGATGGAGCAAGGAAAACTCTGGCCACCCTGTGGGATGGGCATGGT	ATGTCCAGTGGGAATGAGTCCTGTCTGTTTGAGAACGGATCCATCAGCCTCTTCCCCTGCCTGGTCCATGTGTGGGAGGAGTGGGCAGGACTCGGGCAGATCGAGGATTATCTCAACTTCCTGGAGTATCTGGTCTGGGTTTTCACACCGCTAGTCGTGGTCTTCATCCTGCCCTTTCTCATAGTGATTCTTCTCTATCTGTCAATACTTTTCCTCCATGTGTACAAACGCAAGAACCAGCTGAGGGAAGCATATTCCAATAACCTTTGGGATGGAGCAAGGAAAACTCTGGCCACCCTGTGGGATGGGCATGGT
ATGTCCAGTGGGAATGAGTCCTGTCTGTTTGAGAACGGATCCATCAGCCTCTTCCCCTGCCTGGTCCATGTGTGGGAGGAGTGGGCAGGACTCGGGCAGATCGAGGATTATCTCAACTTCCTGGAGTATCTGGTCTGGGTTTTCACACCGCTAGTCGTGGTCTTCATCCTGCCCTTTCTCATAGTGATTCTTCTCTATCTGTCAATACTTTTCCTCCATGTGTACAAACGCAAGAACCAGCTGAGGGAAGCATATTCCGATAACCTTTGGGATGGAGCAAGGAAAACTCTGGCCACCCTGTGGGATGGGCATGGT	288	35	1 Base Change	0.07	0	MSSGNESCLFENGSISLFPCLVHVWEEWAGLGQIEDYLNFLEYLVWVFTPLVVVFILPFLIVILLYLSILFLHVYKRKNQLREAYSDNLWDGARKTLATLWDGHG	MSSGNESCLFENGSISLFPCLVHVWEEWAGLGQIEDYLNFLEYLVWVFTPLVVVFILPFLIVILLYLSILFLHVYKRKNQLREAYSNNLWDGARKTLATLWDGHG	ATGTCCAGTGGGAATGAGTCCTGTCTGTTTGAGAACGGATCCATCAGCCTCTTCCCCTGCCTGGTCCATGTGTGGGAGGAGTGGGCAGGACTCGGGCAGATCGAGGATTATCTCAACTTCCTGGAGTATCTGGTCTGGGTTTTCACACCGCTAGTCGTGGTCTTCATCCTGCCCTTTCTCATAGTGATTCTTCTCTATCTGTCAATACTTTTCCTCCATGTGTACAAACGCAAGAACCAGCTGAGGGAAGCATATTCCGATAACCTTTGGGATGGAGCAAGGAAAACTCTGGCCACCCTGTGGGATGGGCATGGT	ATGTCCAGTGGGAATGAGTCCTGTCTGTTTGAGAACGGATCCATCAGCCTCTTCCCCTGCCTGGTCCATGTGTGGGAGGAGTGGGCAGGACTCGGGCAGATCGAGGATTATCTCAACTTCCTGGAGTATCTGGTCTGGGTTTTCACACCGCTAGTCGTGGTCTTCATCCTGCCCTTTCTCATAGTGATTCTTCTCTATCTGTCAATACTTTTCCTCCATGTGTACAAACGCAAGAACCAGCTGAGGGAAGCATATTCCAATAACCTTTGGGATGGAGCAAGGAAAACTCTGGCCACCCTGTGGGATGGGCATGGT
ATGTCCAGTGGGAATGAGTCCTGTCTGTTTGAGAACGGATCCATCAGCCTCTTCCCCTGCCTGGTCCATGTGTGGGAGGAGTGGGCAGGACTCGGGCAGATCGAGGATTATCTCAACTTCCTGGAGTATCTGGTCTGGGTTTTCACATCGCTAGTCGTGGTCTTCATCCTGCCCTTTCTCATAGTGATTCTTCTCTATCTGTCAATACTTTTCCTCCATGTGTACAAACGCAAGAACCAGCTGAGGGAAGCATATTCCAATAACCTTTGGGATGGAGCAAGGAAAACTCTGGCCACCCTGTGGGATGGGCATGGT	287	35	1 Base Change	0.07	0	MSSGNESCLFENGSISLFPCLVHVWEEWAGLGQIEDYLNFLEYLVWVFTSLVVVFILPFLIVILLYLSILFLHVYKRKNQLREAYSNNLWDGARKTLATLWDGHG	MSSGNESCLFENGSISLFPCLVHVWEEWAGLGQIEDYLNFLEYLVWVFTPLVVVFILPFLIVILLYLSILFLHVYKRKNQLREAYSNNLWDGARKTLATLWDGHG	ATGTCCAGTGGGAATGAGTCCTGTCTGTTTGAGAACGGATCCATCAGCCTCTTCCCCTGCCTGGTCCATGTGTGGGAGGAGTGGGCAGGACTCGGGCAGATCGAGGATTATCTCAACTTCCTGGAGTATCTGGTCTGGGTTTTCACATCGCTAGTCGTGGTCTTCATCCTGCCCTTTCTCATAGTGATTCTTCTCTATCTGTCAATACTTTTCCTCCATGTGTACAAACGCAAGAACCAGCTGAGGGAAGCATATTCCAATAACCTTTGGGATGGAGCAAGGAAAACTCTGGCCACCCTGTGGGATGGGCATGGT	ATGTCCAGTGGGAATGAGTCCTGTCTGTTTGAGAACGGATCCATCAGCCTCTTCCCCTGCCTGGTCCATGTGTGGGAGGAGTGGGCAGGACTCGGGCAGATCGAGGATTATCTCAACTTCCTGGAGTATCTGGTCTGGGTTTTCACACCGCTAGTCGTGGTCTTCATCCTGCCCTTTCTCATAGTGATTCTTCTCTATCTGTCAATACTTTTCCTCCATGTGTACAAACGCAAGAACCAGCTGAGGGAAGCATATTCCAATAACCTTTGGGATGGAGCAAGGAAAACTCTGGCCACCCTGTGGGATGGGCATGGT
ATGTCCAGTGGGAATGAGTCCTGTCTGTTTGAGAACGGATCCATCAGCCTCTTCCCCTGCCTGGTCCATGTGTGGGAGGAGTGGGCAGGACTCGGGCAGATCGAGGATTATCTCAACTTCCTGGAGTATCTGGTCTGGGTTTTCACACCGCTAGTCGTGGTCTTCATCCTGCCCTTTCTCATAGTGATTCTTCTCTATCTGTCAATACTTTCCCTCCATGTGTACAAACGCAAGAACCAGCTGAGGGAAGCATATTCCAATAACCTTTGGGATGGAGCAAGGAAAACTCTGGCCACCCTGTGGGATGGGCATGGT	286	35	1 Base Change	0.07	0	MSSGNESCLFENGSISLFPCLVHVWEEWAGLGQIEDYLNFLEYLVWVFTPLVVVFILPFLIVILLYLSILSLHVYKRKNQLREAYSNNLWDGARKTLATLWDGHG	MSSGNESCLFENGSISLFPCLVHVWEEWAGLGQIEDYLNFLEYLVWVFTPLVVVFILPFLIVILLYLSILFLHVYKRKNQLREAYSNNLWDGARKTLATLWDGHG	ATGTCCAGTGGGAATGAGTCCTGTCTGTTTGAGAACGGATCCATCAGCCTCTTCCCCTGCCTGGTCCATGTGTGGGAGGAGTGGGCAGGACTCGGGCAGATCGAGGATTATCTCAACTTCCTGGAGTATCTGGTCTGGGTTTTCACACCGCTAGTCGTGGTCTTCATCCTGCCCTTTCTCATAGTGATTCTTCTCTATCTGTCAATACTTTCCCTCCATGTGTACAAACGCAAGAACCAGCTGAGGGAAGCATATTCCAATAACCTTTGGGATGGAGCAAGGAAAACTCTGGCCACCCTGTGGGATGGGCATGGT	ATGTCCAGTGGGAATGAGTCCTGTCTGTTTGAGAACGGATCCATCAGCCTCTTCCCCTGCCTGGTCCATGTGTGGGAGGAGTGGGCAGGACTCGGGCAGATCGAGGATTATCTCAACTTCCTGGAGTATCTGGTCTGGGTTTTCACACCGCTAGTCGTGGTCTTCATCCTGCCCTTTCTCATAGTGATTCTTCTCTATCTGTCAATACTTTTCCTCCATGTGTACAAACGCAAGAACCAGCTGAGGGAAGCATATTCCAATAACCTTTGGGATGGAGCAAGGAAAACTCTGGCCACCCTGTGGGATGGGCATGGT
ATGTCCAGTGGGAATGAGTCCTGTCTGTTTGAGAACGGATCCATCAGCCTCTTCCCCTGCCTGGTCCATGTGTGGGAGGAGTGGGCAGGACTCGGGCAGGTCGAGGATTATCTCAACTTCCTGGAGTATCTGGTCTGGGTTTTCACACCGCTAGTCGTGGTCTTCATCCTGCCCTTTCTCATAGTGATTCTTCTCTATCTGTCAATACTTTTCCTCCATGTGTACAAACGCAAGAACCAGCTGAGGGAAGCATATTCCAATAACCTTTGGGATGGAGCAAGGAAAACTCTGGCCACCCTGTGGGATGGGCATGGT	286	35	1 Base Change	0.07	0	MSSGNESCLFENGSISLFPCLVHVWEEWAGLGQVEDYLNFLEYLVWVFTPLVVVFILPFLIVILLYLSILFLHVYKRKNQLREAYSNNLWDGARKTLATLWDGHG	MSSGNESCLFENGSISLFPCLVHVWEEWAGLGQIEDYLNFLEYLVWVFTPLVVVFILPFLIVILLYLSILFLHVYKRKNQLREAYSNNLWDGARKTLATLWDGHG	ATGTCCAGTGGGAATGAGTCCTGTCTGTTTGAGAACGGATCCATCAGCCTCTTCCCCTGCCTGGTCCATGTGTGGGAGGAGTGGGCAGGACTCGGGCAGGTCGAGGATTATCTCAACTTCCTGGAGTATCTGGTCTGGGTTTTCACACCGCTAGTCGTGGTCTTCATCCTGCCCTTTCTCATAGTGATTCTTCTCTATCTGTCAATACTTTTCCTCCATGTGTACAAACGCAAGAACCAGCTGAGGGAAGCATATTCCAATAACCTTTGGGATGGAGCAAGGAAAACTCTGGCCACCCTGTGGGATGGGCATGGT	ATGTCCAGTGGGAATGAGTCCTGTCTGTTTGAGAACGGATCCATCAGCCTCTTCCCCTGCCTGGTCCATGTGTGGGAGGAGTGGGCAGGACTCGGGCAGATCGAGGATTATCTCAACTTCCTGGAGTATCTGGTCTGGGTTTTCACACCGCTAGTCGTGGTCTTCATCCTGCCCTTTCTCATAGTGATTCTTCTCTATCTGTCAATACTTTTCCTCCATGTGTACAAACGCAAGAACCAGCTGAGGGAAGCATATTCCAATAACCTTTGGGATGGAGCAAGGAAAACTCTGGCCACCCTGTGGGATGGGCATGGT
ATGTCCAGTGGGAATGAGTCCTGTCTGTTTGAGAACGGATCCATCAGCCTCTTCCCCTGCCTGGTCCATGTGTGGGAGGAGTGGGCAGGACTCGGGCAGATCGAGGATTATCTCAACTTCCTGGAGTATCTGGTCTGGGTTTTCACACCGCTGGTCGTGGTCTTCATCCTGCCCTTTCTCATAGTGATTCTTCTCTATCTGTCAATACTTTTCCTCCATGTGTACAAACGCAAGAACCAGCTGAGGGAAGCATATTCCAATAACCTTTGGGATGGAGCAAGGAAAACTCTGGCCACCCTGTGGGATGGGCATGGT	285	35	1 Base Change	0.07	0	MSSGNESCLFENGSISLFPCLVHVWEEWAGLGQIEDYLNFLEYLVWVFTPLVVVFILPFLIVILLYLSILFLHVYKRKNQLREAYSNNLWDGARKTLATLWDGHG	MSSGNESCLFENGSISLFPCLVHVWEEWAGLGQIEDYLNFLEYLVWVFTPLVVVFILPFLIVILLYLSILFLHVYKRKNQLREAYSNNLWDGARKTLATLWDGHG	ATGTCCAGTGGGAATGAGTCCTGTCTGTTTGAGAACGGATCCATCAGCCTCTTCCCCTGCCTGGTCCATGTGTGGGAGGAGTGGGCAGGACTCGGGCAGATCGAGGATTATCTCAACTTCCTGGAGTATCTGGTCTGGGTTTTCACACCGCTGGTCGTGGTCTTCATCCTGCCCTTTCTCATAGTGATTCTTCTCTATCTGTCAATACTTTTCCTCCATGTGTACAAACGCAAGAACCAGCTGAGGGAAGCATATTCCAATAACCTTTGGGATGGAGCAAGGAAAACTCTGGCCACCCTGTGGGATGGGCATGGT	ATGTCCAGTGGGAATGAGTCCTGTCTGTTTGAGAACGGATCCATCAGCCTCTTCCCCTGCCTGGTCCATGTGTGGGAGGAGTGGGCAGGACTCGGGCAGATCGAGGATTATCTCAACTTCCTGGAGTATCTGGTCTGGGTTTTCACACCGCTAGTCGTGGTCTTCATCCTGCCCTTTCTCATAGTGATTCTTCTCTATCTGTCAATACTTTTCCTCCATGTGTACAAACGCAAGAACCAGCTGAGGGAAGCATATTCCAATAACCTTTGGGATGGAGCAAGGAAAACTCTGGCCACCCTGTGGGATGGGCATGGT
ATGTCCAGTGGGAATGAGTCCTGTCTGTTTGAGAACGGATCCATCAGCCTCTTCCCCTGCCTGGTCCATGTGTGGGAGGAGTGAGCAGGACTCGGGCAGATCGAGGATTATCTCAACTTCCTGGAGTATCTGGTCTGGGTTTTCACACCGCTAGTCGTGGTCTTCATCCTGCCCTTTCTCATAGTGATTCTTCTCTATCTGTCAATACTTTTCCTCCATGTGTACAAACGCAAGAACCAGCTGAGGGAAGCATATTCCAATAACCTTTGGGATGGAGCAAGGAAAACTCTGGCCACCCTGTGGGATGGGCATGGT	284	35	1 Base Change	0.07	0	MSSGNESCLFENGSISLFPCLVHVWEE*	MSSGNESCLFENGSISLFPCLVHVWEEWAGLGQIEDYLNFLEYLVWVFTPLVVVFILPFLIVILLYLSILFLHVYKRKNQLREAYSNNLWDGARKTLATLWDGHG	ATGTCCAGTGGGAATGAGTCCTGTCTGTTTGAGAACGGATCCATCAGCCTCTTCCCCTGCCTGGTCCATGTGTGGGAGGAGTGAGCAGGACTCGGGCAGATCGAGGATTATCTCAACTTCCTGGAGTATCTGGTCTGGGTTTTCACACCGCTAGTCGTGGTCTTCATCCTGCCCTTTCTCATAGTGATTCTTCTCTATCTGTCAATACTTTTCCTCCATGTGTACAAACGCAAGAACCAGCTGAGGGAAGCATATTCCAATAACCTTTGGGATGGAGCAAGGAAAACTCTGGCCACCCTGTGGGATGGGCATGGT	ATGTCCAGTGGGAATGAGTCCTGTCTGTTTGAGAACGGATCCATCAGCCTCTTCCCCTGCCTGGTCCATGTGTGGGAGGAGTGGGCAGGACTCGGGCAGATCGAGGATTATCTCAACTTCCTGGAGTATCTGGTCTGGGTTTTCACACCGCTAGTCGTGGTCTTCATCCTGCCCTTTCTCATAGTGATTCTTCTCTATCTGTCAATACTTTTCCTCCATGTGTACAAACGCAAGAACCAGCTGAGGGAAGCATATTCCAATAACCTTTGGGATGGAGCAAGGAAAACTCTGGCCACCCTGTGGGATGGGCATGGT
ATGTCCAGTGGGAATGAGTCCTGTCTGTTTGAGAACGGATCCATCAGCCTCTTCCCCTGCCTGGTCCATGTGCGGGAGGAGTGGGCAGGACTCGGGCAGATCGAGGATTATCTCAACTTCCTGGAGTATCTGGTCTGGGTTTTCACACCGCTAGTCGTGGTCTTCATCCTGCCCTTTCTCATAGTGATTCTTCTCTATCTGTCAATACTTTTCCTCCATGTGTACAAACGCAAGAACCAGCTGAGGGAAGCATATTCCAATAACCTTTGGGATGGAGCAAGGAAAACTCTGGCCACCCTGTGGGATGGGCATGGT	282	35	1 Base Change	0.06	0	MSSGNESCLFENGSISLFPCLVHVREEWAGLGQIEDYLNFLEYLVWVFTPLVVVFILPFLIVILLYLSILFLHVYKRKNQLREAYSNNLWDGARKTLATLWDGHG	MSSGNESCLFENGSISLFPCLVHVWEEWAGLGQIEDYLNFLEYLVWVFTPLVVVFILPFLIVILLYLSILFLHVYKRKNQLREAYSNNLWDGARKTLATLWDGHG	ATGTCCAGTGGGAATGAGTCCTGTCTGTTTGAGAACGGATCCATCAGCCTCTTCCCCTGCCTGGTCCATGTGCGGGAGGAGTGGGCAGGACTCGGGCAGATCGAGGATTATCTCAACTTCCTGGAGTATCTGGTCTGGGTTTTCACACCGCTAGTCGTGGTCTTCATCCTGCCCTTTCTCATAGTGATTCTTCTCTATCTGTCAATACTTTTCCTCCATGTGTACAAACGCAAGAACCAGCTGAGGGAAGCATATTCCAATAACCTTTGGGATGGAGCAAGGAAAACTCTGGCCACCCTGTGGGATGGGCATGGT	ATGTCCAGTGGGAATGAGTCCTGTCTGTTTGAGAACGGATCCATCAGCCTCTTCCCCTGCCTGGTCCATGTGTGGGAGGAGTGGGCAGGACTCGGGCAGATCGAGGATTATCTCAACTTCCTGGAGTATCTGGTCTGGGTTTTCACACCGCTAGTCGTGGTCTTCATCCTGCCCTTTCTCATAGTGATTCTTCTCTATCTGTCAATACTTTTCCTCCATGTGTACAAACGCAAGAACCAGCTGAGGGAAGCATATTCCAATAACCTTTGGGATGGAGCAAGGAAAACTCTGGCCACCCTGTGGGATGGGCATGGT
ATGTCCAGTGGGAATGAGTCCTGTCTGTTTGAGAACGGATCCATCAGCCTCTTCCCCTGCCTGGTCCATGTGTGGGAGGAGTGGGCAGGACTCGGGCAGATCGAGGATTATCTCAACTTCCTGGAGTATCTGGTCTGGGTTTTCACACCGCTAGTCGTGGTCTTCATCCTGCCCTTTCTCATAGTGATTCTTCTCTATCTGTCAATACTTTTCCTCCATGTGTACAAACGCAAGAACCAGCTGAGGGAAGCATATTCCAATAACCTTTGGGATGGAGCAAGGAAAACTCTGGCCACCCTGCGGGATGGGCATGGT	282	35	1 Base Change	0.06	0	MSSGNESCLFENGSISLFPCLVHVWEEWAGLGQIEDYLNFLEYLVWVFTPLVVVFILPFLIVILLYLSILFLHVYKRKNQLREAYSNNLWDGARKTLATLRDGHG	MSSGNESCLFENGSISLFPCLVHVWEEWAGLGQIEDYLNFLEYLVWVFTPLVVVFILPFLIVILLYLSILFLHVYKRKNQLREAYSNNLWDGARKTLATLWDGHG	ATGTCCAGTGGGAATGAGTCCTGTCTGTTTGAGAACGGATCCATCAGCCTCTTCCCCTGCCTGGTCCATGTGTGGGAGGAGTGGGCAGGACTCGGGCAGATCGAGGATTATCTCAACTTCCTGGAGTATCTGGTCTGGGTTTTCACACCGCTAGTCGTGGTCTTCATCCTGCCCTTTCTCATAGTGATTCTTCTCTATCTGTCAATACTTTTCCTCCATGTGTACAAACGCAAGAACCAGCTGAGGGAAGCATATTCCAATAACCTTTGGGATGGAGCAAGGAAAACTCTGGCCACCCTGCGGGATGGGCATGGT	ATGTCCAGTGGGAATGAGTCCTGTCTGTTTGAGAACGGATCCATCAGCCTCTTCCCCTGCCTGGTCCATGTGTGGGAGGAGTGGGCAGGACTCGGGCAGATCGAGGATTATCTCAACTTCCTGGAGTATCTGGTCTGGGTTTTCACACCGCTAGTCGTGGTCTTCATCCTGCCCTTTCTCATAGTGATTCTTCTCTATCTGTCAATACTTTTCCTCCATGTGTACAAACGCAAGAACCAGCTGAGGGAAGCATATTCCAATAACCTTTGGGATGGAGCAAGGAAAACTCTGGCCACCCTGTGGGATGGGCATGGT
ATGTCCAGTGGGAATGAGTCCTGTCTGTTTGAGAACGGATCCATCAGCCTCTTCCCCTGCCTGGTCCATGTGTGGGAGGAGTGGGCAGGACTCGGGCAGATCGAGGATTATCTCAACTTCCTGGAGTATCTGGTCTGGGTTTTCACACCGCTAGTCGTGGTCTTCATCCTGCCCTTTCTCATAGTGATTCTTCTCTATCTGTCAATACTTTTCCTCCATGTGTGCAAACGCAAGAACCAGCTGAGGGAAGCATATTCCAATAACCTTTGGGATGGAGCAAGGAAAACTCTGGCCACCCTGTGGGATGGGCATGGT	281	35	1 Base Change	0.06	0	MSSGNESCLFENGSISLFPCLVHVWEEWAGLGQIEDYLNFLEYLVWVFTPLVVVFILPFLIVILLYLSILFLHVCKRKNQLREAYSNNLWDGARKTLATLWDGHG	MSSGNESCLFENGSISLFPCLVHVWEEWAGLGQIEDYLNFLEYLVWVFTPLVVVFILPFLIVILLYLSILFLHVYKRKNQLREAYSNNLWDGARKTLATLWDGHG	ATGTCCAGTGGGAATGAGTCCTGTCTGTTTGAGAACGGATCCATCAGCCTCTTCCCCTGCCTGGTCCATGTGTGGGAGGAGTGGGCAGGACTCGGGCAGATCGAGGATTATCTCAACTTCCTGGAGTATCTGGTCTGGGTTTTCACACCGCTAGTCGTGGTCTTCATCCTGCCCTTTCTCATAGTGATTCTTCTCTATCTGTCAATACTTTTCCTCCATGTGTGCAAACGCAAGAACCAGCTGAGGGAAGCATATTCCAATAACCTTTGGGATGGAGCAAGGAAAACTCTGGCCACCCTGTGGGATGGGCATGGT	ATGTCCAGTGGGAATGAGTCCTGTCTGTTTGAGAACGGATCCATCAGCCTCTTCCCCTGCCTGGTCCATGTGTGGGAGGAGTGGGCAGGACTCGGGCAGATCGAGGATTATCTCAACTTCCTGGAGTATCTGGTCTGGGTTTTCACACCGCTAGTCGTGGTCTTCATCCTGCCCTTTCTCATAGTGATTCTTCTCTATCTGTCAATACTTTTCCTCCATGTGTACAAACGCAAGAACCAGCTGAGGGAAGCATATTCCAATAACCTTTGGGATGGAGCAAGGAAAACTCTGGCCACCCTGTGGGATGGGCATGGT
ATGTCCAGTGGGAATGAGTCCTGTCTGTTTGAGAACGGATCCATCAGCCTCTTCCCCTGCCTGGTCCATGTGTGGGAGGAGTGGGCAGGACTCGGGCAGATCGAGGATTATCTCAACTTCCTGGAGTATCTGGTCTGGGTTTTCACACCGCTAGTCGTGGTCTTCATCCTGCCCTTTCTCATAGTGGTTCTTCTCTATCTGTCAATACTTTTCCTCCATGTGTACAAACGCAAGAACCAGCTGAGGGAAGCATATTCCAATAACCTTTGGGATGGAGCAAGGAAAACTCTGGCCACCCTGTGGGATGGGCATGGT	281	35	1 Base Change	0.06	0	MSSGNESCLFENGSISLFPCLVHVWEEWAGLGQIEDYLNFLEYLVWVFTPLVVVFILPFLIVVLLYLSILFLHVYKRKNQLREAYSNNLWDGARKTLATLWDGHG	MSSGNESCLFENGSISLFPCLVHVWEEWAGLGQIEDYLNFLEYLVWVFTPLVVVFILPFLIVILLYLSILFLHVYKRKNQLREAYSNNLWDGARKTLATLWDGHG	ATGTCCAGTGGGAATGAGTCCTGTCTGTTTGAGAACGGATCCATCAGCCTCTTCCCCTGCCTGGTCCATGTGTGGGAGGAGTGGGCAGGACTCGGGCAGATCGAGGATTATCTCAACTTCCTGGAGTATCTGGTCTGGGTTTTCACACCGCTAGTCGTGGTCTTCATCCTGCCCTTTCTCATAGTGGTTCTTCTCTATCTGTCAATACTTTTCCTCCATGTGTACAAACGCAAGAACCAGCTGAGGGAAGCATATTCCAATAACCTTTGGGATGGAGCAAGGAAAACTCTGGCCACCCTGTGGGATGGGCATGGT	ATGTCCAGTGGGAATGAGTCCTGTCTGTTTGAGAACGGATCCATCAGCCTCTTCCCCTGCCTGGTCCATGTGTGGGAGGAGTGGGCAGGACTCGGGCAGATCGAGGATTATCTCAACTTCCTGGAGTATCTGGTCTGGGTTTTCACACCGCTAGTCGTGGTCTTCATCCTGCCCTTTCTCATAGTGATTCTTCTCTATCTGTCAATACTTTTCCTCCATGTGTACAAACGCAAGAACCAGCTGAGGGAAGCATATTCCAATAACCTTTGGGATGGAGCAAGGAAAACTCTGGCCACCCTGTGGGATGGGCATGGT
ATGTCCAGTGGGAATGAGTCCTGTCTGTTTGAGAACGGATCCATCAGCCTCTTCCCCTGCCTGGTCCATGTGTGGGAGGAGTGGGCAGGACTCGGGCAGATCGAGGATTATCTCAACTTCCTGGAGTATCTGGTCTGGGTTTTCACACCGCTAGTCGTGGTCTTCATCCTGCCCTTTCTCATAGTGATTCTTCTCTATCTGTCAATACTTTTCCTCCATGTGTACAAACGCAAGAACCAGCTGAGGGAAGCATATTCCAATAACCTTTGGGATGGAGCAAGGAAAACTCTGGCCACCCTGTGGGATGAGCATGGT	280	35	1 Base Change	0.06	0	MSSGNESCLFENGSISLFPCLVHVWEEWAGLGQIEDYLNFLEYLVWVFTPLVVVFILPFLIVILLYLSILFLHVYKRKNQLREAYSNNLWDGARKTLATLWDEHG	MSSGNESCLFENGSISLFPCLVHVWEEWAGLGQIEDYLNFLEYLVWVFTPLVVVFILPFLIVILLYLSILFLHVYKRKNQLREAYSNNLWDGARKTLATLWDGHG	ATGTCCAGTGGGAATGAGTCCTGTCTGTTTGAGAACGGATCCATCAGCCTCTTCCCCTGCCTGGTCCATGTGTGGGAGGAGTGGGCAGGACTCGGGCAGATCGAGGATTATCTCAACTTCCTGGAGTATCTGGTCTGGGTTTTCACACCGCTAGTCGTGGTCTTCATCCTGCCCTTTCTCATAGTGATTCTTCTCTATCTGTCAATACTTTTCCTCCATGTGTACAAACGCAAGAACCAGCTGAGGGAAGCATATTCCAATAACCTTTGGGATGGAGCAAGGAAAACTCTGGCCACCCTGTGGGATGAGCATGGT	ATGTCCAGTGGGAATGAGTCCTGTCTGTTTGAGAACGGATCCATCAGCCTCTTCCCCTGCCTGGTCCATGTGTGGGAGGAGTGGGCAGGACTCGGGCAGATCGAGGATTATCTCAACTTCCTGGAGTATCTGGTCTGGGTTTTCACACCGCTAGTCGTGGTCTTCATCCTGCCCTTTCTCATAGTGATTCTTCTCTATCTGTCAATACTTTTCCTCCATGTGTACAAACGCAAGAACCAGCTGAGGGAAGCATATTCCAATAACCTTTGGGATGGAGCAAGGAAAACTCTGGCCACCCTGTGGGATGGGCATGGT
ATGTCCAGTGGGAATGAGTCCTGTCTGTTTGAGAACGGATCCATCAGCCTCTTCCCCTGCCTGGTCCATGTGTGGGAGGAGTGGGCAGGACTCGGGCAGATCGAGGATTATCTCAACTTCCTGGAGTATCTGGTCTGGGTTTTCACACCGCTAGTCGTGGTCTTCGTCCTGCCCTTTCTCATAGTGATTCTTCTCTATCTGTCAATACTTTTCCTCCATGTGTACAAACGCAAGAACCAGCTGAGGGAAGCATATTCCAATAACCTTTGGGATGGAGCAAGGAAAACTCTGGCCACCCTGTGGGATGGGCATGGT	278	35	1 Base Change	0.06	0	MSSGNESCLFENGSISLFPCLVHVWEEWAGLGQIEDYLNFLEYLVWVFTPLVVVFVLPFLIVILLYLSILFLHVYKRKNQLREAYSNNLWDGARKTLATLWDGHG	MSSGNESCLFENGSISLFPCLVHVWEEWAGLGQIEDYLNFLEYLVWVFTPLVVVFILPFLIVILLYLSILFLHVYKRKNQLREAYSNNLWDGARKTLATLWDGHG	ATGTCCAGTGGGAATGAGTCCTGTCTGTTTGAGAACGGATCCATCAGCCTCTTCCCCTGCCTGGTCCATGTGTGGGAGGAGTGGGCAGGACTCGGGCAGATCGAGGATTATCTCAACTTCCTGGAGTATCTGGTCTGGGTTTTCACACCGCTAGTCGTGGTCTTCGTCCTGCCCTTTCTCATAGTGATTCTTCTCTATCTGTCAATACTTTTCCTCCATGTGTACAAACGCAAGAACCAGCTGAGGGAAGCATATTCCAATAACCTTTGGGATGGAGCAAGGAAAACTCTGGCCACCCTGTGGGATGGGCATGGT	ATGTCCAGTGGGAATGAGTCCTGTCTGTTTGAGAACGGATCCATCAGCCTCTTCCCCTGCCTGGTCCATGTGTGGGAGGAGTGGGCAGGACTCGGGCAGATCGAGGATTATCTCAACTTCCTGGAGTATCTGGTCTGGGTTTTCACACCGCTAGTCGTGGTCTTCATCCTGCCCTTTCTCATAGTGATTCTTCTCTATCTGTCAATACTTTTCCTCCATGTGTACAAACGCAAGAACCAGCTGAGGGAAGCATATTCCAATAACCTTTGGGATGGAGCAAGGAAAACTCTGGCCACCCTGTGGGATGGGCATGGT
ATGTCCAGTGGGAATGAGTCCTGTCTGTTTGAGAACGGATCCATCAGCCTCTTCCCCTGCCTGGTCCATGTGTGGGAGGAGTGGGCAGGACTCGGGCAGATCGAGGATTATCTCAACTTCCTGGAGTATCTGGTCTGGGTTTTCACACCGCTAGTCGTGGTCTTCATCCTGCCCTTTCTCATAGTGATTCTTCTCTATCTGTCAATACTTTTCCTCCATGTGTACAAACGCAAGAACCAGCTGAGGGAAGCATATTCCAATAGCCTTTGGGATGGAGCAAGGAAAACTCTGGCCACCCTGTGGGATGGGCATGGT	273	35	1 Base Change	0.06	0	MSSGNESCLFENGSISLFPCLVHVWEEWAGLGQIEDYLNFLEYLVWVFTPLVVVFILPFLIVILLYLSILFLHVYKRKNQLREAYSNSLWDGARKTLATLWDGHG	MSSGNESCLFENGSISLFPCLVHVWEEWAGLGQIEDYLNFLEYLVWVFTPLVVVFILPFLIVILLYLSILFLHVYKRKNQLREAYSNNLWDGARKTLATLWDGHG	ATGTCCAGTGGGAATGAGTCCTGTCTGTTTGAGAACGGATCCATCAGCCTCTTCCCCTGCCTGGTCCATGTGTGGGAGGAGTGGGCAGGACTCGGGCAGATCGAGGATTATCTCAACTTCCTGGAGTATCTGGTCTGGGTTTTCACACCGCTAGTCGTGGTCTTCATCCTGCCCTTTCTCATAGTGATTCTTCTCTATCTGTCAATACTTTTCCTCCATGTGTACAAACGCAAGAACCAGCTGAGGGAAGCATATTCCAATAGCCTTTGGGATGGAGCAAGGAAAACTCTGGCCACCCTGTGGGATGGGCATGGT	ATGTCCAGTGGGAATGAGTCCTGTCTGTTTGAGAACGGATCCATCAGCCTCTTCCCCTGCCTGGTCCATGTGTGGGAGGAGTGGGCAGGACTCGGGCAGATCGAGGATTATCTCAACTTCCTGGAGTATCTGGTCTGGGTTTTCACACCGCTAGTCGTGGTCTTCATCCTGCCCTTTCTCATAGTGATTCTTCTCTATCTGTCAATACTTTTCCTCCATGTGTACAAACGCAAGAACCAGCTGAGGGAAGCATATTCCAATAACCTTTGGGATGGAGCAAGGAAAACTCTGGCCACCCTGTGGGATGGGCATGGT
ATGTCCAGTGGGAATGAGTCCTGTCTGTTTGAGAACGGATCCATCAGCCTCTTCCCCTGCCTGGTCCATGTGTGGGAGGAGCGGGCAGGACTCGGGCAGATCGAGGATTATCTCAACTTCCTGGAGTATCTGGTCTGGGTTTTCACACCGCTAGTCGTGGTCTTCATCCTGCCCTTTCTCATAGTGATTCTTCTCTATCTGTCAATACTTTTCCTCCATGTGTACAAACGCAAGAACCAGCTGAGGGAAGCATATTCCAATAACCTTTGGGATGGAGCAAGGAAAACTCTGGCCACCCTGTGGGATGGGCATGGT	272	35	1 Base Change	0.06	0	MSSGNESCLFENGSISLFPCLVHVWEERAGLGQIEDYLNFLEYLVWVFTPLVVVFILPFLIVILLYLSILFLHVYKRKNQLREAYSNNLWDGARKTLATLWDGHG	MSSGNESCLFENGSISLFPCLVHVWEEWAGLGQIEDYLNFLEYLVWVFTPLVVVFILPFLIVILLYLSILFLHVYKRKNQLREAYSNNLWDGARKTLATLWDGHG	ATGTCCAGTGGGAATGAGTCCTGTCTGTTTGAGAACGGATCCATCAGCCTCTTCCCCTGCCTGGTCCATGTGTGGGAGGAGCGGGCAGGACTCGGGCAGATCGAGGATTATCTCAACTTCCTGGAGTATCTGGTCTGGGTTTTCACACCGCTAGTCGTGGTCTTCATCCTGCCCTTTCTCATAGTGATTCTTCTCTATCTGTCAATACTTTTCCTCCATGTGTACAAACGCAAGAACCAGCTGAGGGAAGCATATTCCAATAACCTTTGGGATGGAGCAAGGAAAACTCTGGCCACCCTGTGGGATGGGCATGGT	ATGTCCAGTGGGAATGAGTCCTGTCTGTTTGAGAACGGATCCATCAGCCTCTTCCCCTGCCTGGTCCATGTGTGGGAGGAGTGGGCAGGACTCGGGCAGATCGAGGATTATCTCAACTTCCTGGAGTATCTGGTCTGGGTTTTCACACCGCTAGTCGTGGTCTTCATCCTGCCCTTTCTCATAGTGATTCTTCTCTATCTGTCAATACTTTTCCTCCATGTGTACAAACGCAAGAACCAGCTGAGGGAAGCATATTCCAATAACCTTTGGGATGGAGCAAGGAAAACTCTGGCCACCCTGTGGGATGGGCATGGT
ATGTCCAGTGGGAATGAGTCCTGTCTGTTTGAGAACGGATCCATCAGCCTCTTCCCCTGCCTGGTCCATGTGTGGGAGGAGTGGGCAGGACTCGGGCAGATCGAGGATTATCTCAACTTCCTGGAGTATCTGGTCTGGGTTTTCACACCGCTAGTCGTGGTCTTCATCCTGCCCTTTCTCATAGTGATTCTTCTCCATCTGTCAATACTTTTCCTCCATGTGTACAAACGCAAGAACCAGCTGAGGGAAGCATATTCCAATAACCTTTGGGATGGAGCAAGGAAAACTCTGGCCACCCTGTGGGATGGGCATGGT	272	35	1 Base Change	0.06	0	MSSGNESCLFENGSISLFPCLVHVWEEWAGLGQIEDYLNFLEYLVWVFTPLVVVFILPFLIVILLHLSILFLHVYKRKNQLREAYSNNLWDGARKTLATLWDGHG	MSSGNESCLFENGSISLFPCLVHVWEEWAGLGQIEDYLNFLEYLVWVFTPLVVVFILPFLIVILLYLSILFLHVYKRKNQLREAYSNNLWDGARKTLATLWDGHG	ATGTCCAGTGGGAATGAGTCCTGTCTGTTTGAGAACGGATCCATCAGCCTCTTCCCCTGCCTGGTCCATGTGTGGGAGGAGTGGGCAGGACTCGGGCAGATCGAGGATTATCTCAACTTCCTGGAGTATCTGGTCTGGGTTTTCACACCGCTAGTCGTGGTCTTCATCCTGCCCTTTCTCATAGTGATTCTTCTCCATCTGTCAATACTTTTCCTCCATGTGTACAAACGCAAGAACCAGCTGAGGGAAGCATATTCCAATAACCTTTGGGATGGAGCAAGGAAAACTCTGGCCACCCTGTGGGATGGGCATGGT	ATGTCCAGTGGGAATGAGTCCTGTCTGTTTGAGAACGGATCCATCAGCCTCTTCCCCTGCCTGGTCCATGTGTGGGAGGAGTGGGCAGGACTCGGGCAGATCGAGGATTATCTCAACTTCCTGGAGTATCTGGTCTGGGTTTTCACACCGCTAGTCGTGGTCTTCATCCTGCCCTTTCTCATAGTGATTCTTCTCTATCTGTCAATACTTTTCCTCCATGTGTACAAACGCAAGAACCAGCTGAGGGAAGCATATTCCAATAACCTTTGGGATGGAGCAAGGAAAACTCTGGCCACCCTGTGGGATGGGCATGGT
ATGTCCAGTGGGAATGAGTCCTGTCTGTTTGAGAACGGATCCATCAGCCTCTTCCCCTGCCTGGTCCATGTGTGGGAGGAGTGGGCAGGACTCGGGCAGATCGAGGATTATCTCAACTTCCTGGAGTATCTGGTCTGGGTTTTCACACCGCTAGTCGTGGTCTTCATCCTGCCCTTTCTCATAGTGATTCTTCTCTATCTGTCAATACTTTTCCTCCATGTGTACAAACGCAAGAACCAGCTGAGGGAAGCATATTCCAATAACCTTTGGGATGGAGCAAGGAAAACTCTGACCACCCTGTGGGATGGGCATGGT	271	35	1 Base Change	0.06	0	MSSGNESCLFENGSISLFPCLVHVWEEWAGLGQIEDYLNFLEYLVWVFTPLVVVFILPFLIVILLYLSILFLHVYKRKNQLREAYSNNLWDGARKTLTTLWDGHG	MSSGNESCLFENGSISLFPCLVHVWEEWAGLGQIEDYLNFLEYLVWVFTPLVVVFILPFLIVILLYLSILFLHVYKRKNQLREAYSNNLWDGARKTLATLWDGHG	ATGTCCAGTGGGAATGAGTCCTGTCTGTTTGAGAACGGATCCATCAGCCTCTTCCCCTGCCTGGTCCATGTGTGGGAGGAGTGGGCAGGACTCGGGCAGATCGAGGATTATCTCAACTTCCTGGAGTATCTGGTCTGGGTTTTCACACCGCTAGTCGTGGTCTTCATCCTGCCCTTTCTCATAGTGATTCTTCTCTATCTGTCAATACTTTTCCTCCATGTGTACAAACGCAAGAACCAGCTGAGGGAAGCATATTCCAATAACCTTTGGGATGGAGCAAGGAAAACTCTGACCACCCTGTGGGATGGGCATGGT	ATGTCCAGTGGGAATGAGTCCTGTCTGTTTGAGAACGGATCCATCAGCCTCTTCCCCTGCCTGGTCCATGTGTGGGAGGAGTGGGCAGGACTCGGGCAGATCGAGGATTATCTCAACTTCCTGGAGTATCTGGTCTGGGTTTTCACACCGCTAGTCGTGGTCTTCATCCTGCCCTTTCTCATAGTGATTCTTCTCTATCTGTCAATACTTTTCCTCCATGTGTACAAACGCAAGAACCAGCTGAGGGAAGCATATTCCAATAACCTTTGGGATGGAGCAAGGAAAACTCTGGCCACCCTGTGGGATGGGCATGGT
ATGTCCAGTGGGAATGAGTCCTGTCTGTTTGAGAACGGATCCATCAGCCTCTTCCCCTGCCTGGTCCATGTGTGGGAGGAGTGGGCAGGACTCGGACAGATCGAGGATTATCTCAACTTCCTGGAGTATCTGGTCTGGGTTTTCACACCGCTAGTCGTGGTCTTCATCCTGCCCTTTCTCATAGTGATTCTTCTCTATCTGTCAATACTTTTCCTCCATGTGTACAAACGCAAGAACCAGCTGAGGGAAGCATATTCCAATAACCTTTGGGATGGAGCAAGGAAAACTCTGGCCACCCTGTGGGATGGGCATGGT	270	35	1 Base Change	0.06	0	MSSGNESCLFENGSISLFPCLVHVWEEWAGLGQIEDYLNFLEYLVWVFTPLVVVFILPFLIVILLYLSILFLHVYKRKNQLREAYSNNLWDGARKTLATLWDGHG	MSSGNESCLFENGSISLFPCLVHVWEEWAGLGQIEDYLNFLEYLVWVFTPLVVVFILPFLIVILLYLSILFLHVYKRKNQLREAYSNNLWDGARKTLATLWDGHG	ATGTCCAGTGGGAATGAGTCCTGTCTGTTTGAGAACGGATCCATCAGCCTCTTCCCCTGCCTGGTCCATGTGTGGGAGGAGTGGGCAGGACTCGGACAGATCGAGGATTATCTCAACTTCCTGGAGTATCTGGTCTGGGTTTTCACACCGCTAGTCGTGGTCTTCATCCTGCCCTTTCTCATAGTGATTCTTCTCTATCTGTCAATACTTTTCCTCCATGTGTACAAACGCAAGAACCAGCTGAGGGAAGCATATTCCAATAACCTTTGGGATGGAGCAAGGAAAACTCTGGCCACCCTGTGGGATGGGCATGGT	ATGTCCAGTGGGAATGAGTCCTGTCTGTTTGAGAACGGATCCATCAGCCTCTTCCCCTGCCTGGTCCATGTGTGGGAGGAGTGGGCAGGACTCGGGCAGATCGAGGATTATCTCAACTTCCTGGAGTATCTGGTCTGGGTTTTCACACCGCTAGTCGTGGTCTTCATCCTGCCCTTTCTCATAGTGATTCTTCTCTATCTGTCAATACTTTTCCTCCATGTGTACAAACGCAAGAACCAGCTGAGGGAAGCATATTCCAATAACCTTTGGGATGGAGCAAGGAAAACTCTGGCCACCCTGTGGGATGGGCATGGT
ATGTCCAGTGGGAATGAGTCCTGTCTGTTTGAGAACAGATCCATCAGCCTCTTCCCCTGCCTGGTCCATGTGTGGGAGGAGTGGGCAGGACTCGGGCAGATCGAGGATTATCTCAACTTCCTGGAGTATCTGGTCTGGGTTTTCACACCGCTAGTCGTGGTCTTCATCCTGCCCTTTCTCATAGTGATTCTTCTCTATCTGTCAATACTTTTCCTCCATGTGTACAAACGCAAGAACCAGCTGAGGGAAGCATATTCCAATAACCTTTGGGATGGAGCAAGGAAAACTCTGGCCACCCTGTGGGATGGGCATGGT	267	35	1 Base Change	0.06	0	MSSGNESCLFENRSISLFPCLVHVWEEWAGLGQIEDYLNFLEYLVWVFTPLVVVFILPFLIVILLYLSILFLHVYKRKNQLREAYSNNLWDGARKTLATLWDGHG	MSSGNESCLFENGSISLFPCLVHVWEEWAGLGQIEDYLNFLEYLVWVFTPLVVVFILPFLIVILLYLSILFLHVYKRKNQLREAYSNNLWDGARKTLATLWDGHG	ATGTCCAGTGGGAATGAGTCCTGTCTGTTTGAGAACAGATCCATCAGCCTCTTCCCCTGCCTGGTCCATGTGTGGGAGGAGTGGGCAGGACTCGGGCAGATCGAGGATTATCTCAACTTCCTGGAGTATCTGGTCTGGGTTTTCACACCGCTAGTCGTGGTCTTCATCCTGCCCTTTCTCATAGTGATTCTTCTCTATCTGTCAATACTTTTCCTCCATGTGTACAAACGCAAGAACCAGCTGAGGGAAGCATATTCCAATAACCTTTGGGATGGAGCAAGGAAAACTCTGGCCACCCTGTGGGATGGGCATGGT	ATGTCCAGTGGGAATGAGTCCTGTCTGTTTGAGAACGGATCCATCAGCCTCTTCCCCTGCCTGGTCCATGTGTGGGAGGAGTGGGCAGGACTCGGGCAGATCGAGGATTATCTCAACTTCCTGGAGTATCTGGTCTGGGTTTTCACACCGCTAGTCGTGGTCTTCATCCTGCCCTTTCTCATAGTGATTCTTCTCTATCTGTCAATACTTTTCCTCCATGTGTACAAACGCAAGAACCAGCTGAGGGAAGCATATTCCAATAACCTTTGGGATGGAGCAAGGAAAACTCTGGCCACCCTGTGGGATGGGCATGGT
ATGTCCGGTGGGAATGAGTCCTGTCTGTTTGAGAACGGATCCATCAGCCTCTTCCCCTGCCTGGTCCATGTGTGGGAGGAGTGGGCAGGACTCGGGCAGATCGAGGATTATCTCAACTTCCTGGAGTATCTGGTCTGGGTTTTCACACCGCTAGTCGTGGTCTTCATCCTGCCCTTTCTCATAGTGATTCTTCTCTATCTGTCAATACTTTTCCTCCATGTGTACAAACGCAAGAACCAGCTGAGGGAAGCATATTCCAATAACCTTTGGGATGGAGCAAGGAAAACTCTGGCCACCCTGTGGGATGGGCATGGT	266	35	1 Base Change	0.06	0	MSGGNESCLFENGSISLFPCLVHVWEEWAGLGQIEDYLNFLEYLVWVFTPLVVVFILPFLIVILLYLSILFLHVYKRKNQLREAYSNNLWDGARKTLATLWDGHG	MSSGNESCLFENGSISLFPCLVHVWEEWAGLGQIEDYLNFLEYLVWVFTPLVVVFILPFLIVILLYLSILFLHVYKRKNQLREAYSNNLWDGARKTLATLWDGHG	ATGTCCGGTGGGAATGAGTCCTGTCTGTTTGAGAACGGATCCATCAGCCTCTTCCCCTGCCTGGTCCATGTGTGGGAGGAGTGGGCAGGACTCGGGCAGATCGAGGATTATCTCAACTTCCTGGAGTATCTGGTCTGGGTTTTCACACCGCTAGTCGTGGTCTTCATCCTGCCCTTTCTCATAGTGATTCTTCTCTATCTGTCAATACTTTTCCTCCATGTGTACAAACGCAAGAACCAGCTGAGGGAAGCATATTCCAATAACCTTTGGGATGGAGCAAGGAAAACTCTGGCCACCCTGTGGGATGGGCATGGT	ATGTCCAGTGGGAATGAGTCCTGTCTGTTTGAGAACGGATCCATCAGCCTCTTCCCCTGCCTGGTCCATGTGTGGGAGGAGTGGGCAGGACTCGGGCAGATCGAGGATTATCTCAACTTCCTGGAGTATCTGGTCTGGGTTTTCACACCGCTAGTCGTGGTCTTCATCCTGCCCTTTCTCATAGTGATTCTTCTCTATCTGTCAATACTTTTCCTCCATGTGTACAAACGCAAGAACCAGCTGAGGGAAGCATATTCCAATAACCTTTGGGATGGAGCAAGGAAAACTCTGGCCACCCTGTGGGATGGGCATGGT
ATGTCCAGTGAGAATGAGTCCTGTCTGTTTGAGAACGGATCCATCAGCCTCTTCCCCTGCCTGGTCCATGTGTGGGAGGAGTGGGCAGGACTCGGGCAGATCGAGGATTATCTCAACTTCCTGGAGTATCTGGTCTGGGTTTTCACACCGCTAGTCGTGGTCTTCATCCTGCCCTTTCTCATAGTGATTCTTCTCTATCTGTCAATACTTTTCCTCCATGTGTACAAACGCAAGAACCAGCTGAGGGAAGCATATTCCAATAACCTTTGGGATGGAGCAAGGAAAACTCTGGCCACCCTGTGGGATGGGCATGGT	262	35	1 Base Change	0.06	0	MSSENESCLFENGSISLFPCLVHVWEEWAGLGQIEDYLNFLEYLVWVFTPLVVVFILPFLIVILLYLSILFLHVYKRKNQLREAYSNNLWDGARKTLATLWDGHG	MSSGNESCLFENGSISLFPCLVHVWEEWAGLGQIEDYLNFLEYLVWVFTPLVVVFILPFLIVILLYLSILFLHVYKRKNQLREAYSNNLWDGARKTLATLWDGHG	ATGTCCAGTGAGAATGAGTCCTGTCTGTTTGAGAACGGATCCATCAGCCTCTTCCCCTGCCTGGTCCATGTGTGGGAGGAGTGGGCAGGACTCGGGCAGATCGAGGATTATCTCAACTTCCTGGAGTATCTGGTCTGGGTTTTCACACCGCTAGTCGTGGTCTTCATCCTGCCCTTTCTCATAGTGATTCTTCTCTATCTGTCAATACTTTTCCTCCATGTGTACAAACGCAAGAACCAGCTGAGGGAAGCATATTCCAATAACCTTTGGGATGGAGCAAGGAAAACTCTGGCCACCCTGTGGGATGGGCATGGT	ATGTCCAGTGGGAATGAGTCCTGTCTGTTTGAGAACGGATCCATCAGCCTCTTCCCCTGCCTGGTCCATGTGTGGGAGGAGTGGGCAGGACTCGGGCAGATCGAGGATTATCTCAACTTCCTGGAGTATCTGGTCTGGGTTTTCACACCGCTAGTCGTGGTCTTCATCCTGCCCTTTCTCATAGTGATTCTTCTCTATCTGTCAATACTTTTCCTCCATGTGTACAAACGCAAGAACCAGCTGAGGGAAGCATATTCCAATAACCTTTGGGATGGAGCAAGGAAAACTCTGGCCACCCTGTGGGATGGGCATGGT
ATGTCCAGTGGGAATGAGTCCTGTCTGTTTGAGAACGGATCCATCAACCTCTTCCCCTGCCTGGTCCATGTGTGGGAGGAGTGGGCAGGACTCGGGCAGATCGAGGATTATCTCAACTTCCTGGAGTATCTGGTCTGGGTTTTCACACCGCTAGTCGTGGTCTTCATCCTGCCCTTTCTCATAGTGATTCTTCTCTATCTGTCAATACTTTTCCTCCATGTGTACAAACGCAAGAACCAGCTGAGGGAAGCATATTCCAATAACCTTTGGGATGGAGCAAGGAAAACTCTGGCCACCCTGTGGGATGGGCATGGT	262	35	1 Base Change	0.06	0	MSSGNESCLFENGSINLFPCLVHVWEEWAGLGQIEDYLNFLEYLVWVFTPLVVVFILPFLIVILLYLSILFLHVYKRKNQLREAYSNNLWDGARKTLATLWDGHG	MSSGNESCLFENGSISLFPCLVHVWEEWAGLGQIEDYLNFLEYLVWVFTPLVVVFILPFLIVILLYLSILFLHVYKRKNQLREAYSNNLWDGARKTLATLWDGHG	ATGTCCAGTGGGAATGAGTCCTGTCTGTTTGAGAACGGATCCATCAACCTCTTCCCCTGCCTGGTCCATGTGTGGGAGGAGTGGGCAGGACTCGGGCAGATCGAGGATTATCTCAACTTCCTGGAGTATCTGGTCTGGGTTTTCACACCGCTAGTCGTGGTCTTCATCCTGCCCTTTCTCATAGTGATTCTTCTCTATCTGTCAATACTTTTCCTCCATGTGTACAAACGCAAGAACCAGCTGAGGGAAGCATATTCCAATAACCTTTGGGATGGAGCAAGGAAAACTCTGGCCACCCTGTGGGATGGGCATGGT	ATGTCCAGTGGGAATGAGTCCTGTCTGTTTGAGAACGGATCCATCAGCCTCTTCCCCTGCCTGGTCCATGTGTGGGAGGAGTGGGCAGGACTCGGGCAGATCGAGGATTATCTCAACTTCCTGGAGTATCTGGTCTGGGTTTTCACACCGCTAGTCGTGGTCTTCATCCTGCCCTTTCTCATAGTGATTCTTCTCTATCTGTCAATACTTTTCCTCCATGTGTACAAACGCAAGAACCAGCTGAGGGAAGCATATTCCAATAACCTTTGGGATGGAGCAAGGAAAACTCTGGCCACCCTGTGGGATGGGCATGGT
ATGTCCAGTGGGAATGAGTCCTGTCTGTTTGAGAACGGATCCATCAGCCTCTTCCCCTGCCTGGTCCATGTGTGGGAGGAGTGGGCAGGACTCGGGCAGATCGAGGACTATCTCAACTTCCTGGAGTATCTGGTCTGGGTTTTCACACCGCTAGTCGTGGTCTTCATCCTGCCCTTTCTCATAGTGATTCTTCTCTATCTGTCAATACTTTTCCTCCATGTGTACAAACGCAAGAACCAGCTGAGGGAAGCATATTCCAATAACCTTTGGGATGGAGCAAGGAAAACTCTGGCCACCCTGTGGGATGGGCATGGT	260	35	1 Base Change	0.06	0	MSSGNESCLFENGSISLFPCLVHVWEEWAGLGQIEDYLNFLEYLVWVFTPLVVVFILPFLIVILLYLSILFLHVYKRKNQLREAYSNNLWDGARKTLATLWDGHG	MSSGNESCLFENGSISLFPCLVHVWEEWAGLGQIEDYLNFLEYLVWVFTPLVVVFILPFLIVILLYLSILFLHVYKRKNQLREAYSNNLWDGARKTLATLWDGHG	ATGTCCAGTGGGAATGAGTCCTGTCTGTTTGAGAACGGATCCATCAGCCTCTTCCCCTGCCTGGTCCATGTGTGGGAGGAGTGGGCAGGACTCGGGCAGATCGAGGACTATCTCAACTTCCTGGAGTATCTGGTCTGGGTTTTCACACCGCTAGTCGTGGTCTTCATCCTGCCCTTTCTCATAGTGATTCTTCTCTATCTGTCAATACTTTTCCTCCATGTGTACAAACGCAAGAACCAGCTGAGGGAAGCATATTCCAATAACCTTTGGGATGGAGCAAGGAAAACTCTGGCCACCCTGTGGGATGGGCATGGT	ATGTCCAGTGGGAATGAGTCCTGTCTGTTTGAGAACGGATCCATCAGCCTCTTCCCCTGCCTGGTCCATGTGTGGGAGGAGTGGGCAGGACTCGGGCAGATCGAGGATTATCTCAACTTCCTGGAGTATCTGGTCTGGGTTTTCACACCGCTAGTCGTGGTCTTCATCCTGCCCTTTCTCATAGTGATTCTTCTCTATCTGTCAATACTTTTCCTCCATGTGTACAAACGCAAGAACCAGCTGAGGGAAGCATATTCCAATAACCTTTGGGATGGAGCAAGGAAAACTCTGGCCACCCTGTGGGATGGGCATGGT
ATGTCCAGTGGGAATGAGTCCTGTCTGTTTGAGAACGGATCCATCAGCCTCTTCCCCTGCCTGGTCCATGTGTGGGAGGAGTGGGCAGGACTCGGGCAGATCGAGGATTATCTCAACTTCCTGGAGTATCTGGTCTGGGTTTTCACACCGCTAGTCGTGGTCTTCATCCTGCCCTTTCTCATAGTGATTCTTCTCTATCTGTCAATACTTTTCCTCCATGTGTACAAACGCAAGAACCAGCTGAGGGAAGCGTATTCCAATAACCTTTGGGATGGAGCAAGGAAAACTCTGGCCACCCTGTGGGATGGGCATGGT	257	35	1 Base Change	0.06	0	MSSGNESCLFENGSISLFPCLVHVWEEWAGLGQIEDYLNFLEYLVWVFTPLVVVFILPFLIVILLYLSILFLHVYKRKNQLREAYSNNLWDGARKTLATLWDGHG	MSSGNESCLFENGSISLFPCLVHVWEEWAGLGQIEDYLNFLEYLVWVFTPLVVVFILPFLIVILLYLSILFLHVYKRKNQLREAYSNNLWDGARKTLATLWDGHG	ATGTCCAGTGGGAATGAGTCCTGTCTGTTTGAGAACGGATCCATCAGCCTCTTCCCCTGCCTGGTCCATGTGTGGGAGGAGTGGGCAGGACTCGGGCAGATCGAGGATTATCTCAACTTCCTGGAGTATCTGGTCTGGGTTTTCACACCGCTAGTCGTGGTCTTCATCCTGCCCTTTCTCATAGTGATTCTTCTCTATCTGTCAATACTTTTCCTCCATGTGTACAAACGCAAGAACCAGCTGAGGGAAGCGTATTCCAATAACCTTTGGGATGGAGCAAGGAAAACTCTGGCCACCCTGTGGGATGGGCATGGT	ATGTCCAGTGGGAATGAGTCCTGTCTGTTTGAGAACGGATCCATCAGCCTCTTCCCCTGCCTGGTCCATGTGTGGGAGGAGTGGGCAGGACTCGGGCAGATCGAGGATTATCTCAACTTCCTGGAGTATCTGGTCTGGGTTTTCACACCGCTAGTCGTGGTCTTCATCCTGCCCTTTCTCATAGTGATTCTTCTCTATCTGTCAATACTTTTCCTCCATGTGTACAAACGCAAGAACCAGCTGAGGGAAGCATATTCCAATAACCTTTGGGATGGAGCAAGGAAAACTCTGGCCACCCTGTGGGATGGGCATGGT
ATGTCCAGTGGGAATGAGTCCTGTCTGTTTGAGAACGGATCCATCAGCCTCTTCCCCTGCCTGGTCCATGTGTGGGAGGAGTGGGCAGGACTCGGGCAGATCGAGGATTATCTCAACTTCCTGGAGTATCTGGTCTGGGTTTTCACACCGCTAGTCGTGGTCTTCATCCTGCCCTTTCTCATAGTGATTCTTCTCTATCTGTCAATACTTTTCCTCCATGTGTACAAACGCAAGAACTAGCTGAGGGAAGCATATTCCAATAACCTTTGGGATGGAGCAAGGAAAACTCTGGCCACCCTGTGGGATGGGCATGGT	255	35	1 Base Change	0.06	0	MSSGNESCLFENGSISLFPCLVHVWEEWAGLGQIEDYLNFLEYLVWVFTPLVVVFILPFLIVILLYLSILFLHVYKRKN*	MSSGNESCLFENGSISLFPCLVHVWEEWAGLGQIEDYLNFLEYLVWVFTPLVVVFILPFLIVILLYLSILFLHVYKRKNQLREAYSNNLWDGARKTLATLWDGHG	ATGTCCAGTGGGAATGAGTCCTGTCTGTTTGAGAACGGATCCATCAGCCTCTTCCCCTGCCTGGTCCATGTGTGGGAGGAGTGGGCAGGACTCGGGCAGATCGAGGATTATCTCAACTTCCTGGAGTATCTGGTCTGGGTTTTCACACCGCTAGTCGTGGTCTTCATCCTGCCCTTTCTCATAGTGATTCTTCTCTATCTGTCAATACTTTTCCTCCATGTGTACAAACGCAAGAACTAGCTGAGGGAAGCATATTCCAATAACCTTTGGGATGGAGCAAGGAAAACTCTGGCCACCCTGTGGGATGGGCATGGT	ATGTCCAGTGGGAATGAGTCCTGTCTGTTTGAGAACGGATCCATCAGCCTCTTCCCCTGCCTGGTCCATGTGTGGGAGGAGTGGGCAGGACTCGGGCAGATCGAGGATTATCTCAACTTCCTGGAGTATCTGGTCTGGGTTTTCACACCGCTAGTCGTGGTCTTCATCCTGCCCTTTCTCATAGTGATTCTTCTCTATCTGTCAATACTTTTCCTCCATGTGTACAAACGCAAGAACCAGCTGAGGGAAGCATATTCCAATAACCTTTGGGATGGAGCAAGGAAAACTCTGGCCACCCTGTGGGATGGGCATGGT
ATGTCCAGTGGGAATGAGTCCTGTCTGTTTGAGAACGGATCCATCAGCCTCTTCCCCTGCCTGGTCCATGTGTGGGAGGAGTGGGCAGGACTCGGGCAGATCGAGGATTATCTCAACTTCCTGGAGTATCTGGTCTGGGTTTTCACACCGCTAGTTGTGGTCTTCATCCTGCCCTTTCTCATAGTGATTCTTCTCTATCTGTCAATACTTTTCCTCCATGTGTACAAACGCAAGAACCAGCTGAGGGAAGCATATTCCAATAACCTTTGGGATGGAGCAAGGAAAACTCTGGCCACCCTGTGGGATGGGCATGGT	252	35	1 Base Change	0.06	0	MSSGNESCLFENGSISLFPCLVHVWEEWAGLGQIEDYLNFLEYLVWVFTPLVVVFILPFLIVILLYLSILFLHVYKRKNQLREAYSNNLWDGARKTLATLWDGHG	MSSGNESCLFENGSISLFPCLVHVWEEWAGLGQIEDYLNFLEYLVWVFTPLVVVFILPFLIVILLYLSILFLHVYKRKNQLREAYSNNLWDGARKTLATLWDGHG	ATGTCCAGTGGGAATGAGTCCTGTCTGTTTGAGAACGGATCCATCAGCCTCTTCCCCTGCCTGGTCCATGTGTGGGAGGAGTGGGCAGGACTCGGGCAGATCGAGGATTATCTCAACTTCCTGGAGTATCTGGTCTGGGTTTTCACACCGCTAGTTGTGGTCTTCATCCTGCCCTTTCTCATAGTGATTCTTCTCTATCTGTCAATACTTTTCCTCCATGTGTACAAACGCAAGAACCAGCTGAGGGAAGCATATTCCAATAACCTTTGGGATGGAGCAAGGAAAACTCTGGCCACCCTGTGGGATGGGCATGGT	ATGTCCAGTGGGAATGAGTCCTGTCTGTTTGAGAACGGATCCATCAGCCTCTTCCCCTGCCTGGTCCATGTGTGGGAGGAGTGGGCAGGACTCGGGCAGATCGAGGATTATCTCAACTTCCTGGAGTATCTGGTCTGGGTTTTCACACCGCTAGTCGTGGTCTTCATCCTGCCCTTTCTCATAGTGATTCTTCTCTATCTGTCAATACTTTTCCTCCATGTGTACAAACGCAAGAACCAGCTGAGGGAAGCATATTCCAATAACCTTTGGGATGGAGCAAGGAAAACTCTGGCCACCCTGTGGGATGGGCATGGT
ATGTCCAGTGGGAATGAGTCCTGTCTGTTTGAGAACGGATCCATCAGCCTCTTCCCCTGCCTGGTCCATGTGTGGGAGGAGTGGGCAGGACTCGGGCAGATCGAGGATTATCTCAACTTCCTGGAGTATCTGGTCTGGGTTTTCACACCGCTAGTCGTGGTCTTCATCCTGCCCTTTCTCATGGTGATTCTTCTCTATCTGTCAATACTTTTCCTCCATGTGTACAAACGCAAGAACCAGCTGAGGGAAGCATATTCCAATAACCTTTGGGATGGAGCAAGGAAAACTCTGGCCACCCTGTGGGATGGGCATGGT	249	35	1 Base Change	0.06	0	MSSGNESCLFENGSISLFPCLVHVWEEWAGLGQIEDYLNFLEYLVWVFTPLVVVFILPFLMVILLYLSILFLHVYKRKNQLREAYSNNLWDGARKTLATLWDGHG	MSSGNESCLFENGSISLFPCLVHVWEEWAGLGQIEDYLNFLEYLVWVFTPLVVVFILPFLIVILLYLSILFLHVYKRKNQLREAYSNNLWDGARKTLATLWDGHG	ATGTCCAGTGGGAATGAGTCCTGTCTGTTTGAGAACGGATCCATCAGCCTCTTCCCCTGCCTGGTCCATGTGTGGGAGGAGTGGGCAGGACTCGGGCAGATCGAGGATTATCTCAACTTCCTGGAGTATCTGGTCTGGGTTTTCACACCGCTAGTCGTGGTCTTCATCCTGCCCTTTCTCATGGTGATTCTTCTCTATCTGTCAATACTTTTCCTCCATGTGTACAAACGCAAGAACCAGCTGAGGGAAGCATATTCCAATAACCTTTGGGATGGAGCAAGGAAAACTCTGGCCACCCTGTGGGATGGGCATGGT	ATGTCCAGTGGGAATGAGTCCTGTCTGTTTGAGAACGGATCCATCAGCCTCTTCCCCTGCCTGGTCCATGTGTGGGAGGAGTGGGCAGGACTCGGGCAGATCGAGGATTATCTCAACTTCCTGGAGTATCTGGTCTGGGTTTTCACACCGCTAGTCGTGGTCTTCATCCTGCCCTTTCTCATAGTGATTCTTCTCTATCTGTCAATACTTTTCCTCCATGTGTACAAACGCAAGAACCAGCTGAGGGAAGCATATTCCAATAACCTTTGGGATGGAGCAAGGAAAACTCTGGCCACCCTGTGGGATGGGCATGGT
ATGTCCAGTGGGAATGAGTCCTGTCTGTTTGAGAACGGATCTATCAGCCTCTTCCCCTGCCTGGTCCATGTGTGGGAGGAGTGGGCAGGACTCGGGCAGATCGAGGATTATCTCAACTTCCTGGAGTATCTGGTCTGGGTTTTCACACCGCTAGTCGTGGTCTTCATCCTGCCCTTTCTCATAGTGATTCTTCTCTATCTGTCAATACTTTTCCTCCATGTGTACAAACGCAAGAACCAGCTGAGGGAAGCATATTCCAATAACCTTTGGGATGGAGCAAGGAAAACTCTGGCCACCCTGTGGGATGGGCATGGT	248	35	1 Base Change	0.06	0	MSSGNESCLFENGSISLFPCLVHVWEEWAGLGQIEDYLNFLEYLVWVFTPLVVVFILPFLIVILLYLSILFLHVYKRKNQLREAYSNNLWDGARKTLATLWDGHG	MSSGNESCLFENGSISLFPCLVHVWEEWAGLGQIEDYLNFLEYLVWVFTPLVVVFILPFLIVILLYLSILFLHVYKRKNQLREAYSNNLWDGARKTLATLWDGHG	ATGTCCAGTGGGAATGAGTCCTGTCTGTTTGAGAACGGATCTATCAGCCTCTTCCCCTGCCTGGTCCATGTGTGGGAGGAGTGGGCAGGACTCGGGCAGATCGAGGATTATCTCAACTTCCTGGAGTATCTGGTCTGGGTTTTCACACCGCTAGTCGTGGTCTTCATCCTGCCCTTTCTCATAGTGATTCTTCTCTATCTGTCAATACTTTTCCTCCATGTGTACAAACGCAAGAACCAGCTGAGGGAAGCATATTCCAATAACCTTTGGGATGGAGCAAGGAAAACTCTGGCCACCCTGTGGGATGGGCATGGT	ATGTCCAGTGGGAATGAGTCCTGTCTGTTTGAGAACGGATCCATCAGCCTCTTCCCCTGCCTGGTCCATGTGTGGGAGGAGTGGGCAGGACTCGGGCAGATCGAGGATTATCTCAACTTCCTGGAGTATCTGGTCTGGGTTTTCACACCGCTAGTCGTGGTCTTCATCCTGCCCTTTCTCATAGTGATTCTTCTCTATCTGTCAATACTTTTCCTCCATGTGTACAAACGCAAGAACCAGCTGAGGGAAGCATATTCCAATAACCTTTGGGATGGAGCAAGGAAAACTCTGGCCACCCTGTGGGATGGGCATGGT
ATGTCCAGTGGGAATGAGTCCTGTCTGTTTGAGAACGGATCCATCAGCCTCTTCCCCTGCCTGGTCCATGTGTGGGAGGAGTGGGCAGGACTCGGGCAGATCGAGGATTATCTCAACTTCCTGGAGTATCTGGTCTGGGTTTTCACACCGCTAGTCGTGGTCTTCATCCTGCCCTTTCTCATAGTGATTCTTCTCTATCTGTCAATACTTTTCCTCCATGTGTACAAATGCAAGAACCAGCTGAGGGAAGCATATTCCAATAACCTTTGGGATGGAGCAAGGAAAACTCTGGCCACCCTGTGGGATGGGCATGGT	246	35	1 Base Change	0.06	0	MSSGNESCLFENGSISLFPCLVHVWEEWAGLGQIEDYLNFLEYLVWVFTPLVVVFILPFLIVILLYLSILFLHVYKCKNQLREAYSNNLWDGARKTLATLWDGHG	MSSGNESCLFENGSISLFPCLVHVWEEWAGLGQIEDYLNFLEYLVWVFTPLVVVFILPFLIVILLYLSILFLHVYKRKNQLREAYSNNLWDGARKTLATLWDGHG	ATGTCCAGTGGGAATGAGTCCTGTCTGTTTGAGAACGGATCCATCAGCCTCTTCCCCTGCCTGGTCCATGTGTGGGAGGAGTGGGCAGGACTCGGGCAGATCGAGGATTATCTCAACTTCCTGGAGTATCTGGTCTGGGTTTTCACACCGCTAGTCGTGGTCTTCATCCTGCCCTTTCTCATAGTGATTCTTCTCTATCTGTCAATACTTTTCCTCCATGTGTACAAATGCAAGAACCAGCTGAGGGAAGCATATTCCAATAACCTTTGGGATGGAGCAAGGAAAACTCTGGCCACCCTGTGGGATGGGCATGGT	ATGTCCAGTGGGAATGAGTCCTGTCTGTTTGAGAACGGATCCATCAGCCTCTTCCCCTGCCTGGTCCATGTGTGGGAGGAGTGGGCAGGACTCGGGCAGATCGAGGATTATCTCAACTTCCTGGAGTATCTGGTCTGGGTTTTCACACCGCTAGTCGTGGTCTTCATCCTGCCCTTTCTCATAGTGATTCTTCTCTATCTGTCAATACTTTTCCTCCATGTGTACAAACGCAAGAACCAGCTGAGGGAAGCATATTCCAATAACCTTTGGGATGGAGCAAGGAAAACTCTGGCCACCCTGTGGGATGGGCATGGT
ATGTCCAGTGGGAATGAGTCCTGTCTGTTTGAGAACGGATCCATCAGCCTCTTCCCCTGCCTGGTCCATGTGTGGGAGGAGTGGGCAGGACTCGGGCAGATCGAGGATTATCTCAACTTTCTGGAGTATCTGGTCTGGGTTTTCACACCGCTAGTCGTGGTCTTCATCCTGCCCTTTCTCATAGTGATTCTTCTCTATCTGTCAATACTTTTCCTCCATGTGTACAAACGCAAGAACCAGCTGAGGGAAGCATATTCCAATAACCTTTGGGATGGAGCAAGGAAAACTCTGGCCACCCTGTGGGATGGGCATGGT	246	35	1 Base Change	0.06	0	MSSGNESCLFENGSISLFPCLVHVWEEWAGLGQIEDYLNFLEYLVWVFTPLVVVFILPFLIVILLYLSILFLHVYKRKNQLREAYSNNLWDGARKTLATLWDGHG	MSSGNESCLFENGSISLFPCLVHVWEEWAGLGQIEDYLNFLEYLVWVFTPLVVVFILPFLIVILLYLSILFLHVYKRKNQLREAYSNNLWDGARKTLATLWDGHG	ATGTCCAGTGGGAATGAGTCCTGTCTGTTTGAGAACGGATCCATCAGCCTCTTCCCCTGCCTGGTCCATGTGTGGGAGGAGTGGGCAGGACTCGGGCAGATCGAGGATTATCTCAACTTTCTGGAGTATCTGGTCTGGGTTTTCACACCGCTAGTCGTGGTCTTCATCCTGCCCTTTCTCATAGTGATTCTTCTCTATCTGTCAATACTTTTCCTCCATGTGTACAAACGCAAGAACCAGCTGAGGGAAGCATATTCCAATAACCTTTGGGATGGAGCAAGGAAAACTCTGGCCACCCTGTGGGATGGGCATGGT	ATGTCCAGTGGGAATGAGTCCTGTCTGTTTGAGAACGGATCCATCAGCCTCTTCCCCTGCCTGGTCCATGTGTGGGAGGAGTGGGCAGGACTCGGGCAGATCGAGGATTATCTCAACTTCCTGGAGTATCTGGTCTGGGTTTTCACACCGCTAGTCGTGGTCTTCATCCTGCCCTTTCTCATAGTGATTCTTCTCTATCTGTCAATACTTTTCCTCCATGTGTACAAACGCAAGAACCAGCTGAGGGAAGCATATTCCAATAACCTTTGGGATGGAGCAAGGAAAACTCTGGCCACCCTGTGGGATGGGCATGGT
ATGTCCAGTGGGAATGAGTCCTGTCTGTTTGAGAACGGATCCATCAGCCTCTTCCCCTGCCTGGTCCATGTGTGAGAGGAGTGGGCAGGACTCGGGCAGATCGAGGATTATCTCAACTTCCTGGAGTATCTGGTCTGGGTTTTCACACCGCTAGTCGTGGTCTTCATCCTGCCCTTTCTCATAGTGATTCTTCTCTATCTGTCAATACTTTTCCTCCATGTGTACAAACGCAAGAACCAGCTGAGGGAAGCATATTCCAATAACCTTTGGGATGGAGCAAGGAAAACTCTGGCCACCCTGTGGGATGGGCATGGT	245	35	1 Base Change	0.06	0	MSSGNESCLFENGSISLFPCLVHV*	MSSGNESCLFENGSISLFPCLVHVWEEWAGLGQIEDYLNFLEYLVWVFTPLVVVFILPFLIVILLYLSILFLHVYKRKNQLREAYSNNLWDGARKTLATLWDGHG	ATGTCCAGTGGGAATGAGTCCTGTCTGTTTGAGAACGGATCCATCAGCCTCTTCCCCTGCCTGGTCCATGTGTGAGAGGAGTGGGCAGGACTCGGGCAGATCGAGGATTATCTCAACTTCCTGGAGTATCTGGTCTGGGTTTTCACACCGCTAGTCGTGGTCTTCATCCTGCCCTTTCTCATAGTGATTCTTCTCTATCTGTCAATACTTTTCCTCCATGTGTACAAACGCAAGAACCAGCTGAGGGAAGCATATTCCAATAACCTTTGGGATGGAGCAAGGAAAACTCTGGCCACCCTGTGGGATGGGCATGGT	ATGTCCAGTGGGAATGAGTCCTGTCTGTTTGAGAACGGATCCATCAGCCTCTTCCCCTGCCTGGTCCATGTGTGGGAGGAGTGGGCAGGACTCGGGCAGATCGAGGATTATCTCAACTTCCTGGAGTATCTGGTCTGGGTTTTCACACCGCTAGTCGTGGTCTTCATCCTGCCCTTTCTCATAGTGATTCTTCTCTATCTGTCAATACTTTTCCTCCATGTGTACAAACGCAAGAACCAGCTGAGGGAAGCATATTCCAATAACCTTTGGGATGGAGCAAGGAAAACTCTGGCCACCCTGTGGGATGGGCATGGT
ATGTCCAGTGGGAATGAGTCCTGTCTGTTTGAGAATGGATCCATCAGCCTCTTCCCCTGCCTGGTCCATGTGTGGGAGGAGTGGGCAGGACTCGGGCAGATCGAGGATTATCTCAACTTCCTGGAGTATCTGGTCTGGGTTTTCACACCGCTAGTCGTGGTCTTCATCCTGCCCTTTCTCATAGTGATTCTTCTCTATCTGTCAATACTTTTCCTCCATGTGTACAAACGCAAGAACCAGCTAAGGGAAGCATATTCCAATAACCTTTGGGATGGAGCAAGGAGAACTCTGGCCACCCTGTGGGATGGGCATGGT	245	35	3 Base Changes	0.06	0	MSSGNESCLFENGSISLFPCLVHVWEEWAGLGQIEDYLNFLEYLVWVFTPLVVVFILPFLIVILLYLSILFLHVYKRKNQLREAYSNNLWDGARRTLATLWDGHG	MSSGNESCLFENGSISLFPCLVHVWEEWAGLGQIEDYLNFLEYLVWVFTPLVVVFILPFLIVILLYLSILFLHVYKRKNQLREAYSNNLWDGARKTLATLWDGHG	ATGTCCAGTGGGAATGAGTCCTGTCTGTTTGAGAATGGATCCATCAGCCTCTTCCCCTGCCTGGTCCATGTGTGGGAGGAGTGGGCAGGACTCGGGCAGATCGAGGATTATCTCAACTTCCTGGAGTATCTGGTCTGGGTTTTCACACCGCTAGTCGTGGTCTTCATCCTGCCCTTTCTCATAGTGATTCTTCTCTATCTGTCAATACTTTTCCTCCATGTGTACAAACGCAAGAACCAGCTAAGGGAAGCATATTCCAATAACCTTTGGGATGGAGCAAGGAGAACTCTGGCCACCCTGTGGGATGGGCATGGT	ATGTCCAGTGGGAATGAGTCCTGTCTGTTTGAGAACGGATCCATCAGCCTCTTCCCCTGCCTGGTCCATGTGTGGGAGGAGTGGGCAGGACTCGGGCAGATCGAGGATTATCTCAACTTCCTGGAGTATCTGGTCTGGGTTTTCACACCGCTAGTCGTGGTCTTCATCCTGCCCTTTCTCATAGTGATTCTTCTCTATCTGTCAATACTTTTCCTCCATGTGTACAAACGCAAGAACCAGCTGAGGGAAGCATATTCCAATAACCTTTGGGATGGAGCAAGGAAAACTCTGGCCACCCTGTGGGATGGGCATGGT
ATGTCCAGTGGGAACGAGTCCTGTCTGTTTGAGAACGGATCCATCAGCCTCTTCCCCTGCCTGGTCCATGTGTGGGAGGAGTGGGCAGGACTCGGGCAGATCGAGGATTATCTCAACTTCCTGGAGTATCTGGTCTGGGTTTTCACACCGCTAGTCGTGGTCTTCATCCTGCCCTTTCTCATAGTGATTCTTCTCTATCTGTCAATACTTTTCCTCCATGTGTACAAACGCAAGAACCAGCTGAGGGAAGCATATTCCAATAACCTTTGGGATGGAGCAAGGAAAACTCTGGCCACCCTGTGGGATGGGCATGGT	244	35	1 Base Change	0.06	0	MSSGNESCLFENGSISLFPCLVHVWEEWAGLGQIEDYLNFLEYLVWVFTPLVVVFILPFLIVILLYLSILFLHVYKRKNQLREAYSNNLWDGARKTLATLWDGHG	MSSGNESCLFENGSISLFPCLVHVWEEWAGLGQIEDYLNFLEYLVWVFTPLVVVFILPFLIVILLYLSILFLHVYKRKNQLREAYSNNLWDGARKTLATLWDGHG	ATGTCCAGTGGGAACGAGTCCTGTCTGTTTGAGAACGGATCCATCAGCCTCTTCCCCTGCCTGGTCCATGTGTGGGAGGAGTGGGCAGGACTCGGGCAGATCGAGGATTATCTCAACTTCCTGGAGTATCTGGTCTGGGTTTTCACACCGCTAGTCGTGGTCTTCATCCTGCCCTTTCTCATAGTGATTCTTCTCTATCTGTCAATACTTTTCCTCCATGTGTACAAACGCAAGAACCAGCTGAGGGAAGCATATTCCAATAACCTTTGGGATGGAGCAAGGAAAACTCTGGCCACCCTGTGGGATGGGCATGGT	ATGTCCAGTGGGAATGAGTCCTGTCTGTTTGAGAACGGATCCATCAGCCTCTTCCCCTGCCTGGTCCATGTGTGGGAGGAGTGGGCAGGACTCGGGCAGATCGAGGATTATCTCAACTTCCTGGAGTATCTGGTCTGGGTTTTCACACCGCTAGTCGTGGTCTTCATCCTGCCCTTTCTCATAGTGATTCTTCTCTATCTGTCAATACTTTTCCTCCATGTGTACAAACGCAAGAACCAGCTGAGGGAAGCATATTCCAATAACCTTTGGGATGGAGCAAGGAAAACTCTGGCCACCCTGTGGGATGGGCATGGT
ATGTCCAGTGGGAATGAGTCCTGTCTGTTTGAGAACGGATCCATCAGCCTCTTCCCCTGCCTAGTCCATGTGTGGGAGGAGTGGGCAGGACTCGGGCAGATCGAGGATTATCTCAACTTCCTGGAGTATCTGGTCTGGGTTTTCACACCGCTAGTCGTGGTCTTCATCCTGCCCTTTCTCATAGTGATTCTTCTCTATCTGTCAATACTTTTCCTCCATGTGTACAAACGCAAGAACCAGCTGAGGGAAGCATATTCCAATAACCTTTGGGATGGAGCAAGGAAAACTCTGGCCACCCTGTGGGATGGGCATGGT	244	35	1 Base Change	0.06	0	MSSGNESCLFENGSISLFPCLVHVWEEWAGLGQIEDYLNFLEYLVWVFTPLVVVFILPFLIVILLYLSILFLHVYKRKNQLREAYSNNLWDGARKTLATLWDGHG	MSSGNESCLFENGSISLFPCLVHVWEEWAGLGQIEDYLNFLEYLVWVFTPLVVVFILPFLIVILLYLSILFLHVYKRKNQLREAYSNNLWDGARKTLATLWDGHG	ATGTCCAGTGGGAATGAGTCCTGTCTGTTTGAGAACGGATCCATCAGCCTCTTCCCCTGCCTAGTCCATGTGTGGGAGGAGTGGGCAGGACTCGGGCAGATCGAGGATTATCTCAACTTCCTGGAGTATCTGGTCTGGGTTTTCACACCGCTAGTCGTGGTCTTCATCCTGCCCTTTCTCATAGTGATTCTTCTCTATCTGTCAATACTTTTCCTCCATGTGTACAAACGCAAGAACCAGCTGAGGGAAGCATATTCCAATAACCTTTGGGATGGAGCAAGGAAAACTCTGGCCACCCTGTGGGATGGGCATGGT	ATGTCCAGTGGGAATGAGTCCTGTCTGTTTGAGAACGGATCCATCAGCCTCTTCCCCTGCCTGGTCCATGTGTGGGAGGAGTGGGCAGGACTCGGGCAGATCGAGGATTATCTCAACTTCCTGGAGTATCTGGTCTGGGTTTTCACACCGCTAGTCGTGGTCTTCATCCTGCCCTTTCTCATAGTGATTCTTCTCTATCTGTCAATACTTTTCCTCCATGTGTACAAACGCAAGAACCAGCTGAGGGAAGCATATTCCAATAACCTTTGGGATGGAGCAAGGAAAACTCTGGCCACCCTGTGGGATGGGCATGGT
ATGTCCAGTGGGAATGAGTCCTGTCTGTTTGAGAACGGATCCATCAGCCTCTTCCCCTGCCTGGTCCATGTATGGGAGGAGTGGGCAGGACTCGGGCAGATCGAGGATTATCTCAACTTCCTGGAGTATCTGGTCTGGGTTTTCACACCGCTAGTCGTGGTCTTCATCCTGCCCTTTCTCATAGTGATTCTTCTCTATCTGTCAATACTTTTCCTCCATGTGTACAAACGCAAGAACCAGCTGAGGGAAGCATATTCCAATAACCTTTGGGATGGAGCAAGGAAAACTCTGGCCACCCTGTGGGATGGGCATGGT	242	35	1 Base Change	0.06	0	MSSGNESCLFENGSISLFPCLVHVWEEWAGLGQIEDYLNFLEYLVWVFTPLVVVFILPFLIVILLYLSILFLHVYKRKNQLREAYSNNLWDGARKTLATLWDGHG	MSSGNESCLFENGSISLFPCLVHVWEEWAGLGQIEDYLNFLEYLVWVFTPLVVVFILPFLIVILLYLSILFLHVYKRKNQLREAYSNNLWDGARKTLATLWDGHG	ATGTCCAGTGGGAATGAGTCCTGTCTGTTTGAGAACGGATCCATCAGCCTCTTCCCCTGCCTGGTCCATGTATGGGAGGAGTGGGCAGGACTCGGGCAGATCGAGGATTATCTCAACTTCCTGGAGTATCTGGTCTGGGTTTTCACACCGCTAGTCGTGGTCTTCATCCTGCCCTTTCTCATAGTGATTCTTCTCTATCTGTCAATACTTTTCCTCCATGTGTACAAACGCAAGAACCAGCTGAGGGAAGCATATTCCAATAACCTTTGGGATGGAGCAAGGAAAACTCTGGCCACCCTGTGGGATGGGCATGGT	ATGTCCAGTGGGAATGAGTCCTGTCTGTTTGAGAACGGATCCATCAGCCTCTTCCCCTGCCTGGTCCATGTGTGGGAGGAGTGGGCAGGACTCGGGCAGATCGAGGATTATCTCAACTTCCTGGAGTATCTGGTCTGGGTTTTCACACCGCTAGTCGTGGTCTTCATCCTGCCCTTTCTCATAGTGATTCTTCTCTATCTGTCAATACTTTTCCTCCATGTGTACAAACGCAAGAACCAGCTGAGGGAAGCATATTCCAATAACCTTTGGGATGGAGCAAGGAAAACTCTGGCCACCCTGTGGGATGGGCATGGT
ATGTCCAGTGGGAATGAGTCCTGTCTGTTTGAGAACGGATCCATCAGCCTCTTCCCCTGCCTGGTCCATGTGTGGGAGGAGTGGGCAGGACTCGAGCAGATCGAGGATTATCTCAACTTCCTGGAGTATCTGGTCTGGGTTTTCACACCGCTAGTCGTGGTCTTCATCCTGCCCTTTCTCATAGTGATTCTTCTCTATCTGTCAATACTTTTCCTCCATGTGTACAAACGCAAGAACCAGCTGAGGGAAGCATATTCCAATAACCTTTGGGATGGAGCAAGGAAAACTCTGGCCACCCTGTGGGATGGGCATGGT	242	35	1 Base Change	0.06	0	MSSGNESCLFENGSISLFPCLVHVWEEWAGLEQIEDYLNFLEYLVWVFTPLVVVFILPFLIVILLYLSILFLHVYKRKNQLREAYSNNLWDGARKTLATLWDGHG	MSSGNESCLFENGSISLFPCLVHVWEEWAGLGQIEDYLNFLEYLVWVFTPLVVVFILPFLIVILLYLSILFLHVYKRKNQLREAYSNNLWDGARKTLATLWDGHG	ATGTCCAGTGGGAATGAGTCCTGTCTGTTTGAGAACGGATCCATCAGCCTCTTCCCCTGCCTGGTCCATGTGTGGGAGGAGTGGGCAGGACTCGAGCAGATCGAGGATTATCTCAACTTCCTGGAGTATCTGGTCTGGGTTTTCACACCGCTAGTCGTGGTCTTCATCCTGCCCTTTCTCATAGTGATTCTTCTCTATCTGTCAATACTTTTCCTCCATGTGTACAAACGCAAGAACCAGCTGAGGGAAGCATATTCCAATAACCTTTGGGATGGAGCAAGGAAAACTCTGGCCACCCTGTGGGATGGGCATGGT	ATGTCCAGTGGGAATGAGTCCTGTCTGTTTGAGAACGGATCCATCAGCCTCTTCCCCTGCCTGGTCCATGTGTGGGAGGAGTGGGCAGGACTCGGGCAGATCGAGGATTATCTCAACTTCCTGGAGTATCTGGTCTGGGTTTTCACACCGCTAGTCGTGGTCTTCATCCTGCCCTTTCTCATAGTGATTCTTCTCTATCTGTCAATACTTTTCCTCCATGTGTACAAACGCAAGAACCAGCTGAGGGAAGCATATTCCAATAACCTTTGGGATGGAGCAAGGAAAACTCTGGCCACCCTGTGGGATGGGCATGGT
ATGTCCAGTGGGAATGAGTCCTGTCTGTTTGAGAACGGATCCGTCAGCCTCTTCCCCTGCCTGGTCCATGTGTGGGAGGAGTGGGCAGGACTCGGGCAGATCGAGGATTATCTCAACTTCCTGGAGTATCTGGTCTGGGTTTTCACACCGCTAGTCGTGGTCTTCATCCTGCCCTTTCTCATAGTGATTCTTCTCTATCTGTCAATACTTTTCCTCCATGTGTACAAACGCAAGAACCAGCTGAGGGAAGCATATTCCAATAACCTTTGGGATGGAGCAAGGAAAACTCTGGCCACCCTGTGGGATGGGCATGGT	242	35	1 Base Change	0.06	0	MSSGNESCLFENGSVSLFPCLVHVWEEWAGLGQIEDYLNFLEYLVWVFTPLVVVFILPFLIVILLYLSILFLHVYKRKNQLREAYSNNLWDGARKTLATLWDGHG	MSSGNESCLFENGSISLFPCLVHVWEEWAGLGQIEDYLNFLEYLVWVFTPLVVVFILPFLIVILLYLSILFLHVYKRKNQLREAYSNNLWDGARKTLATLWDGHG	ATGTCCAGTGGGAATGAGTCCTGTCTGTTTGAGAACGGATCCGTCAGCCTCTTCCCCTGCCTGGTCCATGTGTGGGAGGAGTGGGCAGGACTCGGGCAGATCGAGGATTATCTCAACTTCCTGGAGTATCTGGTCTGGGTTTTCACACCGCTAGTCGTGGTCTTCATCCTGCCCTTTCTCATAGTGATTCTTCTCTATCTGTCAATACTTTTCCTCCATGTGTACAAACGCAAGAACCAGCTGAGGGAAGCATATTCCAATAACCTTTGGGATGGAGCAAGGAAAACTCTGGCCACCCTGTGGGATGGGCATGGT	ATGTCCAGTGGGAATGAGTCCTGTCTGTTTGAGAACGGATCCATCAGCCTCTTCCCCTGCCTGGTCCATGTGTGGGAGGAGTGGGCAGGACTCGGGCAGATCGAGGATTATCTCAACTTCCTGGAGTATCTGGTCTGGGTTTTCACACCGCTAGTCGTGGTCTTCATCCTGCCCTTTCTCATAGTGATTCTTCTCTATCTGTCAATACTTTTCCTCCATGTGTACAAACGCAAGAACCAGCTGAGGGAAGCATATTCCAATAACCTTTGGGATGGAGCAAGGAAAACTCTGGCCACCCTGTGGGATGGGCATGGT
ATGTCCAGTGGGAATGAGTCCTGTCTGTTTGAGAACGGATCCATCAGCCTCTTCCCCTGCCTGGTCCATGTGTGGGAGGAGTGGGCAGGACTCGGGCAGATCGAGGATTATCTCAACTTCCTGGAGTATCTGATCTGGGTTTTCACACCGCTAGTCGTGGTCTTCATCCTGCCCTTTCTCATAGTGATTCTTCTCTATCTGTCAATACTTTTCCTCCATGTGTACAAACGCAAGAACCAGCTGAGGGAAGCATATTCCAATAACCTTTGGGATGGAGCAAGGAAAACTCTGGCCACCCTGTGGGATGGGCATGGT	241	35	1 Base Change	0.06	0	MSSGNESCLFENGSISLFPCLVHVWEEWAGLGQIEDYLNFLEYLIWVFTPLVVVFILPFLIVILLYLSILFLHVYKRKNQLREAYSNNLWDGARKTLATLWDGHG	MSSGNESCLFENGSISLFPCLVHVWEEWAGLGQIEDYLNFLEYLVWVFTPLVVVFILPFLIVILLYLSILFLHVYKRKNQLREAYSNNLWDGARKTLATLWDGHG	ATGTCCAGTGGGAATGAGTCCTGTCTGTTTGAGAACGGATCCATCAGCCTCTTCCCCTGCCTGGTCCATGTGTGGGAGGAGTGGGCAGGACTCGGGCAGATCGAGGATTATCTCAACTTCCTGGAGTATCTGATCTGGGTTTTCACACCGCTAGTCGTGGTCTTCATCCTGCCCTTTCTCATAGTGATTCTTCTCTATCTGTCAATACTTTTCCTCCATGTGTACAAACGCAAGAACCAGCTGAGGGAAGCATATTCCAATAACCTTTGGGATGGAGCAAGGAAAACTCTGGCCACCCTGTGGGATGGGCATGGT	ATGTCCAGTGGGAATGAGTCCTGTCTGTTTGAGAACGGATCCATCAGCCTCTTCCCCTGCCTGGTCCATGTGTGGGAGGAGTGGGCAGGACTCGGGCAGATCGAGGATTATCTCAACTTCCTGGAGTATCTGGTCTGGGTTTTCACACCGCTAGTCGTGGTCTTCATCCTGCCCTTTCTCATAGTGATTCTTCTCTATCTGTCAATACTTTTCCTCCATGTGTACAAACGCAAGAACCAGCTGAGGGAAGCATATTCCAATAACCTTTGGGATGGAGCAAGGAAAACTCTGGCCACCCTGTGGGATGGGCATGGT
ATGTCCAGTGGGAATGAGTCCTGTCTGTTTGAGAACGGATCCATCAGCCTCTTCCCCTGCCTGGTCCATGTGTGGGAGGAGTGGGCAGGACTCGGGCAGATCGAGGATTATCTCAACTTCCTGGAGTATCTGGTCTGGGTTTTCACACCGCTAGTCGTGGTCTTCATCCTGCCCTTTCTCATAGTGATTCTTCTCTATCTGTCAATACTTTTCCTCCATGTGTACAAACGCAAGAACCAGCTGAGGGAAGCATATTCCAATAACCTTTGGGATGGAGCAAGGAAAACTCTGGCTACCCTGTGGGATGGGCATGGT	240	35	1 Base Change	0.06	0	MSSGNESCLFENGSISLFPCLVHVWEEWAGLGQIEDYLNFLEYLVWVFTPLVVVFILPFLIVILLYLSILFLHVYKRKNQLREAYSNNLWDGARKTLATLWDGHG	MSSGNESCLFENGSISLFPCLVHVWEEWAGLGQIEDYLNFLEYLVWVFTPLVVVFILPFLIVILLYLSILFLHVYKRKNQLREAYSNNLWDGARKTLATLWDGHG	ATGTCCAGTGGGAATGAGTCCTGTCTGTTTGAGAACGGATCCATCAGCCTCTTCCCCTGCCTGGTCCATGTGTGGGAGGAGTGGGCAGGACTCGGGCAGATCGAGGATTATCTCAACTTCCTGGAGTATCTGGTCTGGGTTTTCACACCGCTAGTCGTGGTCTTCATCCTGCCCTTTCTCATAGTGATTCTTCTCTATCTGTCAATACTTTTCCTCCATGTGTACAAACGCAAGAACCAGCTGAGGGAAGCATATTCCAATAACCTTTGGGATGGAGCAAGGAAAACTCTGGCTACCCTGTGGGATGGGCATGGT	ATGTCCAGTGGGAATGAGTCCTGTCTGTTTGAGAACGGATCCATCAGCCTCTTCCCCTGCCTGGTCCATGTGTGGGAGGAGTGGGCAGGACTCGGGCAGATCGAGGATTATCTCAACTTCCTGGAGTATCTGGTCTGGGTTTTCACACCGCTAGTCGTGGTCTTCATCCTGCCCTTTCTCATAGTGATTCTTCTCTATCTGTCAATACTTTTCCTCCATGTGTACAAACGCAAGAACCAGCTGAGGGAAGCATATTCCAATAACCTTTGGGATGGAGCAAGGAAAACTCTGGCCACCCTGTGGGATGGGCATGGT
ATGTCCAGTGGGAATGAGTCCTGTCTGTTTGAGAATGGATCCATCAGCCTCTTCCCCTGCCTGGTCCATGTGTGGGAGGAGTGGGCAGGACTCGGGCAGATCGAGGATTATCTCAACTTCCTGGAGTATCTGGTCTGGGTTTTCACACCGCTAGTCGTGGTCTTCATCCTGCCCTTTCTCATAGTGATTCTTCTCTATCTGTCAATACCTTTCCTCCATGTGTACAAACGCAAGAACCAGCTAAGGGAAGCATATTCCAATAACCTTTGGGATGGAGCAAGGAAAACTCTGGCCACCCTGTGGGATGGGCATGGT	239	35	3 Base Changes	0.05	0	MSSGNESCLFENGSISLFPCLVHVWEEWAGLGQIEDYLNFLEYLVWVFTPLVVVFILPFLIVILLYLSIPFLHVYKRKNQLREAYSNNLWDGARKTLATLWDGHG	MSSGNESCLFENGSISLFPCLVHVWEEWAGLGQIEDYLNFLEYLVWVFTPLVVVFILPFLIVILLYLSILFLHVYKRKNQLREAYSNNLWDGARKTLATLWDGHG	ATGTCCAGTGGGAATGAGTCCTGTCTGTTTGAGAATGGATCCATCAGCCTCTTCCCCTGCCTGGTCCATGTGTGGGAGGAGTGGGCAGGACTCGGGCAGATCGAGGATTATCTCAACTTCCTGGAGTATCTGGTCTGGGTTTTCACACCGCTAGTCGTGGTCTTCATCCTGCCCTTTCTCATAGTGATTCTTCTCTATCTGTCAATACCTTTCCTCCATGTGTACAAACGCAAGAACCAGCTAAGGGAAGCATATTCCAATAACCTTTGGGATGGAGCAAGGAAAACTCTGGCCACCCTGTGGGATGGGCATGGT	ATGTCCAGTGGGAATGAGTCCTGTCTGTTTGAGAACGGATCCATCAGCCTCTTCCCCTGCCTGGTCCATGTGTGGGAGGAGTGGGCAGGACTCGGGCAGATCGAGGATTATCTCAACTTCCTGGAGTATCTGGTCTGGGTTTTCACACCGCTAGTCGTGGTCTTCATCCTGCCCTTTCTCATAGTGATTCTTCTCTATCTGTCAATACTTTTCCTCCATGTGTACAAACGCAAGAACCAGCTGAGGGAAGCATATTCCAATAACCTTTGGGATGGAGCAAGGAAAACTCTGGCCACCCTGTGGGATGGGCATGGT
ATGTCCAGTGGGAATGAGTCCTGTCTGTTTGAGAACGGATCCATCAGCCTCTTCCCCTGCCTGGTCCATGTGTGGGAGGAGTGGGCAGGACTCGGGCAGATCGAGGATTATCTCAACTTCCTGGAGTATCTGGTCTGGGTTTTCACACCGCTAGTCGTGGTCTTCATCCTGCCCTTTCTCATAGTGATTCTTCTCTATCTGTCAATACTTTTCCTCCATGTGTACAAACGCAAGAACCAGCTGAGGGAAGCATATTTCAATAACCTTTGGGATGGAGCAAGGAAAACTCTGGCCACCCTGTGGGATGGGCATGGT	238	35	1 Base Change	0.05	0	MSSGNESCLFENGSISLFPCLVHVWEEWAGLGQIEDYLNFLEYLVWVFTPLVVVFILPFLIVILLYLSILFLHVYKRKNQLREAYFNNLWDGARKTLATLWDGHG	MSSGNESCLFENGSISLFPCLVHVWEEWAGLGQIEDYLNFLEYLVWVFTPLVVVFILPFLIVILLYLSILFLHVYKRKNQLREAYSNNLWDGARKTLATLWDGHG	ATGTCCAGTGGGAATGAGTCCTGTCTGTTTGAGAACGGATCCATCAGCCTCTTCCCCTGCCTGGTCCATGTGTGGGAGGAGTGGGCAGGACTCGGGCAGATCGAGGATTATCTCAACTTCCTGGAGTATCTGGTCTGGGTTTTCACACCGCTAGTCGTGGTCTTCATCCTGCCCTTTCTCATAGTGATTCTTCTCTATCTGTCAATACTTTTCCTCCATGTGTACAAACGCAAGAACCAGCTGAGGGAAGCATATTTCAATAACCTTTGGGATGGAGCAAGGAAAACTCTGGCCACCCTGTGGGATGGGCATGGT	ATGTCCAGTGGGAATGAGTCCTGTCTGTTTGAGAACGGATCCATCAGCCTCTTCCCCTGCCTGGTCCATGTGTGGGAGGAGTGGGCAGGACTCGGGCAGATCGAGGATTATCTCAACTTCCTGGAGTATCTGGTCTGGGTTTTCACACCGCTAGTCGTGGTCTTCATCCTGCCCTTTCTCATAGTGATTCTTCTCTATCTGTCAATACTTTTCCTCCATGTGTACAAACGCAAGAACCAGCTGAGGGAAGCATATTCCAATAACCTTTGGGATGGAGCAAGGAAAACTCTGGCCACCCTGTGGGATGGGCATGGT
ATGTCCAGTGGGAATGAGTCCTGTCTGTTTGAGAACGGATCCATCAGCCTCTTCCCCTGCCTGGTCCATGTGTGGGAGGAGTGGGCAGGACTCGGGCAGATCGAGGATTATCTCAACTTCCTGGAGTATCTGGTCTGAGTTTTCACACCGCTAGTCGTGGTCTTCATCCTGCCCTTTCTCATAGTGATTCTTCTCTATCTGTCAATACTTTTCCTCCATGTGTACAAACGCAAGAACCAGCTGAGGGAAGCATATTCCAATAACCTTTGGGATGGAGCAAGGAAAACTCTGGCCACCCTGTGGGATGGGCATGGT	237	35	1 Base Change	0.05	0	MSSGNESCLFENGSISLFPCLVHVWEEWAGLGQIEDYLNFLEYLV*	MSSGNESCLFENGSISLFPCLVHVWEEWAGLGQIEDYLNFLEYLVWVFTPLVVVFILPFLIVILLYLSILFLHVYKRKNQLREAYSNNLWDGARKTLATLWDGHG	ATGTCCAGTGGGAATGAGTCCTGTCTGTTTGAGAACGGATCCATCAGCCTCTTCCCCTGCCTGGTCCATGTGTGGGAGGAGTGGGCAGGACTCGGGCAGATCGAGGATTATCTCAACTTCCTGGAGTATCTGGTCTGAGTTTTCACACCGCTAGTCGTGGTCTTCATCCTGCCCTTTCTCATAGTGATTCTTCTCTATCTGTCAATACTTTTCCTCCATGTGTACAAACGCAAGAACCAGCTGAGGGAAGCATATTCCAATAACCTTTGGGATGGAGCAAGGAAAACTCTGGCCACCCTGTGGGATGGGCATGGT	ATGTCCAGTGGGAATGAGTCCTGTCTGTTTGAGAACGGATCCATCAGCCTCTTCCCCTGCCTGGTCCATGTGTGGGAGGAGTGGGCAGGACTCGGGCAGATCGAGGATTATCTCAACTTCCTGGAGTATCTGGTCTGGGTTTTCACACCGCTAGTCGTGGTCTTCATCCTGCCCTTTCTCATAGTGATTCTTCTCTATCTGTCAATACTTTTCCTCCATGTGTACAAACGCAAGAACCAGCTGAGGGAAGCATATTCCAATAACCTTTGGGATGGAGCAAGGAAAACTCTGGCCACCCTGTGGGATGGGCATGGT
ATGTCCAGTGGGAATGAGTCCTGTCTGTTTGAGAACGGATCCATCAGCCTCTTCCCCTGCCTGGTCCATGTGTGGGAGGAGTGGGCAGGACTCGGGCAGATCGAGGATTATCTCAACTTCCTGGAGTATCTGGTCTGGGTTTTCACACCGCTAGTCGTGGTCTTCATCCTGCCCTTTCTCATAGTGATTCTTCTCTATCTGTCAATACTTTTCCTCCATGTGTACAAACGCAAGAACCAGCTGAGGGAAGCATATTCCAATAACCTTTGGGACGGAGCAAGGAAAACTCTGGCCACCCTGTGGGATGGGCATGGT	237	35	1 Base Change	0.05	0	MSSGNESCLFENGSISLFPCLVHVWEEWAGLGQIEDYLNFLEYLVWVFTPLVVVFILPFLIVILLYLSILFLHVYKRKNQLREAYSNNLWDGARKTLATLWDGHG	MSSGNESCLFENGSISLFPCLVHVWEEWAGLGQIEDYLNFLEYLVWVFTPLVVVFILPFLIVILLYLSILFLHVYKRKNQLREAYSNNLWDGARKTLATLWDGHG	ATGTCCAGTGGGAATGAGTCCTGTCTGTTTGAGAACGGATCCATCAGCCTCTTCCCCTGCCTGGTCCATGTGTGGGAGGAGTGGGCAGGACTCGGGCAGATCGAGGATTATCTCAACTTCCTGGAGTATCTGGTCTGGGTTTTCACACCGCTAGTCGTGGTCTTCATCCTGCCCTTTCTCATAGTGATTCTTCTCTATCTGTCAATACTTTTCCTCCATGTGTACAAACGCAAGAACCAGCTGAGGGAAGCATATTCCAATAACCTTTGGGACGGAGCAAGGAAAACTCTGGCCACCCTGTGGGATGGGCATGGT	ATGTCCAGTGGGAATGAGTCCTGTCTGTTTGAGAACGGATCCATCAGCCTCTTCCCCTGCCTGGTCCATGTGTGGGAGGAGTGGGCAGGACTCGGGCAGATCGAGGATTATCTCAACTTCCTGGAGTATCTGGTCTGGGTTTTCACACCGCTAGTCGTGGTCTTCATCCTGCCCTTTCTCATAGTGATTCTTCTCTATCTGTCAATACTTTTCCTCCATGTGTACAAACGCAAGAACCAGCTGAGGGAAGCATATTCCAATAACCTTTGGGATGGAGCAAGGAAAACTCTGGCCACCCTGTGGGATGGGCATGGT
ATGTCCAGTAGGAATGAGTCCTGTCTGTTTGAGAACGGATCCATCAGCCTCTTCCCCTGCCTGGTCCATGTGTGGGAGGAGTGGGCAGGACTCGGGCAGATCGAGGATTATCTCAACTTCCTGGAGTATCTGGTCTGGGTTTTCACACCGCTAGTCGTGGTCTTCATCCTGCCCTTTCTCATAGTGATTCTTCTCTATCTGTCAATACTTTTCCTCCATGTGTACAAACGCAAGAACCAGCTGAGGGAAGCATATTCCAATAACCTTTGGGATGGAGCAAGGAAAACTCTGGCCACCCTGTGGGATGGGCATGGT	236	35	1 Base Change	0.05	0	MSSRNESCLFENGSISLFPCLVHVWEEWAGLGQIEDYLNFLEYLVWVFTPLVVVFILPFLIVILLYLSILFLHVYKRKNQLREAYSNNLWDGARKTLATLWDGHG	MSSGNESCLFENGSISLFPCLVHVWEEWAGLGQIEDYLNFLEYLVWVFTPLVVVFILPFLIVILLYLSILFLHVYKRKNQLREAYSNNLWDGARKTLATLWDGHG	ATGTCCAGTAGGAATGAGTCCTGTCTGTTTGAGAACGGATCCATCAGCCTCTTCCCCTGCCTGGTCCATGTGTGGGAGGAGTGGGCAGGACTCGGGCAGATCGAGGATTATCTCAACTTCCTGGAGTATCTGGTCTGGGTTTTCACACCGCTAGTCGTGGTCTTCATCCTGCCCTTTCTCATAGTGATTCTTCTCTATCTGTCAATACTTTTCCTCCATGTGTACAAACGCAAGAACCAGCTGAGGGAAGCATATTCCAATAACCTTTGGGATGGAGCAAGGAAAACTCTGGCCACCCTGTGGGATGGGCATGGT	ATGTCCAGTGGGAATGAGTCCTGTCTGTTTGAGAACGGATCCATCAGCCTCTTCCCCTGCCTGGTCCATGTGTGGGAGGAGTGGGCAGGACTCGGGCAGATCGAGGATTATCTCAACTTCCTGGAGTATCTGGTCTGGGTTTTCACACCGCTAGTCGTGGTCTTCATCCTGCCCTTTCTCATAGTGATTCTTCTCTATCTGTCAATACTTTTCCTCCATGTGTACAAACGCAAGAACCAGCTGAGGGAAGCATATTCCAATAACCTTTGGGATGGAGCAAGGAAAACTCTGGCCACCCTGTGGGATGGGCATGGT
ATGTCCAGTGGGAATGAGTCCTGTCTGTTTGAGAACGGATCCATCAGCCTCTTCCCCTGCCTGGTCCATGTGTGGGAGGAGTGGGCAGGACTCGGGCAGATCGAGGATTATCTCAACTTCCTGGAGTATCTGGTCTGGGTTTTCACACCGCCAGTCGTGGTCTTCATCCTGCCCTTTCTCATAGTGATTCTTCTCTATCTGTCAATACTTTTCCTCCATGTGTACAAACGCAAGAACCAGCTGAGGGAAGCATATTCCAATAACCTTTGGGATGGAGCAAGGAAAACTCTGGCCACCCTGTGGGATGGGCATGGT	236	35	1 Base Change	0.05	0	MSSGNESCLFENGSISLFPCLVHVWEEWAGLGQIEDYLNFLEYLVWVFTPPVVVFILPFLIVILLYLSILFLHVYKRKNQLREAYSNNLWDGARKTLATLWDGHG	MSSGNESCLFENGSISLFPCLVHVWEEWAGLGQIEDYLNFLEYLVWVFTPLVVVFILPFLIVILLYLSILFLHVYKRKNQLREAYSNNLWDGARKTLATLWDGHG	ATGTCCAGTGGGAATGAGTCCTGTCTGTTTGAGAACGGATCCATCAGCCTCTTCCCCTGCCTGGTCCATGTGTGGGAGGAGTGGGCAGGACTCGGGCAGATCGAGGATTATCTCAACTTCCTGGAGTATCTGGTCTGGGTTTTCACACCGCCAGTCGTGGTCTTCATCCTGCCCTTTCTCATAGTGATTCTTCTCTATCTGTCAATACTTTTCCTCCATGTGTACAAACGCAAGAACCAGCTGAGGGAAGCATATTCCAATAACCTTTGGGATGGAGCAAGGAAAACTCTGGCCACCCTGTGGGATGGGCATGGT	ATGTCCAGTGGGAATGAGTCCTGTCTGTTTGAGAACGGATCCATCAGCCTCTTCCCCTGCCTGGTCCATGTGTGGGAGGAGTGGGCAGGACTCGGGCAGATCGAGGATTATCTCAACTTCCTGGAGTATCTGGTCTGGGTTTTCACACCGCTAGTCGTGGTCTTCATCCTGCCCTTTCTCATAGTGATTCTTCTCTATCTGTCAATACTTTTCCTCCATGTGTACAAACGCAAGAACCAGCTGAGGGAAGCATATTCCAATAACCTTTGGGATGGAGCAAGGAAAACTCTGGCCACCCTGTGGGATGGGCATGGT
ATGTCCAGTGGGAATGAGTCCTGTCTGTTTGAGAATGGATCCATCAGCCTCTTCCCCTGCCTGGTCCATGTGTGGGAGGAGTGGGCAGGACTCGGGCAGATCGAGGATTATCTCAACTTCCTGGAGTATCTGGTCTGGGTCTTCACACCGCTAGTCGTGGTCTTCATCCTGCCCTTTCTCATAGTGATTCTTCTCTATCTGTCAATACTTTTCCTCCATGTGTACAAACGCAAGAACCAGCTAAGGGAAGCATATTCCAATAACCTTTGGGATGGAGCAAGGAAAACTCTGGCCACCCTGTGGGATGGGCATGGT	236	35	3 Base Changes	0.05	0	MSSGNESCLFENGSISLFPCLVHVWEEWAGLGQIEDYLNFLEYLVWVFTPLVVVFILPFLIVILLYLSILFLHVYKRKNQLREAYSNNLWDGARKTLATLWDGHG	MSSGNESCLFENGSISLFPCLVHVWEEWAGLGQIEDYLNFLEYLVWVFTPLVVVFILPFLIVILLYLSILFLHVYKRKNQLREAYSNNLWDGARKTLATLWDGHG	ATGTCCAGTGGGAATGAGTCCTGTCTGTTTGAGAATGGATCCATCAGCCTCTTCCCCTGCCTGGTCCATGTGTGGGAGGAGTGGGCAGGACTCGGGCAGATCGAGGATTATCTCAACTTCCTGGAGTATCTGGTCTGGGTCTTCACACCGCTAGTCGTGGTCTTCATCCTGCCCTTTCTCATAGTGATTCTTCTCTATCTGTCAATACTTTTCCTCCATGTGTACAAACGCAAGAACCAGCTAAGGGAAGCATATTCCAATAACCTTTGGGATGGAGCAAGGAAAACTCTGGCCACCCTGTGGGATGGGCATGGT	ATGTCCAGTGGGAATGAGTCCTGTCTGTTTGAGAACGGATCCATCAGCCTCTTCCCCTGCCTGGTCCATGTGTGGGAGGAGTGGGCAGGACTCGGGCAGATCGAGGATTATCTCAACTTCCTGGAGTATCTGGTCTGGGTTTTCACACCGCTAGTCGTGGTCTTCATCCTGCCCTTTCTCATAGTGATTCTTCTCTATCTGTCAATACTTTTCCTCCATGTGTACAAACGCAAGAACCAGCTGAGGGAAGCATATTCCAATAACCTTTGGGATGGAGCAAGGAAAACTCTGGCCACCCTGTGGGATGGGCATGGT
ATGTCCAGTGGAAATGAGTCCTGTCTGTTTGAGAACGGATCCATCAGCCTCTTCCCCTGCCTGGTCCATGTGTGGGAGGAGTGGGCAGGACTCGGGCAGATCGAGGATTATCTCAACTTCCTGGAGTATCTGGTCTGGGTTTTCACACCGCTAGTCGTGGTCTTCATCCTGCCCTTTCTCATAGTGATTCTTCTCTATCTGTCAATACTTTTCCTCCATGTGTACAAACGCAAGAACCAGCTGAGGGAAGCATATTCCAATAACCTTTGGGATGGAGCAAGGAAAACTCTGGCCACCCTGTGGGATGGGCATGGT	234	35	1 Base Change	0.05	0	MSSGNESCLFENGSISLFPCLVHVWEEWAGLGQIEDYLNFLEYLVWVFTPLVVVFILPFLIVILLYLSILFLHVYKRKNQLREAYSNNLWDGARKTLATLWDGHG	MSSGNESCLFENGSISLFPCLVHVWEEWAGLGQIEDYLNFLEYLVWVFTPLVVVFILPFLIVILLYLSILFLHVYKRKNQLREAYSNNLWDGARKTLATLWDGHG	ATGTCCAGTGGAAATGAGTCCTGTCTGTTTGAGAACGGATCCATCAGCCTCTTCCCCTGCCTGGTCCATGTGTGGGAGGAGTGGGCAGGACTCGGGCAGATCGAGGATTATCTCAACTTCCTGGAGTATCTGGTCTGGGTTTTCACACCGCTAGTCGTGGTCTTCATCCTGCCCTTTCTCATAGTGATTCTTCTCTATCTGTCAATACTTTTCCTCCATGTGTACAAACGCAAGAACCAGCTGAGGGAAGCATATTCCAATAACCTTTGGGATGGAGCAAGGAAAACTCTGGCCACCCTGTGGGATGGGCATGGT	ATGTCCAGTGGGAATGAGTCCTGTCTGTTTGAGAACGGATCCATCAGCCTCTTCCCCTGCCTGGTCCATGTGTGGGAGGAGTGGGCAGGACTCGGGCAGATCGAGGATTATCTCAACTTCCTGGAGTATCTGGTCTGGGTTTTCACACCGCTAGTCGTGGTCTTCATCCTGCCCTTTCTCATAGTGATTCTTCTCTATCTGTCAATACTTTTCCTCCATGTGTACAAACGCAAGAACCAGCTGAGGGAAGCATATTCCAATAACCTTTGGGATGGAGCAAGGAAAACTCTGGCCACCCTGTGGGATGGGCATGGT
ATGTCCAGTGGGAATGAGTCCTGTCTGTTTGAGAACGGATCCATCAGCCTCTTCCCCTGCCTGGTCCATGTGTGGGAGGAGTGGGCAGGACTCGGGCAGATCGAGGATTATCTCAACTTCCTGGAGTATCTGGTCTGGGTTTTCACACCGCTAGTCGTGGTCTTCATCCTGCCCTTTCTCACAGTGATTCTTCTCTATCTGTCAATACTTTTCCTCCATGTGTACAAACGCAAGAACCAGCTGAGGGAAGCATATTCCAATAACCTTTGGGATGGAGCAAGGAAAACTCTGGCCACCCTGTGGGATGGGCATGGT	234	35	1 Base Change	0.05	0	MSSGNESCLFENGSISLFPCLVHVWEEWAGLGQIEDYLNFLEYLVWVFTPLVVVFILPFLTVILLYLSILFLHVYKRKNQLREAYSNNLWDGARKTLATLWDGHG	MSSGNESCLFENGSISLFPCLVHVWEEWAGLGQIEDYLNFLEYLVWVFTPLVVVFILPFLIVILLYLSILFLHVYKRKNQLREAYSNNLWDGARKTLATLWDGHG	ATGTCCAGTGGGAATGAGTCCTGTCTGTTTGAGAACGGATCCATCAGCCTCTTCCCCTGCCTGGTCCATGTGTGGGAGGAGTGGGCAGGACTCGGGCAGATCGAGGATTATCTCAACTTCCTGGAGTATCTGGTCTGGGTTTTCACACCGCTAGTCGTGGTCTTCATCCTGCCCTTTCTCACAGTGATTCTTCTCTATCTGTCAATACTTTTCCTCCATGTGTACAAACGCAAGAACCAGCTGAGGGAAGCATATTCCAATAACCTTTGGGATGGAGCAAGGAAAACTCTGGCCACCCTGTGGGATGGGCATGGT	ATGTCCAGTGGGAATGAGTCCTGTCTGTTTGAGAACGGATCCATCAGCCTCTTCCCCTGCCTGGTCCATGTGTGGGAGGAGTGGGCAGGACTCGGGCAGATCGAGGATTATCTCAACTTCCTGGAGTATCTGGTCTGGGTTTTCACACCGCTAGTCGTGGTCTTCATCCTGCCCTTTCTCATAGTGATTCTTCTCTATCTGTCAATACTTTTCCTCCATGTGTACAAACGCAAGAACCAGCTGAGGGAAGCATATTCCAATAACCTTTGGGATGGAGCAAGGAAAACTCTGGCCACCCTGTGGGATGGGCATGGT
ATGTCCAGTGGGAATGAGTCCTGTCTGTTTGAGAACGGATCCATCAGCCTCTTCCCCTGCCTGGTCCATGTGTGGGAGGAATGGGCAGGACTCGGGCAGATCGAGGATTATCTCAACTTCCTGGAGTATCTGGTCTGGGTTTTCACACCGCTAGTCGTGGTCTTCATCCTGCCCTTTCTCATAGTGATTCTTCTCTATCTGTCAATACTTTTCCTCCATGTGTACAAACGCAAGAACCAGCTGAGGGAAGCATATTCCAATAACCTTTGGGATGGAGCAAGGAAAACTCTGGCCACCCTGTGGGATGGGCATGGT	233	35	1 Base Change	0.05	0	MSSGNESCLFENGSISLFPCLVHVWEEWAGLGQIEDYLNFLEYLVWVFTPLVVVFILPFLIVILLYLSILFLHVYKRKNQLREAYSNNLWDGARKTLATLWDGHG	MSSGNESCLFENGSISLFPCLVHVWEEWAGLGQIEDYLNFLEYLVWVFTPLVVVFILPFLIVILLYLSILFLHVYKRKNQLREAYSNNLWDGARKTLATLWDGHG	ATGTCCAGTGGGAATGAGTCCTGTCTGTTTGAGAACGGATCCATCAGCCTCTTCCCCTGCCTGGTCCATGTGTGGGAGGAATGGGCAGGACTCGGGCAGATCGAGGATTATCTCAACTTCCTGGAGTATCTGGTCTGGGTTTTCACACCGCTAGTCGTGGTCTTCATCCTGCCCTTTCTCATAGTGATTCTTCTCTATCTGTCAATACTTTTCCTCCATGTGTACAAACGCAAGAACCAGCTGAGGGAAGCATATTCCAATAACCTTTGGGATGGAGCAAGGAAAACTCTGGCCACCCTGTGGGATGGGCATGGT	ATGTCCAGTGGGAATGAGTCCTGTCTGTTTGAGAACGGATCCATCAGCCTCTTCCCCTGCCTGGTCCATGTGTGGGAGGAGTGGGCAGGACTCGGGCAGATCGAGGATTATCTCAACTTCCTGGAGTATCTGGTCTGGGTTTTCACACCGCTAGTCGTGGTCTTCATCCTGCCCTTTCTCATAGTGATTCTTCTCTATCTGTCAATACTTTTCCTCCATGTGTACAAACGCAAGAACCAGCTGAGGGAAGCATATTCCAATAACCTTTGGGATGGAGCAAGGAAAACTCTGGCCACCCTGTGGGATGGGCATGGT
ATGTCCAGTGGGAATGAGTCCTGTCTGTTTGAGAACGGATCCATCAGCCTCTTCCCCTGCCTGGTCCATGTGTGGGAGGAGTGGGCAGGACTCGGGCAGATCGAGGATTATCTCAACTTCCTGGAGTATCTGGTCTGGGTTTTCACACCGCTAGTCGTGGTCTTCATCCTGCCCTTTCTCATAGTGATTCTTCTCTATCTGTCAATACTTTTCCTCCATGTGTACAAACGCAAGAACCAGCTGAGGGAAGCATATTCCAATAACCTTCGGGATGGAGCAAGGAAAACTCTGGCCACCCTGTGGGATGGGCATGGT	233	35	1 Base Change	0.05	0	MSSGNESCLFENGSISLFPCLVHVWEEWAGLGQIEDYLNFLEYLVWVFTPLVVVFILPFLIVILLYLSILFLHVYKRKNQLREAYSNNLRDGARKTLATLWDGHG	MSSGNESCLFENGSISLFPCLVHVWEEWAGLGQIEDYLNFLEYLVWVFTPLVVVFILPFLIVILLYLSILFLHVYKRKNQLREAYSNNLWDGARKTLATLWDGHG	ATGTCCAGTGGGAATGAGTCCTGTCTGTTTGAGAACGGATCCATCAGCCTCTTCCCCTGCCTGGTCCATGTGTGGGAGGAGTGGGCAGGACTCGGGCAGATCGAGGATTATCTCAACTTCCTGGAGTATCTGGTCTGGGTTTTCACACCGCTAGTCGTGGTCTTCATCCTGCCCTTTCTCATAGTGATTCTTCTCTATCTGTCAATACTTTTCCTCCATGTGTACAAACGCAAGAACCAGCTGAGGGAAGCATATTCCAATAACCTTCGGGATGGAGCAAGGAAAACTCTGGCCACCCTGTGGGATGGGCATGGT	ATGTCCAGTGGGAATGAGTCCTGTCTGTTTGAGAACGGATCCATCAGCCTCTTCCCCTGCCTGGTCCATGTGTGGGAGGAGTGGGCAGGACTCGGGCAGATCGAGGATTATCTCAACTTCCTGGAGTATCTGGTCTGGGTTTTCACACCGCTAGTCGTGGTCTTCATCCTGCCCTTTCTCATAGTGATTCTTCTCTATCTGTCAATACTTTTCCTCCATGTGTACAAACGCAAGAACCAGCTGAGGGAAGCATATTCCAATAACCTTTGGGATGGAGCAAGGAAAACTCTGGCCACCCTGTGGGATGGGCATGGT
ATGTCCAGTGGGAATGAGTCCTGTCTGTTTGAGAACGGATCCATCAGCCTCTTCCCCTGCCTGGTCCATGTGTGGGAGGAGTGGGCAGGACTCGGGCAGATCGAGGATTATCTCAACTTCCTAGAGTATCTGGTCTGGGTTTTCACACCGCTAGTCGTGGTCTTCATCCTGCCCTTTCTCATAGTGATTCTTCTCTATCTGTCAATACTTTTCCTCCATGTGTACAAACGCAAGAACCAGCTGAGGGAAGCATATTCCAATAACCTTTGGGATGGAGCAAGGAAAACTCTGGCCACCCTGTGGGATGGGCATGGT	232	35	1 Base Change	0.05	0	MSSGNESCLFENGSISLFPCLVHVWEEWAGLGQIEDYLNFLEYLVWVFTPLVVVFILPFLIVILLYLSILFLHVYKRKNQLREAYSNNLWDGARKTLATLWDGHG	MSSGNESCLFENGSISLFPCLVHVWEEWAGLGQIEDYLNFLEYLVWVFTPLVVVFILPFLIVILLYLSILFLHVYKRKNQLREAYSNNLWDGARKTLATLWDGHG	ATGTCCAGTGGGAATGAGTCCTGTCTGTTTGAGAACGGATCCATCAGCCTCTTCCCCTGCCTGGTCCATGTGTGGGAGGAGTGGGCAGGACTCGGGCAGATCGAGGATTATCTCAACTTCCTAGAGTATCTGGTCTGGGTTTTCACACCGCTAGTCGTGGTCTTCATCCTGCCCTTTCTCATAGTGATTCTTCTCTATCTGTCAATACTTTTCCTCCATGTGTACAAACGCAAGAACCAGCTGAGGGAAGCATATTCCAATAACCTTTGGGATGGAGCAAGGAAAACTCTGGCCACCCTGTGGGATGGGCATGGT	ATGTCCAGTGGGAATGAGTCCTGTCTGTTTGAGAACGGATCCATCAGCCTCTTCCCCTGCCTGGTCCATGTGTGGGAGGAGTGGGCAGGACTCGGGCAGATCGAGGATTATCTCAACTTCCTGGAGTATCTGGTCTGGGTTTTCACACCGCTAGTCGTGGTCTTCATCCTGCCCTTTCTCATAGTGATTCTTCTCTATCTGTCAATACTTTTCCTCCATGTGTACAAACGCAAGAACCAGCTGAGGGAAGCATATTCCAATAACCTTTGGGATGGAGCAAGGAAAACTCTGGCCACCCTGTGGGATGGGCATGGT
ATGTCCAGTGGGAATGAGTCCTGTCTGTTTGAGAACGGATCCATCAGCCTCTTCCCCTGCCTGGTCCATGTGTGGGAGGAGTGGGCAGGACTCGGGCAGATCGAGGATTATCTCAACTTCCTGGAGTATCTGGTCTGGGTTTTCACACCGCTAGTCGTGGTCTTCATCCTGCCCTTTCTCATAGTGATTCTTCTCTATCTGTCAATACTTTTCCTCCATGTGTACAAACGCAAGAACCAGCTGAGGGAAGCATATTCCAATAACCTTTGGGATGGAGCAAGGAAAACTCTGGCCACCCTGTGGGATAGGCATGGT	232	35	1 Base Change	0.05	0	MSSGNESCLFENGSISLFPCLVHVWEEWAGLGQIEDYLNFLEYLVWVFTPLVVVFILPFLIVILLYLSILFLHVYKRKNQLREAYSNNLWDGARKTLATLWDRHG	MSSGNESCLFENGSISLFPCLVHVWEEWAGLGQIEDYLNFLEYLVWVFTPLVVVFILPFLIVILLYLSILFLHVYKRKNQLREAYSNNLWDGARKTLATLWDGHG	ATGTCCAGTGGGAATGAGTCCTGTCTGTTTGAGAACGGATCCATCAGCCTCTTCCCCTGCCTGGTCCATGTGTGGGAGGAGTGGGCAGGACTCGGGCAGATCGAGGATTATCTCAACTTCCTGGAGTATCTGGTCTGGGTTTTCACACCGCTAGTCGTGGTCTTCATCCTGCCCTTTCTCATAGTGATTCTTCTCTATCTGTCAATACTTTTCCTCCATGTGTACAAACGCAAGAACCAGCTGAGGGAAGCATATTCCAATAACCTTTGGGATGGAGCAAGGAAAACTCTGGCCACCCTGTGGGATAGGCATGGT	ATGTCCAGTGGGAATGAGTCCTGTCTGTTTGAGAACGGATCCATCAGCCTCTTCCCCTGCCTGGTCCATGTGTGGGAGGAGTGGGCAGGACTCGGGCAGATCGAGGATTATCTCAACTTCCTGGAGTATCTGGTCTGGGTTTTCACACCGCTAGTCGTGGTCTTCATCCTGCCCTTTCTCATAGTGATTCTTCTCTATCTGTCAATACTTTTCCTCCATGTGTACAAACGCAAGAACCAGCTGAGGGAAGCATATTCCAATAACCTTTGGGATGGAGCAAGGAAAACTCTGGCCACCCTGTGGGATGGGCATGGT
ATGTCCAGTGGGAATGAGTCCTGTCTGTTTGAGAACGGATCCATCAGCCTCTTTCCCTGCCTGGTCCATGTGTGGGAGGAGTGGGCAGGACTCGGGCAGATCGAGGATTATCTCAACTTCCTGGAGTATCTGGTCTGGGTTTTCACACCGCTAGTCGTGGTCTTCATCCTGCCCTTTCTCATAGTGATTCTTCTCTATCTGTCAATACTTTTCCTCCATGTGTACAAACGCAAGAACCAGCTGAGGGAAGCATATTCCAATAACCTTTGGGATGGAGCAAGGAAAACTCTGGCCACCCTGTGGGATGGGCATGGT	232	35	1 Base Change	0.05	0	MSSGNESCLFENGSISLFPCLVHVWEEWAGLGQIEDYLNFLEYLVWVFTPLVVVFILPFLIVILLYLSILFLHVYKRKNQLREAYSNNLWDGARKTLATLWDGHG	MSSGNESCLFENGSISLFPCLVHVWEEWAGLGQIEDYLNFLEYLVWVFTPLVVVFILPFLIVILLYLSILFLHVYKRKNQLREAYSNNLWDGARKTLATLWDGHG	ATGTCCAGTGGGAATGAGTCCTGTCTGTTTGAGAACGGATCCATCAGCCTCTTTCCCTGCCTGGTCCATGTGTGGGAGGAGTGGGCAGGACTCGGGCAGATCGAGGATTATCTCAACTTCCTGGAGTATCTGGTCTGGGTTTTCACACCGCTAGTCGTGGTCTTCATCCTGCCCTTTCTCATAGTGATTCTTCTCTATCTGTCAATACTTTTCCTCCATGTGTACAAACGCAAGAACCAGCTGAGGGAAGCATATTCCAATAACCTTTGGGATGGAGCAAGGAAAACTCTGGCCACCCTGTGGGATGGGCATGGT	ATGTCCAGTGGGAATGAGTCCTGTCTGTTTGAGAACGGATCCATCAGCCTCTTCCCCTGCCTGGTCCATGTGTGGGAGGAGTGGGCAGGACTCGGGCAGATCGAGGATTATCTCAACTTCCTGGAGTATCTGGTCTGGGTTTTCACACCGCTAGTCGTGGTCTTCATCCTGCCCTTTCTCATAGTGATTCTTCTCTATCTGTCAATACTTTTCCTCCATGTGTACAAACGCAAGAACCAGCTGAGGGAAGCATATTCCAATAACCTTTGGGATGGAGCAAGGAAAACTCTGGCCACCCTGTGGGATGGGCATGGT
ATGTCCAGTGGGAATGAGTCCTGTCTGTTTGAGAATGGATCCATCAGCCTCTTCCCCTGCCTGGTCCATGTGTGGGAGGAGTGGGCAGGACTCGGGCAGATCGAGGATTATCTCAACTTCCTGGAGTATCTGGTCTGGGTTTTCACACCGCTAGTCGTGGTCTTCATCCTGCCCTTTCTCATAGTGATTCTTCTCTATCTGTCAATACTTTTCCTCCCTGTGTACAAACGCAAGAACCAGCTAAGGGAAGCATATTCCAATAACCTTTGGGATGGAGCAAGGAAAACTCTGGCCACCCTGTGGGATGGGCATGGT	232	34	3 Base Changes	0.05	0	MSSGNESCLFENGSISLFPCLVHVWEEWAGLGQIEDYLNFLEYLVWVFTPLVVVFILPFLIVILLYLSILFLPVYKRKNQLREAYSNNLWDGARKTLATLWDGHG	MSSGNESCLFENGSISLFPCLVHVWEEWAGLGQIEDYLNFLEYLVWVFTPLVVVFILPFLIVILLYLSILFLHVYKRKNQLREAYSNNLWDGARKTLATLWDGHG	ATGTCCAGTGGGAATGAGTCCTGTCTGTTTGAGAATGGATCCATCAGCCTCTTCCCCTGCCTGGTCCATGTGTGGGAGGAGTGGGCAGGACTCGGGCAGATCGAGGATTATCTCAACTTCCTGGAGTATCTGGTCTGGGTTTTCACACCGCTAGTCGTGGTCTTCATCCTGCCCTTTCTCATAGTGATTCTTCTCTATCTGTCAATACTTTTCCTCCCTGTGTACAAACGCAAGAACCAGCTAAGGGAAGCATATTCCAATAACCTTTGGGATGGAGCAAGGAAAACTCTGGCCACCCTGTGGGATGGGCATGGT	ATGTCCAGTGGGAATGAGTCCTGTCTGTTTGAGAACGGATCCATCAGCCTCTTCCCCTGCCTGGTCCATGTGTGGGAGGAGTGGGCAGGACTCGGGCAGATCGAGGATTATCTCAACTTCCTGGAGTATCTGGTCTGGGTTTTCACACCGCTAGTCGTGGTCTTCATCCTGCCCTTTCTCATAGTGATTCTTCTCTATCTGTCAATACTTTTCCTCCATGTGTACAAACGCAAGAACCAGCTGAGGGAAGCATATTCCAATAACCTTTGGGATGGAGCAAGGAAAACTCTGGCCACCCTGTGGGATGGGCATGGT
ATGTCCAGTGGGAATGAGTCCTGTCTGTTTGAGAATGGATCCATCAGCCTCTTCCCCTGCCTGGTCCATGTGTGGGAGGAGTGGGCAGGACTCGGGCAGATCGAGGATTATCTCAACTTCCTGGAGTATCTGGTCTGGGTTTTCACACCGCTAGTCGTGGTCCTCATCCTGCCCTTTCTCATAGTGATTCTTCTCTATCTGTCAATACTTTTCCTCCATGTGTACAAACGCAAGAACCAGCTAAGGGAAGCATATTCCAATAACCTTTGGGATGGAGCAAGGAAAACTCTGGCCACCCTGTGGGATGGGCATGGT	231	35	3 Base Changes	0.05	0	MSSGNESCLFENGSISLFPCLVHVWEEWAGLGQIEDYLNFLEYLVWVFTPLVVVLILPFLIVILLYLSILFLHVYKRKNQLREAYSNNLWDGARKTLATLWDGHG	MSSGNESCLFENGSISLFPCLVHVWEEWAGLGQIEDYLNFLEYLVWVFTPLVVVFILPFLIVILLYLSILFLHVYKRKNQLREAYSNNLWDGARKTLATLWDGHG	ATGTCCAGTGGGAATGAGTCCTGTCTGTTTGAGAATGGATCCATCAGCCTCTTCCCCTGCCTGGTCCATGTGTGGGAGGAGTGGGCAGGACTCGGGCAGATCGAGGATTATCTCAACTTCCTGGAGTATCTGGTCTGGGTTTTCACACCGCTAGTCGTGGTCCTCATCCTGCCCTTTCTCATAGTGATTCTTCTCTATCTGTCAATACTTTTCCTCCATGTGTACAAACGCAAGAACCAGCTAAGGGAAGCATATTCCAATAACCTTTGGGATGGAGCAAGGAAAACTCTGGCCACCCTGTGGGATGGGCATGGT	ATGTCCAGTGGGAATGAGTCCTGTCTGTTTGAGAACGGATCCATCAGCCTCTTCCCCTGCCTGGTCCATGTGTGGGAGGAGTGGGCAGGACTCGGGCAGATCGAGGATTATCTCAACTTCCTGGAGTATCTGGTCTGGGTTTTCACACCGCTAGTCGTGGTCTTCATCCTGCCCTTTCTCATAGTGATTCTTCTCTATCTGTCAATACTTTTCCTCCATGTGTACAAACGCAAGAACCAGCTGAGGGAAGCATATTCCAATAACCTTTGGGATGGAGCAAGGAAAACTCTGGCCACCCTGTGGGATGGGCATGGT
ATGTCCAGTGGGAATGAGTCCTGTCTGTTTGAGAACGGATCCATCAGCCTCTTCCCCTGCCTGGTCCATGTGTGGGAGGAGTGGGCAGGACTCGGGCAGATCGAGGATTATCTCAACTTCCTGGAGTATCTGGTCTGGGTTTTCACACCGCTAGTCGTGGTCTTCATCCTGCCCTTTCTCATAGTGATTCTTCTCTATCTGTCAATACTTTTCCTCCATGTGTACAAACGCAAGAACCAGCTGAGGGAAGCATATTCCAATAACCTTTGGGATGGAGCAAGGAAAACTCTGGCCACTCTGTGGGATGGGCATGGT	229	35	1 Base Change	0.05	0	MSSGNESCLFENGSISLFPCLVHVWEEWAGLGQIEDYLNFLEYLVWVFTPLVVVFILPFLIVILLYLSILFLHVYKRKNQLREAYSNNLWDGARKTLATLWDGHG	MSSGNESCLFENGSISLFPCLVHVWEEWAGLGQIEDYLNFLEYLVWVFTPLVVVFILPFLIVILLYLSILFLHVYKRKNQLREAYSNNLWDGARKTLATLWDGHG	ATGTCCAGTGGGAATGAGTCCTGTCTGTTTGAGAACGGATCCATCAGCCTCTTCCCCTGCCTGGTCCATGTGTGGGAGGAGTGGGCAGGACTCGGGCAGATCGAGGATTATCTCAACTTCCTGGAGTATCTGGTCTGGGTTTTCACACCGCTAGTCGTGGTCTTCATCCTGCCCTTTCTCATAGTGATTCTTCTCTATCTGTCAATACTTTTCCTCCATGTGTACAAACGCAAGAACCAGCTGAGGGAAGCATATTCCAATAACCTTTGGGATGGAGCAAGGAAAACTCTGGCCACTCTGTGGGATGGGCATGGT	ATGTCCAGTGGGAATGAGTCCTGTCTGTTTGAGAACGGATCCATCAGCCTCTTCCCCTGCCTGGTCCATGTGTGGGAGGAGTGGGCAGGACTCGGGCAGATCGAGGATTATCTCAACTTCCTGGAGTATCTGGTCTGGGTTTTCACACCGCTAGTCGTGGTCTTCATCCTGCCCTTTCTCATAGTGATTCTTCTCTATCTGTCAATACTTTTCCTCCATGTGTACAAACGCAAGAACCAGCTGAGGGAAGCATATTCCAATAACCTTTGGGATGGAGCAAGGAAAACTCTGGCCACCCTGTGGGATGGGCATGGT
ATGTCCAGTGGGAATGAGTCCTGTCTGTTTGAGAACGGATCCATCAGCCTCTTCCCCTGCCTGGTCCATGTGTGGGAGGAGTGGGCAGGACTCGGGCAAATCGAGGATTATCTCAACTTCCTGGAGTATCTGGTCTGGGTTTTCACACCGCTAGTCGTGGTCTTCATCCTGCCCTTTCTCATAGTGATTCTTCTCTATCTGTCAATACTTTTCCTCCATGTGTACAAACGCAAGAACCAGCTGAGGGAAGCATATTCCAATAACCTTTGGGATGGAGCAAGGAAAACTCTGGCCACCCTGTGGGATGGGCATGGT	228	35	1 Base Change	0.05	0	MSSGNESCLFENGSISLFPCLVHVWEEWAGLGQIEDYLNFLEYLVWVFTPLVVVFILPFLIVILLYLSILFLHVYKRKNQLREAYSNNLWDGARKTLATLWDGHG	MSSGNESCLFENGSISLFPCLVHVWEEWAGLGQIEDYLNFLEYLVWVFTPLVVVFILPFLIVILLYLSILFLHVYKRKNQLREAYSNNLWDGARKTLATLWDGHG	ATGTCCAGTGGGAATGAGTCCTGTCTGTTTGAGAACGGATCCATCAGCCTCTTCCCCTGCCTGGTCCATGTGTGGGAGGAGTGGGCAGGACTCGGGCAAATCGAGGATTATCTCAACTTCCTGGAGTATCTGGTCTGGGTTTTCACACCGCTAGTCGTGGTCTTCATCCTGCCCTTTCTCATAGTGATTCTTCTCTATCTGTCAATACTTTTCCTCCATGTGTACAAACGCAAGAACCAGCTGAGGGAAGCATATTCCAATAACCTTTGGGATGGAGCAAGGAAAACTCTGGCCACCCTGTGGGATGGGCATGGT	ATGTCCAGTGGGAATGAGTCCTGTCTGTTTGAGAACGGATCCATCAGCCTCTTCCCCTGCCTGGTCCATGTGTGGGAGGAGTGGGCAGGACTCGGGCAGATCGAGGATTATCTCAACTTCCTGGAGTATCTGGTCTGGGTTTTCACACCGCTAGTCGTGGTCTTCATCCTGCCCTTTCTCATAGTGATTCTTCTCTATCTGTCAATACTTTTCCTCCATGTGTACAAACGCAAGAACCAGCTGAGGGAAGCATATTCCAATAACCTTTGGGATGGAGCAAGGAAAACTCTGGCCACCCTGTGGGATGGGCATGGT
ATGTCCAGTGGGAATGAGTCCTGTCTGTTTGAGAACGGATCCATCAGCCTCTTCCCCTGCCTGGTCCATGTGTGGGAGGAGTGGGCAGGACTCGGGCAGATCGAGGATTATCTCAACTTCCTGGAGTATCTGGTCTGGATTTTCACACCGCTAGTCGTGGTCTTCATCCTGCCCTTTCTCATAGTGATTCTTCTCTATCTGTCAATACTTTTCCTCCATGTGTACAAACGCAAGAACCAGCTGAGGGAAGCATATTCCAATAACCTTTGGGATGGAGCAAGGAAAACTCTGGCCACCCTGTGGGATGGGCATGGT	228	35	1 Base Change	0.05	0	MSSGNESCLFENGSISLFPCLVHVWEEWAGLGQIEDYLNFLEYLVWIFTPLVVVFILPFLIVILLYLSILFLHVYKRKNQLREAYSNNLWDGARKTLATLWDGHG	MSSGNESCLFENGSISLFPCLVHVWEEWAGLGQIEDYLNFLEYLVWVFTPLVVVFILPFLIVILLYLSILFLHVYKRKNQLREAYSNNLWDGARKTLATLWDGHG	ATGTCCAGTGGGAATGAGTCCTGTCTGTTTGAGAACGGATCCATCAGCCTCTTCCCCTGCCTGGTCCATGTGTGGGAGGAGTGGGCAGGACTCGGGCAGATCGAGGATTATCTCAACTTCCTGGAGTATCTGGTCTGGATTTTCACACCGCTAGTCGTGGTCTTCATCCTGCCCTTTCTCATAGTGATTCTTCTCTATCTGTCAATACTTTTCCTCCATGTGTACAAACGCAAGAACCAGCTGAGGGAAGCATATTCCAATAACCTTTGGGATGGAGCAAGGAAAACTCTGGCCACCCTGTGGGATGGGCATGGT	ATGTCCAGTGGGAATGAGTCCTGTCTGTTTGAGAACGGATCCATCAGCCTCTTCCCCTGCCTGGTCCATGTGTGGGAGGAGTGGGCAGGACTCGGGCAGATCGAGGATTATCTCAACTTCCTGGAGTATCTGGTCTGGGTTTTCACACCGCTAGTCGTGGTCTTCATCCTGCCCTTTCTCATAGTGATTCTTCTCTATCTGTCAATACTTTTCCTCCATGTGTACAAACGCAAGAACCAGCTGAGGGAAGCATATTCCAATAACCTTTGGGATGGAGCAAGGAAAACTCTGGCCACCCTGTGGGATGGGCATGGT
ATGTCCAGTGGGAATGAGTCCTGTCTGTTTGAGAACGGATCCATCAGCCTCTTCCCCTGCCTGGTCCATGTGTGGGAGGAGTGGGCAGGACTCGGGCAGATCGAGGATTATCTCAACTTCCTGGAGTATCTGGTCTGGGTTTTCACACCGCTAGTCGTGGTCTTCATCCTGCCCTTTCTCATAGTGATTCTTCTCTATCTGTCAATACTTTTCCTCCATGTGTATAAACGCAAGAACCAGCTGAGGGAAGCATATTCCAATAACCTTTGGGATGGAGCAAGGAAAACTCTGGCCACCCTGTGGGATGGGCATGGT	228	35	1 Base Change	0.05	0	MSSGNESCLFENGSISLFPCLVHVWEEWAGLGQIEDYLNFLEYLVWVFTPLVVVFILPFLIVILLYLSILFLHVYKRKNQLREAYSNNLWDGARKTLATLWDGHG	MSSGNESCLFENGSISLFPCLVHVWEEWAGLGQIEDYLNFLEYLVWVFTPLVVVFILPFLIVILLYLSILFLHVYKRKNQLREAYSNNLWDGARKTLATLWDGHG	ATGTCCAGTGGGAATGAGTCCTGTCTGTTTGAGAACGGATCCATCAGCCTCTTCCCCTGCCTGGTCCATGTGTGGGAGGAGTGGGCAGGACTCGGGCAGATCGAGGATTATCTCAACTTCCTGGAGTATCTGGTCTGGGTTTTCACACCGCTAGTCGTGGTCTTCATCCTGCCCTTTCTCATAGTGATTCTTCTCTATCTGTCAATACTTTTCCTCCATGTGTATAAACGCAAGAACCAGCTGAGGGAAGCATATTCCAATAACCTTTGGGATGGAGCAAGGAAAACTCTGGCCACCCTGTGGGATGGGCATGGT	ATGTCCAGTGGGAATGAGTCCTGTCTGTTTGAGAACGGATCCATCAGCCTCTTCCCCTGCCTGGTCCATGTGTGGGAGGAGTGGGCAGGACTCGGGCAGATCGAGGATTATCTCAACTTCCTGGAGTATCTGGTCTGGGTTTTCACACCGCTAGTCGTGGTCTTCATCCTGCCCTTTCTCATAGTGATTCTTCTCTATCTGTCAATACTTTTCCTCCATGTGTACAAACGCAAGAACCAGCTGAGGGAAGCATATTCCAATAACCTTTGGGATGGAGCAAGGAAAACTCTGGCCACCCTGTGGGATGGGCATGGT
ATGTCCAGTGGGAATGAGTCCTGTCTGTTTGAGAACGGATCCATCAGCCTCTTCCCCTGCCTGGTCCATGTGTGGGAGGAGTGGGCAGGACTCGGGCAGATCGAGGATTATCTCAACTTCCTGGAGTATCTGGTCTGGGTTTTCACACCGCTAGTCGTGGTCTTCATCCTGCTCTTTCTCATAGTGATTCTTCTCTATCTGTCAATACTTTTCCTCCATGTGTACAAACGCAAGAACCAGCTGAGGGAAGCATATTCCAATAACCTTTGGGATGGAGCAAGGAAAACTCTGGCCACCCTGTGGGATGGGCATGGT	228	35	1 Base Change	0.05	0	MSSGNESCLFENGSISLFPCLVHVWEEWAGLGQIEDYLNFLEYLVWVFTPLVVVFILLFLIVILLYLSILFLHVYKRKNQLREAYSNNLWDGARKTLATLWDGHG	MSSGNESCLFENGSISLFPCLVHVWEEWAGLGQIEDYLNFLEYLVWVFTPLVVVFILPFLIVILLYLSILFLHVYKRKNQLREAYSNNLWDGARKTLATLWDGHG	ATGTCCAGTGGGAATGAGTCCTGTCTGTTTGAGAACGGATCCATCAGCCTCTTCCCCTGCCTGGTCCATGTGTGGGAGGAGTGGGCAGGACTCGGGCAGATCGAGGATTATCTCAACTTCCTGGAGTATCTGGTCTGGGTTTTCACACCGCTAGTCGTGGTCTTCATCCTGCTCTTTCTCATAGTGATTCTTCTCTATCTGTCAATACTTTTCCTCCATGTGTACAAACGCAAGAACCAGCTGAGGGAAGCATATTCCAATAACCTTTGGGATGGAGCAAGGAAAACTCTGGCCACCCTGTGGGATGGGCATGGT	ATGTCCAGTGGGAATGAGTCCTGTCTGTTTGAGAACGGATCCATCAGCCTCTTCCCCTGCCTGGTCCATGTGTGGGAGGAGTGGGCAGGACTCGGGCAGATCGAGGATTATCTCAACTTCCTGGAGTATCTGGTCTGGGTTTTCACACCGCTAGTCGTGGTCTTCATCCTGCCCTTTCTCATAGTGATTCTTCTCTATCTGTCAATACTTTTCCTCCATGTGTACAAACGCAAGAACCAGCTGAGGGAAGCATATTCCAATAACCTTTGGGATGGAGCAAGGAAAACTCTGGCCACCCTGTGGGATGGGCATGGT
ATGTCCAGTGGGAATGAGTCCTGTCTGTTTGAGAACGGATCCATCAGCCTCTTCCCCTGCCTGGTCCATGTGTGGGAGGAGTGGGCAGGACTCGGGCAGATCGAGGATTATCTCAACTCCCTGGAGTATCTGGTCTGGGTTTTCACACCGCTAGTCGTGGTCTTCATCCTGCCCTTTCTCATAGTGATTCTTCTCTATCTGTCAATACTTTTCCTCCATGTGTACAAACGCAAGAACCAGCTGAGGGAAGCATATTCCAATAACCTTTGGGATGGAGCAAGGAAAACTCTGGCCACCCTGTGGGATGGGCATGGT	225	35	1 Base Change	0.05	0	MSSGNESCLFENGSISLFPCLVHVWEEWAGLGQIEDYLNSLEYLVWVFTPLVVVFILPFLIVILLYLSILFLHVYKRKNQLREAYSNNLWDGARKTLATLWDGHG	MSSGNESCLFENGSISLFPCLVHVWEEWAGLGQIEDYLNFLEYLVWVFTPLVVVFILPFLIVILLYLSILFLHVYKRKNQLREAYSNNLWDGARKTLATLWDGHG	ATGTCCAGTGGGAATGAGTCCTGTCTGTTTGAGAACGGATCCATCAGCCTCTTCCCCTGCCTGGTCCATGTGTGGGAGGAGTGGGCAGGACTCGGGCAGATCGAGGATTATCTCAACTCCCTGGAGTATCTGGTCTGGGTTTTCACACCGCTAGTCGTGGTCTTCATCCTGCCCTTTCTCATAGTGATTCTTCTCTATCTGTCAATACTTTTCCTCCATGTGTACAAACGCAAGAACCAGCTGAGGGAAGCATATTCCAATAACCTTTGGGATGGAGCAAGGAAAACTCTGGCCACCCTGTGGGATGGGCATGGT	ATGTCCAGTGGGAATGAGTCCTGTCTGTTTGAGAACGGATCCATCAGCCTCTTCCCCTGCCTGGTCCATGTGTGGGAGGAGTGGGCAGGACTCGGGCAGATCGAGGATTATCTCAACTTCCTGGAGTATCTGGTCTGGGTTTTCACACCGCTAGTCGTGGTCTTCATCCTGCCCTTTCTCATAGTGATTCTTCTCTATCTGTCAATACTTTTCCTCCATGTGTACAAACGCAAGAACCAGCTGAGGGAAGCATATTCCAATAACCTTTGGGATGGAGCAAGGAAAACTCTGGCCACCCTGTGGGATGGGCATGGT
ATGTCCAGTGGGAATGAGTCCTGTCTGTTTGAGAACGGATCCATCAGCCTCTTCCCCTGCCTGGTCCATGTGTGGGAGGAGTGGGCAGGACTCGGGCAGATCGAGGATTATCTCAACTTCCTGGAGTATCTGGTCTGGGTTTTCACACCGCTAGTCGTGGTCTTCATCCTGCCCTTTCTCATAGTGATTCTTCTCTATCTGTCAATACTTTTCCTCCATGTATACAAACGCAAGAACCAGCTGAGGGAAGCATATTCCAATAACCTTTGGGATGGAGCAAGGAAAACTCTGGCCACCCTGTGGGATGGGCATGGT	225	35	1 Base Change	0.05	0	MSSGNESCLFENGSISLFPCLVHVWEEWAGLGQIEDYLNFLEYLVWVFTPLVVVFILPFLIVILLYLSILFLHVYKRKNQLREAYSNNLWDGARKTLATLWDGHG	MSSGNESCLFENGSISLFPCLVHVWEEWAGLGQIEDYLNFLEYLVWVFTPLVVVFILPFLIVILLYLSILFLHVYKRKNQLREAYSNNLWDGARKTLATLWDGHG	ATGTCCAGTGGGAATGAGTCCTGTCTGTTTGAGAACGGATCCATCAGCCTCTTCCCCTGCCTGGTCCATGTGTGGGAGGAGTGGGCAGGACTCGGGCAGATCGAGGATTATCTCAACTTCCTGGAGTATCTGGTCTGGGTTTTCACACCGCTAGTCGTGGTCTTCATCCTGCCCTTTCTCATAGTGATTCTTCTCTATCTGTCAATACTTTTCCTCCATGTATACAAACGCAAGAACCAGCTGAGGGAAGCATATTCCAATAACCTTTGGGATGGAGCAAGGAAAACTCTGGCCACCCTGTGGGATGGGCATGGT	ATGTCCAGTGGGAATGAGTCCTGTCTGTTTGAGAACGGATCCATCAGCCTCTTCCCCTGCCTGGTCCATGTGTGGGAGGAGTGGGCAGGACTCGGGCAGATCGAGGATTATCTCAACTTCCTGGAGTATCTGGTCTGGGTTTTCACACCGCTAGTCGTGGTCTTCATCCTGCCCTTTCTCATAGTGATTCTTCTCTATCTGTCAATACTTTTCCTCCATGTGTACAAACGCAAGAACCAGCTGAGGGAAGCATATTCCAATAACCTTTGGGATGGAGCAAGGAAAACTCTGGCCACCCTGTGGGATGGGCATGGT
ATGTCCAGTGGGAATGAGTCCTATCTGTTTGAGAACGGATCCATCAGCCTCTTCCCCTGCCTGGTCCATGTGTGGGAGGAGTGGGCAGGACTCGGGCAGATCGAGGATTATCTCAACTTCCTGGAGTATCTGGTCTGGGTTTTCACACCGCTAGTCGTGGTCTTCATCCTGCCCTTTCTCATAGTGATTCTTCTCTATCTGTCAATACTTTTCCTCCATGTGTACAAACGCAAGAACCAGCTGAGGGAAGCATATTCCAATAACCTTTGGGATGGAGCAAGGAAAACTCTGGCCACCCTGTGGGATGGGCATGGT	224	35	1 Base Change	0.05	0	MSSGNESYLFENGSISLFPCLVHVWEEWAGLGQIEDYLNFLEYLVWVFTPLVVVFILPFLIVILLYLSILFLHVYKRKNQLREAYSNNLWDGARKTLATLWDGHG	MSSGNESCLFENGSISLFPCLVHVWEEWAGLGQIEDYLNFLEYLVWVFTPLVVVFILPFLIVILLYLSILFLHVYKRKNQLREAYSNNLWDGARKTLATLWDGHG	ATGTCCAGTGGGAATGAGTCCTATCTGTTTGAGAACGGATCCATCAGCCTCTTCCCCTGCCTGGTCCATGTGTGGGAGGAGTGGGCAGGACTCGGGCAGATCGAGGATTATCTCAACTTCCTGGAGTATCTGGTCTGGGTTTTCACACCGCTAGTCGTGGTCTTCATCCTGCCCTTTCTCATAGTGATTCTTCTCTATCTGTCAATACTTTTCCTCCATGTGTACAAACGCAAGAACCAGCTGAGGGAAGCATATTCCAATAACCTTTGGGATGGAGCAAGGAAAACTCTGGCCACCCTGTGGGATGGGCATGGT	ATGTCCAGTGGGAATGAGTCCTGTCTGTTTGAGAACGGATCCATCAGCCTCTTCCCCTGCCTGGTCCATGTGTGGGAGGAGTGGGCAGGACTCGGGCAGATCGAGGATTATCTCAACTTCCTGGAGTATCTGGTCTGGGTTTTCACACCGCTAGTCGTGGTCTTCATCCTGCCCTTTCTCATAGTGATTCTTCTCTATCTGTCAATACTTTTCCTCCATGTGTACAAACGCAAGAACCAGCTGAGGGAAGCATATTCCAATAACCTTTGGGATGGAGCAAGGAAAACTCTGGCCACCCTGTGGGATGGGCATGGT
ATGTCCAGTGGGAATGAGTCCTGTCTGTTTGAGAACGGATCCATCAGCCTCTTCCCCTGCCTGGTCCATGTGTGGGAGGAGTGGGCAGGACTCGGGCAGATCGAGGATTATCTCAACTTCCTGGAATATCTGGTCTGGGTTTTCACACCGCTAGTCGTGGTCTTCATCCTGCCCTTTCTCATAGTGATTCTTCTCTATCTGTCAATACTTTTCCTCCATGTGTACAAACGCAAGAACCAGCTGAGGGAAGCATATTCCAATAACCTTTGGGATGGAGCAAGGAAAACTCTGGCCACCCTGTGGGATGGGCATGGT	224	35	1 Base Change	0.05	0	MSSGNESCLFENGSISLFPCLVHVWEEWAGLGQIEDYLNFLEYLVWVFTPLVVVFILPFLIVILLYLSILFLHVYKRKNQLREAYSNNLWDGARKTLATLWDGHG	MSSGNESCLFENGSISLFPCLVHVWEEWAGLGQIEDYLNFLEYLVWVFTPLVVVFILPFLIVILLYLSILFLHVYKRKNQLREAYSNNLWDGARKTLATLWDGHG	ATGTCCAGTGGGAATGAGTCCTGTCTGTTTGAGAACGGATCCATCAGCCTCTTCCCCTGCCTGGTCCATGTGTGGGAGGAGTGGGCAGGACTCGGGCAGATCGAGGATTATCTCAACTTCCTGGAATATCTGGTCTGGGTTTTCACACCGCTAGTCGTGGTCTTCATCCTGCCCTTTCTCATAGTGATTCTTCTCTATCTGTCAATACTTTTCCTCCATGTGTACAAACGCAAGAACCAGCTGAGGGAAGCATATTCCAATAACCTTTGGGATGGAGCAAGGAAAACTCTGGCCACCCTGTGGGATGGGCATGGT	ATGTCCAGTGGGAATGAGTCCTGTCTGTTTGAGAACGGATCCATCAGCCTCTTCCCCTGCCTGGTCCATGTGTGGGAGGAGTGGGCAGGACTCGGGCAGATCGAGGATTATCTCAACTTCCTGGAGTATCTGGTCTGGGTTTTCACACCGCTAGTCGTGGTCTTCATCCTGCCCTTTCTCATAGTGATTCTTCTCTATCTGTCAATACTTTTCCTCCATGTGTACAAACGCAAGAACCAGCTGAGGGAAGCATATTCCAATAACCTTTGGGATGGAGCAAGGAAAACTCTGGCCACCCTGTGGGATGGGCATGGT
ATGTCCAGTGGGAATGAGTCCTGTCTGTTTGAGAACGGATCCATCAGCCTCTTCCCCTGCCTGGTCCATGTGTGGGAGGAGTGGGCAGGACTCGGGCAGATCGAGGATTATCTCAACTTCCTGGAGTATCTGGTCTGGGTTTTCACACCGCTAGTCGTGGTCTTCATCCTGCCCTTTCTCATAGTGATTCTTCTCTATCTGTCAATACTTTTCCTCCATGTGTACAAACGCAAGAACCAGCTGAGGGAAGCATATTCCAATAACCTTTGGAATGGAGCAAGGAAAACTCTGGCCACCCTGTGGGATGGGCATGGT	224	35	1 Base Change	0.05	0	MSSGNESCLFENGSISLFPCLVHVWEEWAGLGQIEDYLNFLEYLVWVFTPLVVVFILPFLIVILLYLSILFLHVYKRKNQLREAYSNNLWNGARKTLATLWDGHG	MSSGNESCLFENGSISLFPCLVHVWEEWAGLGQIEDYLNFLEYLVWVFTPLVVVFILPFLIVILLYLSILFLHVYKRKNQLREAYSNNLWDGARKTLATLWDGHG	ATGTCCAGTGGGAATGAGTCCTGTCTGTTTGAGAACGGATCCATCAGCCTCTTCCCCTGCCTGGTCCATGTGTGGGAGGAGTGGGCAGGACTCGGGCAGATCGAGGATTATCTCAACTTCCTGGAGTATCTGGTCTGGGTTTTCACACCGCTAGTCGTGGTCTTCATCCTGCCCTTTCTCATAGTGATTCTTCTCTATCTGTCAATACTTTTCCTCCATGTGTACAAACGCAAGAACCAGCTGAGGGAAGCATATTCCAATAACCTTTGGAATGGAGCAAGGAAAACTCTGGCCACCCTGTGGGATGGGCATGGT	ATGTCCAGTGGGAATGAGTCCTGTCTGTTTGAGAACGGATCCATCAGCCTCTTCCCCTGCCTGGTCCATGTGTGGGAGGAGTGGGCAGGACTCGGGCAGATCGAGGATTATCTCAACTTCCTGGAGTATCTGGTCTGGGTTTTCACACCGCTAGTCGTGGTCTTCATCCTGCCCTTTCTCATAGTGATTCTTCTCTATCTGTCAATACTTTTCCTCCATGTGTACAAACGCAAGAACCAGCTGAGGGAAGCATATTCCAATAACCTTTGGGATGGAGCAAGGAAAACTCTGGCCACCCTGTGGGATGGGCATGGT
ATGTCCAGTGGGAATGAGTCCTGTCTGTTTGAGAACGGATTCATCAGCCTCTTCCCCTGCCTGGTCCATGTGTGGGAGGAGTGGGCAGGACTCGGGCAGATCGAGGATTATCTCAACTTCCTGGAGTATCTGGTCTGGGTTTTCACACCGCTAGTCGTGGTCTTCATCCTGCCCTTTCTCATAGTGATTCTTCTCTATCTGTCAATACTTTTCCTCCATGTGTACAAACGCAAGAACCAGCTGAGGGAAGCATATTCCAATAACCTTTGGGATGGAGCAAGGAAAACTCTGGCCACCCTGTGGGATGGGCATGGT	224	35	1 Base Change	0.05	0	MSSGNESCLFENGFISLFPCLVHVWEEWAGLGQIEDYLNFLEYLVWVFTPLVVVFILPFLIVILLYLSILFLHVYKRKNQLREAYSNNLWDGARKTLATLWDGHG	MSSGNESCLFENGSISLFPCLVHVWEEWAGLGQIEDYLNFLEYLVWVFTPLVVVFILPFLIVILLYLSILFLHVYKRKNQLREAYSNNLWDGARKTLATLWDGHG	ATGTCCAGTGGGAATGAGTCCTGTCTGTTTGAGAACGGATTCATCAGCCTCTTCCCCTGCCTGGTCCATGTGTGGGAGGAGTGGGCAGGACTCGGGCAGATCGAGGATTATCTCAACTTCCTGGAGTATCTGGTCTGGGTTTTCACACCGCTAGTCGTGGTCTTCATCCTGCCCTTTCTCATAGTGATTCTTCTCTATCTGTCAATACTTTTCCTCCATGTGTACAAACGCAAGAACCAGCTGAGGGAAGCATATTCCAATAACCTTTGGGATGGAGCAAGGAAAACTCTGGCCACCCTGTGGGATGGGCATGGT	ATGTCCAGTGGGAATGAGTCCTGTCTGTTTGAGAACGGATCCATCAGCCTCTTCCCCTGCCTGGTCCATGTGTGGGAGGAGTGGGCAGGACTCGGGCAGATCGAGGATTATCTCAACTTCCTGGAGTATCTGGTCTGGGTTTTCACACCGCTAGTCGTGGTCTTCATCCTGCCCTTTCTCATAGTGATTCTTCTCTATCTGTCAATACTTTTCCTCCATGTGTACAAACGCAAGAACCAGCTGAGGGAAGCATATTCCAATAACCTTTGGGATGGAGCAAGGAAAACTCTGGCCACCCTGTGGGATGGGCATGGT
ATGTCCAGTGGGAATGAGTCCTGTCTGTTTGAGAACGGATCCATCAGCCTCTTCCCCTGCCTGGTCCATGTGTGGGAGGAGTAGGCAGGACTCGGGCAGATCGAGGATTATCTCAACTTCCTGGAGTATCTGGTCTGGGTTTTCACACCGCTAGTCGTGGTCTTCATCCTGCCCTTTCTCATAGTGATTCTTCTCTATCTGTCAATACTTTTCCTCCATGTGTACAAACGCAAGAACCAGCTGAGGGAAGCATATTCCAATAACCTTTGGGATGGAGCAAGGAAAACTCTGGCCACCCTGTGGGATGGGCATGGT	223	35	1 Base Change	0.05	0	MSSGNESCLFENGSISLFPCLVHVWEE*	MSSGNESCLFENGSISLFPCLVHVWEEWAGLGQIEDYLNFLEYLVWVFTPLVVVFILPFLIVILLYLSILFLHVYKRKNQLREAYSNNLWDGARKTLATLWDGHG	ATGTCCAGTGGGAATGAGTCCTGTCTGTTTGAGAACGGATCCATCAGCCTCTTCCCCTGCCTGGTCCATGTGTGGGAGGAGTAGGCAGGACTCGGGCAGATCGAGGATTATCTCAACTTCCTGGAGTATCTGGTCTGGGTTTTCACACCGCTAGTCGTGGTCTTCATCCTGCCCTTTCTCATAGTGATTCTTCTCTATCTGTCAATACTTTTCCTCCATGTGTACAAACGCAAGAACCAGCTGAGGGAAGCATATTCCAATAACCTTTGGGATGGAGCAAGGAAAACTCTGGCCACCCTGTGGGATGGGCATGGT	ATGTCCAGTGGGAATGAGTCCTGTCTGTTTGAGAACGGATCCATCAGCCTCTTCCCCTGCCTGGTCCATGTGTGGGAGGAGTGGGCAGGACTCGGGCAGATCGAGGATTATCTCAACTTCCTGGAGTATCTGGTCTGGGTTTTCACACCGCTAGTCGTGGTCTTCATCCTGCCCTTTCTCATAGTGATTCTTCTCTATCTGTCAATACTTTTCCTCCATGTGTACAAACGCAAGAACCAGCTGAGGGAAGCATATTCCAATAACCTTTGGGATGGAGCAAGGAAAACTCTGGCCACCCTGTGGGATGGGCATGGT
ATGTCCAGTGGGAATGAGTCCTGTCTGTTTGAGAACGGATCCATCAGCCTCTTCCCCTGCCTGGTCCATGTGTGGGAGGAGTGGGCAGGACTCGGGCAGATCGAGGATTATCTCAACTTCCTGGAGTATCTGGTCTGGGTTTTCACACCGCTAGTCGTGGTCTTCATCCTGCCCTTTCTCATAGTGATTCTTCTCTATCTGTCAATACTTTTCCTCCATGTGTACAAACGCAAGAACCAGCTGAGAGAAGCATATTCCAATAACCTTTGGGATGGAGCAAGGAAAACTCTGGCCACCCTGTGGGATGGGCATGGT	223	35	1 Base Change	0.05	0	MSSGNESCLFENGSISLFPCLVHVWEEWAGLGQIEDYLNFLEYLVWVFTPLVVVFILPFLIVILLYLSILFLHVYKRKNQLREAYSNNLWDGARKTLATLWDGHG	MSSGNESCLFENGSISLFPCLVHVWEEWAGLGQIEDYLNFLEYLVWVFTPLVVVFILPFLIVILLYLSILFLHVYKRKNQLREAYSNNLWDGARKTLATLWDGHG	ATGTCCAGTGGGAATGAGTCCTGTCTGTTTGAGAACGGATCCATCAGCCTCTTCCCCTGCCTGGTCCATGTGTGGGAGGAGTGGGCAGGACTCGGGCAGATCGAGGATTATCTCAACTTCCTGGAGTATCTGGTCTGGGTTTTCACACCGCTAGTCGTGGTCTTCATCCTGCCCTTTCTCATAGTGATTCTTCTCTATCTGTCAATACTTTTCCTCCATGTGTACAAACGCAAGAACCAGCTGAGAGAAGCATATTCCAATAACCTTTGGGATGGAGCAAGGAAAACTCTGGCCACCCTGTGGGATGGGCATGGT	ATGTCCAGTGGGAATGAGTCCTGTCTGTTTGAGAACGGATCCATCAGCCTCTTCCCCTGCCTGGTCCATGTGTGGGAGGAGTGGGCAGGACTCGGGCAGATCGAGGATTATCTCAACTTCCTGGAGTATCTGGTCTGGGTTTTCACACCGCTAGTCGTGGTCTTCATCCTGCCCTTTCTCATAGTGATTCTTCTCTATCTGTCAATACTTTTCCTCCATGTGTACAAACGCAAGAACCAGCTGAGGGAAGCATATTCCAATAACCTTTGGGATGGAGCAAGGAAAACTCTGGCCACCCTGTGGGATGGGCATGGT
ATGTCCAGTGGGAATGAGTCCTGTCTGTTTGAGAACGGATCCATCAGCCTCTTCCCCTGCCTGGTCCATGTGTGGGAGGAGTGGGCAGGACTCGGGCAGATCGAGGATTATCTCAACTTCCTGGAGTATCTGGTCTGGGTTTTCACACCGCTAGTCGTGGTCTTCATCCTGCCCTTTCTCATAGTGATTCTTCTCTATCTGTCAATACTTTTCCTCCATGTGTACAAACGCAAGAACCAGCTGAGGAAAGCATATTCCAATAACCTTTGGGATGGAGCAAGGAAAACTCTGGCCACCCTGTGGGATGGGCATGGT	223	35	1 Base Change	0.05	0	MSSGNESCLFENGSISLFPCLVHVWEEWAGLGQIEDYLNFLEYLVWVFTPLVVVFILPFLIVILLYLSILFLHVYKRKNQLRKAYSNNLWDGARKTLATLWDGHG	MSSGNESCLFENGSISLFPCLVHVWEEWAGLGQIEDYLNFLEYLVWVFTPLVVVFILPFLIVILLYLSILFLHVYKRKNQLREAYSNNLWDGARKTLATLWDGHG	ATGTCCAGTGGGAATGAGTCCTGTCTGTTTGAGAACGGATCCATCAGCCTCTTCCCCTGCCTGGTCCATGTGTGGGAGGAGTGGGCAGGACTCGGGCAGATCGAGGATTATCTCAACTTCCTGGAGTATCTGGTCTGGGTTTTCACACCGCTAGTCGTGGTCTTCATCCTGCCCTTTCTCATAGTGATTCTTCTCTATCTGTCAATACTTTTCCTCCATGTGTACAAACGCAAGAACCAGCTGAGGAAAGCATATTCCAATAACCTTTGGGATGGAGCAAGGAAAACTCTGGCCACCCTGTGGGATGGGCATGGT	ATGTCCAGTGGGAATGAGTCCTGTCTGTTTGAGAACGGATCCATCAGCCTCTTCCCCTGCCTGGTCCATGTGTGGGAGGAGTGGGCAGGACTCGGGCAGATCGAGGATTATCTCAACTTCCTGGAGTATCTGGTCTGGGTTTTCACACCGCTAGTCGTGGTCTTCATCCTGCCCTTTCTCATAGTGATTCTTCTCTATCTGTCAATACTTTTCCTCCATGTGTACAAACGCAAGAACCAGCTGAGGGAAGCATATTCCAATAACCTTTGGGATGGAGCAAGGAAAACTCTGGCCACCCTGTGGGATGGGCATGGT
ATGTCCAGTGGGAATGAGTCCTGTCTGTTTGAGAATGGATCCATCAGCCTCTTCCCCTGCCTGGTCCATGTGTGGGAGGAGTGGGCAGGACTCGGGCAGATCGAGGATTACCTCAACTTCCTGGAGTATCTGGTCTGGGTTTTCACACCGCTAGTCGTGGTCTTCATCCTGCCCTTTCTCATAGTGATTCTTCTCTATCTGTCAATACTTTTCCTCCATGTGTACAAACGCAAGAACCAGCTAAGGGAAGCATATTCCAATAACCTTTGGGATGGAGCAAGGAAAACTCTGGCCACCCTGTGGGATGGGCATGGT	223	35	3 Base Changes	0.05	0	MSSGNESCLFENGSISLFPCLVHVWEEWAGLGQIEDYLNFLEYLVWVFTPLVVVFILPFLIVILLYLSILFLHVYKRKNQLREAYSNNLWDGARKTLATLWDGHG	MSSGNESCLFENGSISLFPCLVHVWEEWAGLGQIEDYLNFLEYLVWVFTPLVVVFILPFLIVILLYLSILFLHVYKRKNQLREAYSNNLWDGARKTLATLWDGHG	ATGTCCAGTGGGAATGAGTCCTGTCTGTTTGAGAATGGATCCATCAGCCTCTTCCCCTGCCTGGTCCATGTGTGGGAGGAGTGGGCAGGACTCGGGCAGATCGAGGATTACCTCAACTTCCTGGAGTATCTGGTCTGGGTTTTCACACCGCTAGTCGTGGTCTTCATCCTGCCCTTTCTCATAGTGATTCTTCTCTATCTGTCAATACTTTTCCTCCATGTGTACAAACGCAAGAACCAGCTAAGGGAAGCATATTCCAATAACCTTTGGGATGGAGCAAGGAAAACTCTGGCCACCCTGTGGGATGGGCATGGT	ATGTCCAGTGGGAATGAGTCCTGTCTGTTTGAGAACGGATCCATCAGCCTCTTCCCCTGCCTGGTCCATGTGTGGGAGGAGTGGGCAGGACTCGGGCAGATCGAGGATTATCTCAACTTCCTGGAGTATCTGGTCTGGGTTTTCACACCGCTAGTCGTGGTCTTCATCCTGCCCTTTCTCATAGTGATTCTTCTCTATCTGTCAATACTTTTCCTCCATGTGTACAAACGCAAGAACCAGCTGAGGGAAGCATATTCCAATAACCTTTGGGATGGAGCAAGGAAAACTCTGGCCACCCTGTGGGATGGGCATGGT
ATGTCCAGCGGGAATGAGTCCTGTCTGTTTGAGAACGGATCCATCAGCCTCTTCCCCTGCCTGGTCCATGTGTGGGAGGAGTGGGCAGGACTCGGGCAGATCGAGGATTATCTCAACTTCCTGGAGTATCTGGTCTGGGTTTTCACACCGCTAGTCGTGGTCTTCATCCTGCCCTTTCTCATAGTGATTCTTCTCTATCTGTCAATACTTTTCCTCCATGTGTACAAACGCAAGAACCAGCTGAGGGAAGCATATTCCAATAACCTTTGGGATGGAGCAAGGAAAACTCTGGCCACCCTGTGGGATGGGCATGGT	221	35	1 Base Change	0.05	0	MSSGNESCLFENGSISLFPCLVHVWEEWAGLGQIEDYLNFLEYLVWVFTPLVVVFILPFLIVILLYLSILFLHVYKRKNQLREAYSNNLWDGARKTLATLWDGHG	MSSGNESCLFENGSISLFPCLVHVWEEWAGLGQIEDYLNFLEYLVWVFTPLVVVFILPFLIVILLYLSILFLHVYKRKNQLREAYSNNLWDGARKTLATLWDGHG	ATGTCCAGCGGGAATGAGTCCTGTCTGTTTGAGAACGGATCCATCAGCCTCTTCCCCTGCCTGGTCCATGTGTGGGAGGAGTGGGCAGGACTCGGGCAGATCGAGGATTATCTCAACTTCCTGGAGTATCTGGTCTGGGTTTTCACACCGCTAGTCGTGGTCTTCATCCTGCCCTTTCTCATAGTGATTCTTCTCTATCTGTCAATACTTTTCCTCCATGTGTACAAACGCAAGAACCAGCTGAGGGAAGCATATTCCAATAACCTTTGGGATGGAGCAAGGAAAACTCTGGCCACCCTGTGGGATGGGCATGGT	ATGTCCAGTGGGAATGAGTCCTGTCTGTTTGAGAACGGATCCATCAGCCTCTTCCCCTGCCTGGTCCATGTGTGGGAGGAGTGGGCAGGACTCGGGCAGATCGAGGATTATCTCAACTTCCTGGAGTATCTGGTCTGGGTTTTCACACCGCTAGTCGTGGTCTTCATCCTGCCCTTTCTCATAGTGATTCTTCTCTATCTGTCAATACTTTTCCTCCATGTGTACAAACGCAAGAACCAGCTGAGGGAAGCATATTCCAATAACCTTTGGGATGGAGCAAGGAAAACTCTGGCCACCCTGTGGGATGGGCATGGT
ATGTCCAGTGGGAATGAGTCCTGTCTGTTTGAGAACGGATCCATCAGCCTCTTCCCCTGCCTGGTCCATGTGTGGGAGGAGTGGGCAGGACTCGGGCAGATCGAGGATTATCTCAACTTCCTGGAGTATCTGGTCTGGGTTTTCACACCGCTAGTCGTGGTCTTCATCCTGCCCTTTCTCATAGTGATTCTTCTCTATCTGTCAACACTTTTCCTCCATGTGTACAAACGCAAGAACCAGCTGAGGGAAGCATATTCCAATAACCTTTGGGATGGAGCAAGGAAAACTCTGGCCACCCTGTGGGATGGGCATGGT	221	35	1 Base Change	0.05	0	MSSGNESCLFENGSISLFPCLVHVWEEWAGLGQIEDYLNFLEYLVWVFTPLVVVFILPFLIVILLYLSTLFLHVYKRKNQLREAYSNNLWDGARKTLATLWDGHG	MSSGNESCLFENGSISLFPCLVHVWEEWAGLGQIEDYLNFLEYLVWVFTPLVVVFILPFLIVILLYLSILFLHVYKRKNQLREAYSNNLWDGARKTLATLWDGHG	ATGTCCAGTGGGAATGAGTCCTGTCTGTTTGAGAACGGATCCATCAGCCTCTTCCCCTGCCTGGTCCATGTGTGGGAGGAGTGGGCAGGACTCGGGCAGATCGAGGATTATCTCAACTTCCTGGAGTATCTGGTCTGGGTTTTCACACCGCTAGTCGTGGTCTTCATCCTGCCCTTTCTCATAGTGATTCTTCTCTATCTGTCAACACTTTTCCTCCATGTGTACAAACGCAAGAACCAGCTGAGGGAAGCATATTCCAATAACCTTTGGGATGGAGCAAGGAAAACTCTGGCCACCCTGTGGGATGGGCATGGT	ATGTCCAGTGGGAATGAGTCCTGTCTGTTTGAGAACGGATCCATCAGCCTCTTCCCCTGCCTGGTCCATGTGTGGGAGGAGTGGGCAGGACTCGGGCAGATCGAGGATTATCTCAACTTCCTGGAGTATCTGGTCTGGGTTTTCACACCGCTAGTCGTGGTCTTCATCCTGCCCTTTCTCATAGTGATTCTTCTCTATCTGTCAATACTTTTCCTCCATGTGTACAAACGCAAGAACCAGCTGAGGGAAGCATATTCCAATAACCTTTGGGATGGAGCAAGGAAAACTCTGGCCACCCTGTGGGATGGGCATGGT
ATGTCCAGTGGGAATGAGTCCTGTCTGTTTGAGAACGGATCCATCAGCCTCTTCTCCTGCCTGGTCCATGTGTGGGAGGAGTGGGCAGGACTCGGGCAGATCGAGGATTATCTCAACTTCCTGGAGTATCTGGTCTGGGTTTTCACACCGCTAGTCGTGGTCTTCATCCTGCCCTTTCTCATAGTGATTCTTCTCTATCTGTCAATACTTTTCCTCCATGTGTACAAACGCAAGAACCAGCTGAGGGAAGCATATTCCAATAACCTTTGGGATGGAGCAAGGAAAACTCTGGCCACCCTGTGGGATGGGCATGGT	221	35	1 Base Change	0.05	0	MSSGNESCLFENGSISLFSCLVHVWEEWAGLGQIEDYLNFLEYLVWVFTPLVVVFILPFLIVILLYLSILFLHVYKRKNQLREAYSNNLWDGARKTLATLWDGHG	MSSGNESCLFENGSISLFPCLVHVWEEWAGLGQIEDYLNFLEYLVWVFTPLVVVFILPFLIVILLYLSILFLHVYKRKNQLREAYSNNLWDGARKTLATLWDGHG	ATGTCCAGTGGGAATGAGTCCTGTCTGTTTGAGAACGGATCCATCAGCCTCTTCTCCTGCCTGGTCCATGTGTGGGAGGAGTGGGCAGGACTCGGGCAGATCGAGGATTATCTCAACTTCCTGGAGTATCTGGTCTGGGTTTTCACACCGCTAGTCGTGGTCTTCATCCTGCCCTTTCTCATAGTGATTCTTCTCTATCTGTCAATACTTTTCCTCCATGTGTACAAACGCAAGAACCAGCTGAGGGAAGCATATTCCAATAACCTTTGGGATGGAGCAAGGAAAACTCTGGCCACCCTGTGGGATGGGCATGGT	ATGTCCAGTGGGAATGAGTCCTGTCTGTTTGAGAACGGATCCATCAGCCTCTTCCCCTGCCTGGTCCATGTGTGGGAGGAGTGGGCAGGACTCGGGCAGATCGAGGATTATCTCAACTTCCTGGAGTATCTGGTCTGGGTTTTCACACCGCTAGTCGTGGTCTTCATCCTGCCCTTTCTCATAGTGATTCTTCTCTATCTGTCAATACTTTTCCTCCATGTGTACAAACGCAAGAACCAGCTGAGGGAAGCATATTCCAATAACCTTTGGGATGGAGCAAGGAAAACTCTGGCCACCCTGTGGGATGGGCATGGT
ATGTCCAGTGGGAATGAGTCCTGTCTGTTTGAGAACGGATCCATCAGCCTCTTCCCCTGCCTGGTCCATGTGTGGGAGGAGTGGGCAGGACTCGGGCAGATCGAGGATTATCTCAACTTCCTGGAGTATCTGGTCTGGGTTTTCACACCGCTAGTCGTGGTCTTCATCCTGCCCTTTCTCATAGTGATTCTTCTCTATCTGTCAATACTTTTCCTCCATGTGTACAAACGCAAGAATCAGCTGAGGGAAGCATATTCCAATAACCTTTGGGATGGAGCAAGGAAAACTCTGGCCACCCTGTGGGATGGGCATGGT	220	35	1 Base Change	0.05	0	MSSGNESCLFENGSISLFPCLVHVWEEWAGLGQIEDYLNFLEYLVWVFTPLVVVFILPFLIVILLYLSILFLHVYKRKNQLREAYSNNLWDGARKTLATLWDGHG	MSSGNESCLFENGSISLFPCLVHVWEEWAGLGQIEDYLNFLEYLVWVFTPLVVVFILPFLIVILLYLSILFLHVYKRKNQLREAYSNNLWDGARKTLATLWDGHG	ATGTCCAGTGGGAATGAGTCCTGTCTGTTTGAGAACGGATCCATCAGCCTCTTCCCCTGCCTGGTCCATGTGTGGGAGGAGTGGGCAGGACTCGGGCAGATCGAGGATTATCTCAACTTCCTGGAGTATCTGGTCTGGGTTTTCACACCGCTAGTCGTGGTCTTCATCCTGCCCTTTCTCATAGTGATTCTTCTCTATCTGTCAATACTTTTCCTCCATGTGTACAAACGCAAGAATCAGCTGAGGGAAGCATATTCCAATAACCTTTGGGATGGAGCAAGGAAAACTCTGGCCACCCTGTGGGATGGGCATGGT	ATGTCCAGTGGGAATGAGTCCTGTCTGTTTGAGAACGGATCCATCAGCCTCTTCCCCTGCCTGGTCCATGTGTGGGAGGAGTGGGCAGGACTCGGGCAGATCGAGGATTATCTCAACTTCCTGGAGTATCTGGTCTGGGTTTTCACACCGCTAGTCGTGGTCTTCATCCTGCCCTTTCTCATAGTGATTCTTCTCTATCTGTCAATACTTTTCCTCCATGTGTACAAACGCAAGAACCAGCTGAGGGAAGCATATTCCAATAACCTTTGGGATGGAGCAAGGAAAACTCTGGCCACCCTGTGGGATGGGCATGGT
ATGTCCAGTGGGAATGAGTCCTGTCTGTTTGAGAACGGATCCATTAGCCTCTTCCCCTGCCTGGTCCATGTGTGGGAGGAGTGGGCAGGACTCGGGCAGATCGAGGATTATCTCAACTTCCTGGAGTATCTGGTCTGGGTTTTCACACCGCTAGTCGTGGTCTTCATCCTGCCCTTTCTCATAGTGATTCTTCTCTATCTGTCAATACTTTTCCTCCATGTGTACAAACGCAAGAACCAGCTGAGGGAAGCATATTCCAATAACCTTTGGGATGGAGCAAGGAAAACTCTGGCCACCCTGTGGGATGGGCATGGT	220	35	1 Base Change	0.05	0	MSSGNESCLFENGSISLFPCLVHVWEEWAGLGQIEDYLNFLEYLVWVFTPLVVVFILPFLIVILLYLSILFLHVYKRKNQLREAYSNNLWDGARKTLATLWDGHG	MSSGNESCLFENGSISLFPCLVHVWEEWAGLGQIEDYLNFLEYLVWVFTPLVVVFILPFLIVILLYLSILFLHVYKRKNQLREAYSNNLWDGARKTLATLWDGHG	ATGTCCAGTGGGAATGAGTCCTGTCTGTTTGAGAACGGATCCATTAGCCTCTTCCCCTGCCTGGTCCATGTGTGGGAGGAGTGGGCAGGACTCGGGCAGATCGAGGATTATCTCAACTTCCTGGAGTATCTGGTCTGGGTTTTCACACCGCTAGTCGTGGTCTTCATCCTGCCCTTTCTCATAGTGATTCTTCTCTATCTGTCAATACTTTTCCTCCATGTGTACAAACGCAAGAACCAGCTGAGGGAAGCATATTCCAATAACCTTTGGGATGGAGCAAGGAAAACTCTGGCCACCCTGTGGGATGGGCATGGT	ATGTCCAGTGGGAATGAGTCCTGTCTGTTTGAGAACGGATCCATCAGCCTCTTCCCCTGCCTGGTCCATGTGTGGGAGGAGTGGGCAGGACTCGGGCAGATCGAGGATTATCTCAACTTCCTGGAGTATCTGGTCTGGGTTTTCACACCGCTAGTCGTGGTCTTCATCCTGCCCTTTCTCATAGTGATTCTTCTCTATCTGTCAATACTTTTCCTCCATGTGTACAAACGCAAGAACCAGCTGAGGGAAGCATATTCCAATAACCTTTGGGATGGAGCAAGGAAAACTCTGGCCACCCTGTGGGATGGGCATGGT
ATGTCCAGTGGGAATGAGTCCTGTCTGTTTGAGAACGGATCCATCAGCCTCTTCCCCTGCCTGGTCCATGTGTGGGAGGAGTGGGCAGGACTCGGGCAGATCGAGGATTATCTCAACTTCCTGGAGTATCTGGTCTGGGTTTTCACACCGCTAGTCGTGGTCTTCATCCTGCCCTTTCTCATAGTGATTCTTCTCTATCTGTCAATACTTTTCCTCCATGTGTACAAACGCAAGAACCAGCTGAGGGAAGCATATTCCAATAACCTTTGGGATAGAGCAAGGAAAACTCTGGCCACCCTGTGGGATGGGCATGGT	218	35	1 Base Change	0.05	0	MSSGNESCLFENGSISLFPCLVHVWEEWAGLGQIEDYLNFLEYLVWVFTPLVVVFILPFLIVILLYLSILFLHVYKRKNQLREAYSNNLWDRARKTLATLWDGHG	MSSGNESCLFENGSISLFPCLVHVWEEWAGLGQIEDYLNFLEYLVWVFTPLVVVFILPFLIVILLYLSILFLHVYKRKNQLREAYSNNLWDGARKTLATLWDGHG	ATGTCCAGTGGGAATGAGTCCTGTCTGTTTGAGAACGGATCCATCAGCCTCTTCCCCTGCCTGGTCCATGTGTGGGAGGAGTGGGCAGGACTCGGGCAGATCGAGGATTATCTCAACTTCCTGGAGTATCTGGTCTGGGTTTTCACACCGCTAGTCGTGGTCTTCATCCTGCCCTTTCTCATAGTGATTCTTCTCTATCTGTCAATACTTTTCCTCCATGTGTACAAACGCAAGAACCAGCTGAGGGAAGCATATTCCAATAACCTTTGGGATAGAGCAAGGAAAACTCTGGCCACCCTGTGGGATGGGCATGGT	ATGTCCAGTGGGAATGAGTCCTGTCTGTTTGAGAACGGATCCATCAGCCTCTTCCCCTGCCTGGTCCATGTGTGGGAGGAGTGGGCAGGACTCGGGCAGATCGAGGATTATCTCAACTTCCTGGAGTATCTGGTCTGGGTTTTCACACCGCTAGTCGTGGTCTTCATCCTGCCCTTTCTCATAGTGATTCTTCTCTATCTGTCAATACTTTTCCTCCATGTGTACAAACGCAAGAACCAGCTGAGGGAAGCATATTCCAATAACCTTTGGGATGGAGCAAGGAAAACTCTGGCCACCCTGTGGGATGGGCATGGT
ATGTCCAGTGGGAATGAGTCCTGTCTGTTTGAGAACGGATCCATCAGCCTCTTCCCCTGCCTGGTCCATGTGTGGGAGGAGTGGGCAGGACTCGGGCAGATCGAGGATTATCTCAACTTCCTGGAGTATCTGGTCTGGGTTTTCACACCGCTAGTCGTGGTCTTCATCCTGCCCTTTCTCATAGTGATTCTTCTCTGTCTGTCAATACTTTTCCTCCATGTGTACAAACGCAAGAACCAGCTGAGGGAAGCATATTCCAATAACCTTTGGGATGGAGCAAGGAAAACTCTGGCCACCCTGTGGGATGGGCATGGT	218	35	1 Base Change	0.05	0	MSSGNESCLFENGSISLFPCLVHVWEEWAGLGQIEDYLNFLEYLVWVFTPLVVVFILPFLIVILLCLSILFLHVYKRKNQLREAYSNNLWDGARKTLATLWDGHG	MSSGNESCLFENGSISLFPCLVHVWEEWAGLGQIEDYLNFLEYLVWVFTPLVVVFILPFLIVILLYLSILFLHVYKRKNQLREAYSNNLWDGARKTLATLWDGHG	ATGTCCAGTGGGAATGAGTCCTGTCTGTTTGAGAACGGATCCATCAGCCTCTTCCCCTGCCTGGTCCATGTGTGGGAGGAGTGGGCAGGACTCGGGCAGATCGAGGATTATCTCAACTTCCTGGAGTATCTGGTCTGGGTTTTCACACCGCTAGTCGTGGTCTTCATCCTGCCCTTTCTCATAGTGATTCTTCTCTGTCTGTCAATACTTTTCCTCCATGTGTACAAACGCAAGAACCAGCTGAGGGAAGCATATTCCAATAACCTTTGGGATGGAGCAAGGAAAACTCTGGCCACCCTGTGGGATGGGCATGGT	ATGTCCAGTGGGAATGAGTCCTGTCTGTTTGAGAACGGATCCATCAGCCTCTTCCCCTGCCTGGTCCATGTGTGGGAGGAGTGGGCAGGACTCGGGCAGATCGAGGATTATCTCAACTTCCTGGAGTATCTGGTCTGGGTTTTCACACCGCTAGTCGTGGTCTTCATCCTGCCCTTTCTCATAGTGATTCTTCTCTATCTGTCAATACTTTTCCTCCATGTGTACAAACGCAAGAACCAGCTGAGGGAAGCATATTCCAATAACCTTTGGGATGGAGCAAGGAAAACTCTGGCCACCCTGTGGGATGGGCATGGT
ATGTCCAGTGGGAATGAGTCCTGTCTGTTTGAGAACGGATCCATCAGCCTCTTCCCCTGCCTGGTCCATGTGTGGGAGGAGTGGGCAGGACTCGGGCAGATCGAGGATTATCTCAACTTCCTGGAGTATCTGGTCTGGGTTTTCATACCGCTAGTCGTGGTCTTCATCCTGCCCTTTCTCATAGTGATTCTTCTCTATCTGTCAATACTTTTCCTCCATGTGTACAAACGCAAGAACCAGCTGAGGGAAGCATATTCCAATAACCTTTGGGATGGAGCAAGGAAAACTCTGGCCACCCTGTGGGATGGGCATGGT	218	35	1 Base Change	0.05	0	MSSGNESCLFENGSISLFPCLVHVWEEWAGLGQIEDYLNFLEYLVWVFIPLVVVFILPFLIVILLYLSILFLHVYKRKNQLREAYSNNLWDGARKTLATLWDGHG	MSSGNESCLFENGSISLFPCLVHVWEEWAGLGQIEDYLNFLEYLVWVFTPLVVVFILPFLIVILLYLSILFLHVYKRKNQLREAYSNNLWDGARKTLATLWDGHG	ATGTCCAGTGGGAATGAGTCCTGTCTGTTTGAGAACGGATCCATCAGCCTCTTCCCCTGCCTGGTCCATGTGTGGGAGGAGTGGGCAGGACTCGGGCAGATCGAGGATTATCTCAACTTCCTGGAGTATCTGGTCTGGGTTTTCATACCGCTAGTCGTGGTCTTCATCCTGCCCTTTCTCATAGTGATTCTTCTCTATCTGTCAATACTTTTCCTCCATGTGTACAAACGCAAGAACCAGCTGAGGGAAGCATATTCCAATAACCTTTGGGATGGAGCAAGGAAAACTCTGGCCACCCTGTGGGATGGGCATGGT	ATGTCCAGTGGGAATGAGTCCTGTCTGTTTGAGAACGGATCCATCAGCCTCTTCCCCTGCCTGGTCCATGTGTGGGAGGAGTGGGCAGGACTCGGGCAGATCGAGGATTATCTCAACTTCCTGGAGTATCTGGTCTGGGTTTTCACACCGCTAGTCGTGGTCTTCATCCTGCCCTTTCTCATAGTGATTCTTCTCTATCTGTCAATACTTTTCCTCCATGTGTACAAACGCAAGAACCAGCTGAGGGAAGCATATTCCAATAACCTTTGGGATGGAGCAAGGAAAACTCTGGCCACCCTGTGGGATGGGCATGGT
ATGTCCAATGGGAATGAGTCCTGTCTGTTTGAGAACGGATCCATCAGCCTCTTCCCCTGCCTGGTCCATGTGTGGGAGGAGTGGGCAGGACTCGGGCAGATCGAGGATTATCTCAACTTCCTGGAGTATCTGGTCTGGGTTTTCACACCGCTAGTCGTGGTCTTCATCCTGCCCTTTCTCATAGTGATTCTTCTCTATCTGTCAATACTTTTCCTCCATGTGTACAAACGCAAGAACCAGCTGAGGGAAGCATATTCCAATAACCTTTGGGATGGAGCAAGGAAAACTCTGGCCACCCTGTGGGATGGGCATGGT	216	35	1 Base Change	0.05	0	MSNGNESCLFENGSISLFPCLVHVWEEWAGLGQIEDYLNFLEYLVWVFTPLVVVFILPFLIVILLYLSILFLHVYKRKNQLREAYSNNLWDGARKTLATLWDGHG	MSSGNESCLFENGSISLFPCLVHVWEEWAGLGQIEDYLNFLEYLVWVFTPLVVVFILPFLIVILLYLSILFLHVYKRKNQLREAYSNNLWDGARKTLATLWDGHG	ATGTCCAATGGGAATGAGTCCTGTCTGTTTGAGAACGGATCCATCAGCCTCTTCCCCTGCCTGGTCCATGTGTGGGAGGAGTGGGCAGGACTCGGGCAGATCGAGGATTATCTCAACTTCCTGGAGTATCTGGTCTGGGTTTTCACACCGCTAGTCGTGGTCTTCATCCTGCCCTTTCTCATAGTGATTCTTCTCTATCTGTCAATACTTTTCCTCCATGTGTACAAACGCAAGAACCAGCTGAGGGAAGCATATTCCAATAACCTTTGGGATGGAGCAAGGAAAACTCTGGCCACCCTGTGGGATGGGCATGGT	ATGTCCAGTGGGAATGAGTCCTGTCTGTTTGAGAACGGATCCATCAGCCTCTTCCCCTGCCTGGTCCATGTGTGGGAGGAGTGGGCAGGACTCGGGCAGATCGAGGATTATCTCAACTTCCTGGAGTATCTGGTCTGGGTTTTCACACCGCTAGTCGTGGTCTTCATCCTGCCCTTTCTCATAGTGATTCTTCTCTATCTGTCAATACTTTTCCTCCATGTGTACAAACGCAAGAACCAGCTGAGGGAAGCATATTCCAATAACCTTTGGGATGGAGCAAGGAAAACTCTGGCCACCCTGTGGGATGGGCATGGT
ATGTCCAGTGGGAATGAGTCCTGTCTGTTTGAGAACGGATCCATCAGCCTCTTCCCCTGCCTGGTCCATGTGTGGGAGGAGTGGGCAGGACTCGGGCAGATCGAGGATTATCTCAACTTCCTGGAGTATCTGGTCTGGGTTTTCACACCGCTAGTCGTGGTCTTCATCCTGCCCTTTCTCATAGTGATTCTTCTCTATCTGTCAATACTTTTCCTCCATGTGCACAAACGCAAGAACCAGCTGAGGGAAGCATATTCCAATAACCTTTGGGATGGAGCAAGGAAAACTCTGGCCACCCTGTGGGATGGGCATGGT	216	35	1 Base Change	0.05	0	MSSGNESCLFENGSISLFPCLVHVWEEWAGLGQIEDYLNFLEYLVWVFTPLVVVFILPFLIVILLYLSILFLHVHKRKNQLREAYSNNLWDGARKTLATLWDGHG	MSSGNESCLFENGSISLFPCLVHVWEEWAGLGQIEDYLNFLEYLVWVFTPLVVVFILPFLIVILLYLSILFLHVYKRKNQLREAYSNNLWDGARKTLATLWDGHG	ATGTCCAGTGGGAATGAGTCCTGTCTGTTTGAGAACGGATCCATCAGCCTCTTCCCCTGCCTGGTCCATGTGTGGGAGGAGTGGGCAGGACTCGGGCAGATCGAGGATTATCTCAACTTCCTGGAGTATCTGGTCTGGGTTTTCACACCGCTAGTCGTGGTCTTCATCCTGCCCTTTCTCATAGTGATTCTTCTCTATCTGTCAATACTTTTCCTCCATGTGCACAAACGCAAGAACCAGCTGAGGGAAGCATATTCCAATAACCTTTGGGATGGAGCAAGGAAAACTCTGGCCACCCTGTGGGATGGGCATGGT	ATGTCCAGTGGGAATGAGTCCTGTCTGTTTGAGAACGGATCCATCAGCCTCTTCCCCTGCCTGGTCCATGTGTGGGAGGAGTGGGCAGGACTCGGGCAGATCGAGGATTATCTCAACTTCCTGGAGTATCTGGTCTGGGTTTTCACACCGCTAGTCGTGGTCTTCATCCTGCCCTTTCTCATAGTGATTCTTCTCTATCTGTCAATACTTTTCCTCCATGTGTACAAACGCAAGAACCAGCTGAGGGAAGCATATTCCAATAACCTTTGGGATGGAGCAAGGAAAACTCTGGCCACCCTGTGGGATGGGCATGGT
ATGTCCAGTGGGAATGAGTCCTGTCTGTTTGAGAACGGATCCATCAGCCTCTTCCCCTGCCTGGTCCATGTGTGGGAGGAGTGGGCAGGACTCGGGCAGATCGAGGATTATCTCAACTTCCTGGAGTATCTGGTCTGGGTTTTCACACCGCTAGTCGTGGTCTTCATTCTGCCCTTTCTCATAGTGATTCTTCTCTATCTGTCAATACTTTTCCTCCATGTGTACAAACGCAAGAACCAGCTGAGGGAAGCATATTCCAATAACCTTTGGGATGGAGCAAGGAAAACTCTGGCCACCCTGTGGGATGGGCATGGT	216	35	1 Base Change	0.05	0	MSSGNESCLFENGSISLFPCLVHVWEEWAGLGQIEDYLNFLEYLVWVFTPLVVVFILPFLIVILLYLSILFLHVYKRKNQLREAYSNNLWDGARKTLATLWDGHG	MSSGNESCLFENGSISLFPCLVHVWEEWAGLGQIEDYLNFLEYLVWVFTPLVVVFILPFLIVILLYLSILFLHVYKRKNQLREAYSNNLWDGARKTLATLWDGHG	ATGTCCAGTGGGAATGAGTCCTGTCTGTTTGAGAACGGATCCATCAGCCTCTTCCCCTGCCTGGTCCATGTGTGGGAGGAGTGGGCAGGACTCGGGCAGATCGAGGATTATCTCAACTTCCTGGAGTATCTGGTCTGGGTTTTCACACCGCTAGTCGTGGTCTTCATTCTGCCCTTTCTCATAGTGATTCTTCTCTATCTGTCAATACTTTTCCTCCATGTGTACAAACGCAAGAACCAGCTGAGGGAAGCATATTCCAATAACCTTTGGGATGGAGCAAGGAAAACTCTGGCCACCCTGTGGGATGGGCATGGT	ATGTCCAGTGGGAATGAGTCCTGTCTGTTTGAGAACGGATCCATCAGCCTCTTCCCCTGCCTGGTCCATGTGTGGGAGGAGTGGGCAGGACTCGGGCAGATCGAGGATTATCTCAACTTCCTGGAGTATCTGGTCTGGGTTTTCACACCGCTAGTCGTGGTCTTCATCCTGCCCTTTCTCATAGTGATTCTTCTCTATCTGTCAATACTTTTCCTCCATGTGTACAAACGCAAGAACCAGCTGAGGGAAGCATATTCCAATAACCTTTGGGATGGAGCAAGGAAAACTCTGGCCACCCTGTGGGATGGGCATGGT
ATGTCCAGTGGGAATGAGTCCTGTCTGTTTGAGAACGGATCCATCAGCCTCTTCCCCTGCCTGGTCCATGTGTGGGAGGAGTGGGCAGGACTCGGGCAGATCGAGGATTATCTCAACTTCCTGGAGTATCTGGTCTGGGTTTTCACACCGCTAGTCGTGGTCTTCATCCTGCCCTTTCTCATAGTGATTCTTCTCTATCTGTCAATACTTTTCCTCCATGTGTACAAACGCAAGAACCAGCTGAGGGAAGCATATTCCAATAACCTTTGGGATGGAGCAAGGAAAACTCTAGCCACCCTGTGGGATGGGCATGGT	215	35	1 Base Change	0.05	0	MSSGNESCLFENGSISLFPCLVHVWEEWAGLGQIEDYLNFLEYLVWVFTPLVVVFILPFLIVILLYLSILFLHVYKRKNQLREAYSNNLWDGARKTLATLWDGHG	MSSGNESCLFENGSISLFPCLVHVWEEWAGLGQIEDYLNFLEYLVWVFTPLVVVFILPFLIVILLYLSILFLHVYKRKNQLREAYSNNLWDGARKTLATLWDGHG	ATGTCCAGTGGGAATGAGTCCTGTCTGTTTGAGAACGGATCCATCAGCCTCTTCCCCTGCCTGGTCCATGTGTGGGAGGAGTGGGCAGGACTCGGGCAGATCGAGGATTATCTCAACTTCCTGGAGTATCTGGTCTGGGTTTTCACACCGCTAGTCGTGGTCTTCATCCTGCCCTTTCTCATAGTGATTCTTCTCTATCTGTCAATACTTTTCCTCCATGTGTACAAACGCAAGAACCAGCTGAGGGAAGCATATTCCAATAACCTTTGGGATGGAGCAAGGAAAACTCTAGCCACCCTGTGGGATGGGCATGGT	ATGTCCAGTGGGAATGAGTCCTGTCTGTTTGAGAACGGATCCATCAGCCTCTTCCCCTGCCTGGTCCATGTGTGGGAGGAGTGGGCAGGACTCGGGCAGATCGAGGATTATCTCAACTTCCTGGAGTATCTGGTCTGGGTTTTCACACCGCTAGTCGTGGTCTTCATCCTGCCCTTTCTCATAGTGATTCTTCTCTATCTGTCAATACTTTTCCTCCATGTGTACAAACGCAAGAACCAGCTGAGGGAAGCATATTCCAATAACCTTTGGGATGGAGCAAGGAAAACTCTGGCCACCCTGTGGGATGGGCATGGT
ATGTCCAGTGGGAATGAGTCCTGTCTGTTTGAGAACGGATCCATCAGCCTCTTCCCCTGCCTGGTCCATGTGTGGGAGGAGTGGGCAGGACTCGGGCAGATCGAGGATTATCTCAACTTCCTGGAGTATCTGGTCTGGGTTTTCACACCGCTAGTCGTGGTCTTCATCCTGCCCTTTCTCATAGTGATTCTTCTCTATCTGTCAATACTTTTCCTCCATGTGTACAAACGCAAGAACCAGCTGAGGGAAGCATGTTCCAATAACCTTTGGGATGGAGCAAGGAAAACTCTGGCCACCCTGTGGGATGGGCATGGT	215	35	1 Base Change	0.05	0	MSSGNESCLFENGSISLFPCLVHVWEEWAGLGQIEDYLNFLEYLVWVFTPLVVVFILPFLIVILLYLSILFLHVYKRKNQLREACSNNLWDGARKTLATLWDGHG	MSSGNESCLFENGSISLFPCLVHVWEEWAGLGQIEDYLNFLEYLVWVFTPLVVVFILPFLIVILLYLSILFLHVYKRKNQLREAYSNNLWDGARKTLATLWDGHG	ATGTCCAGTGGGAATGAGTCCTGTCTGTTTGAGAACGGATCCATCAGCCTCTTCCCCTGCCTGGTCCATGTGTGGGAGGAGTGGGCAGGACTCGGGCAGATCGAGGATTATCTCAACTTCCTGGAGTATCTGGTCTGGGTTTTCACACCGCTAGTCGTGGTCTTCATCCTGCCCTTTCTCATAGTGATTCTTCTCTATCTGTCAATACTTTTCCTCCATGTGTACAAACGCAAGAACCAGCTGAGGGAAGCATGTTCCAATAACCTTTGGGATGGAGCAAGGAAAACTCTGGCCACCCTGTGGGATGGGCATGGT	ATGTCCAGTGGGAATGAGTCCTGTCTGTTTGAGAACGGATCCATCAGCCTCTTCCCCTGCCTGGTCCATGTGTGGGAGGAGTGGGCAGGACTCGGGCAGATCGAGGATTATCTCAACTTCCTGGAGTATCTGGTCTGGGTTTTCACACCGCTAGTCGTGGTCTTCATCCTGCCCTTTCTCATAGTGATTCTTCTCTATCTGTCAATACTTTTCCTCCATGTGTACAAACGCAAGAACCAGCTGAGGGAAGCATATTCCAATAACCTTTGGGATGGAGCAAGGAAAACTCTGGCCACCCTGTGGGATGGGCATGGT
ATGTCCAGTGGGAATGAGTCCTGTCTGTTTGAGAACGGATCCATCAGCCTCTTCCCCTGCCTGGTCCATGTGTGGGAGGAGTGGGCAGGACTCGGGCAGATCGAGGATTATCTCAACTTCCTGGAGTATCTGGTCTAGGTTTTCACACCGCTAGTCGTGGTCTTCATCCTGCCCTTTCTCATAGTGATTCTTCTCTATCTGTCAATACTTTTCCTCCATGTGTACAAACGCAAGAACCAGCTGAGGGAAGCATATTCCAATAACCTTTGGGATGGAGCAAGGAAAACTCTGGCCACCCTGTGGGATGGGCATGGT	214	35	1 Base Change	0.05	0	MSSGNESCLFENGSISLFPCLVHVWEEWAGLGQIEDYLNFLEYLV*	MSSGNESCLFENGSISLFPCLVHVWEEWAGLGQIEDYLNFLEYLVWVFTPLVVVFILPFLIVILLYLSILFLHVYKRKNQLREAYSNNLWDGARKTLATLWDGHG	ATGTCCAGTGGGAATGAGTCCTGTCTGTTTGAGAACGGATCCATCAGCCTCTTCCCCTGCCTGGTCCATGTGTGGGAGGAGTGGGCAGGACTCGGGCAGATCGAGGATTATCTCAACTTCCTGGAGTATCTGGTCTAGGTTTTCACACCGCTAGTCGTGGTCTTCATCCTGCCCTTTCTCATAGTGATTCTTCTCTATCTGTCAATACTTTTCCTCCATGTGTACAAACGCAAGAACCAGCTGAGGGAAGCATATTCCAATAACCTTTGGGATGGAGCAAGGAAAACTCTGGCCACCCTGTGGGATGGGCATGGT	ATGTCCAGTGGGAATGAGTCCTGTCTGTTTGAGAACGGATCCATCAGCCTCTTCCCCTGCCTGGTCCATGTGTGGGAGGAGTGGGCAGGACTCGGGCAGATCGAGGATTATCTCAACTTCCTGGAGTATCTGGTCTGGGTTTTCACACCGCTAGTCGTGGTCTTCATCCTGCCCTTTCTCATAGTGATTCTTCTCTATCTGTCAATACTTTTCCTCCATGTGTACAAACGCAAGAACCAGCTGAGGGAAGCATATTCCAATAACCTTTGGGATGGAGCAAGGAAAACTCTGGCCACCCTGTGGGATGGGCATGGT
ATGTCCAGTGGGAATGAGTCCTGTCTGTTTGAGAACGGATCCATCAGCCTCTTCCCCTGCCTGGTCCATGTGTGGGAGGAGTGGGCAGGACTCGGGCAGATCGAGGATTATCTCAACTTCCTGGAGTATCTGGTCTGGGTTTTCACACCGCTAGTCGTGGTCTTCATCCTGCCCTTTCTCATAGTGATTCTTCTCTATCTGTCAATACTTTTCCTCCATGTGTACAAACGCAAGAACCAGCTGAGGGAAGCATATTCCAATAACCTTTGGGATGGAGCAAGGAAAACTCTGGCCACCCTGTGGGATGGGTATGGT	214	35	1 Base Change	0.05	0	MSSGNESCLFENGSISLFPCLVHVWEEWAGLGQIEDYLNFLEYLVWVFTPLVVVFILPFLIVILLYLSILFLHVYKRKNQLREAYSNNLWDGARKTLATLWDGYG	MSSGNESCLFENGSISLFPCLVHVWEEWAGLGQIEDYLNFLEYLVWVFTPLVVVFILPFLIVILLYLSILFLHVYKRKNQLREAYSNNLWDGARKTLATLWDGHG	ATGTCCAGTGGGAATGAGTCCTGTCTGTTTGAGAACGGATCCATCAGCCTCTTCCCCTGCCTGGTCCATGTGTGGGAGGAGTGGGCAGGACTCGGGCAGATCGAGGATTATCTCAACTTCCTGGAGTATCTGGTCTGGGTTTTCACACCGCTAGTCGTGGTCTTCATCCTGCCCTTTCTCATAGTGATTCTTCTCTATCTGTCAATACTTTTCCTCCATGTGTACAAACGCAAGAACCAGCTGAGGGAAGCATATTCCAATAACCTTTGGGATGGAGCAAGGAAAACTCTGGCCACCCTGTGGGATGGGTATGGT	ATGTCCAGTGGGAATGAGTCCTGTCTGTTTGAGAACGGATCCATCAGCCTCTTCCCCTGCCTGGTCCATGTGTGGGAGGAGTGGGCAGGACTCGGGCAGATCGAGGATTATCTCAACTTCCTGGAGTATCTGGTCTGGGTTTTCACACCGCTAGTCGTGGTCTTCATCCTGCCCTTTCTCATAGTGATTCTTCTCTATCTGTCAATACTTTTCCTCCATGTGTACAAACGCAAGAACCAGCTGAGGGAAGCATATTCCAATAACCTTTGGGATGGAGCAAGGAAAACTCTGGCCACCCTGTGGGATGGGCATGGT
ATGTCCAGTGGGAATGAGTCCTGTCTGTTTGAGAACGGATCCATCAGCCTCTTCCCCTGCCTGGTCCATGTGTGGGAGGAGTGGGCAGGACTCGGGCAGATCGAGGATTATCTCAACTTCCTGGAGTATCTGGTCTGGGTTTTCACACCGCTAGTCGTGGTCTTCATCCTGCCCTTTCTCATAGTGATTCTTCTCTATCTGTCAATACTTTTCCTCCATGTGTACAAACGCAAGAACCAGCTGAGGGAAGCATATTCCAATAACCTTTGGGATGGAGCAAGGAAAACTCTGGCCACCCTGTGAGATGGGCATGGT	213	35	1 Base Change	0.05	0	MSSGNESCLFENGSISLFPCLVHVWEEWAGLGQIEDYLNFLEYLVWVFTPLVVVFILPFLIVILLYLSILFLHVYKRKNQLREAYSNNLWDGARKTLATL*	MSSGNESCLFENGSISLFPCLVHVWEEWAGLGQIEDYLNFLEYLVWVFTPLVVVFILPFLIVILLYLSILFLHVYKRKNQLREAYSNNLWDGARKTLATLWDGHG	ATGTCCAGTGGGAATGAGTCCTGTCTGTTTGAGAACGGATCCATCAGCCTCTTCCCCTGCCTGGTCCATGTGTGGGAGGAGTGGGCAGGACTCGGGCAGATCGAGGATTATCTCAACTTCCTGGAGTATCTGGTCTGGGTTTTCACACCGCTAGTCGTGGTCTTCATCCTGCCCTTTCTCATAGTGATTCTTCTCTATCTGTCAATACTTTTCCTCCATGTGTACAAACGCAAGAACCAGCTGAGGGAAGCATATTCCAATAACCTTTGGGATGGAGCAAGGAAAACTCTGGCCACCCTGTGAGATGGGCATGGT	ATGTCCAGTGGGAATGAGTCCTGTCTGTTTGAGAACGGATCCATCAGCCTCTTCCCCTGCCTGGTCCATGTGTGGGAGGAGTGGGCAGGACTCGGGCAGATCGAGGATTATCTCAACTTCCTGGAGTATCTGGTCTGGGTTTTCACACCGCTAGTCGTGGTCTTCATCCTGCCCTTTCTCATAGTGATTCTTCTCTATCTGTCAATACTTTTCCTCCATGTGTACAAACGCAAGAACCAGCTGAGGGAAGCATATTCCAATAACCTTTGGGATGGAGCAAGGAAAACTCTGGCCACCCTGTGGGATGGGCATGGT
ATGTCCAGTGGGAATGAGTCCTGTCTGTTTGAGAACGGATCCATCAGCCTCTTCCCCTGCCTGGTCCATGTGTGGGAGGAGTGGGCAGGACTCGGGCAGATCGAGGATTATCTCAACTTCCTGGAGTATCTGGTCTGGGTTTTCACACCGCTAGTCGTGGTCTTCATCCTGCCCTTTCTCATAGTGATTCTTCTCTATCTGTCAATACTTTTCCTCCATGTGTACAAACGCAAGAACCAGCTGAGGGAAGCATATTCCAATAACCTTTGGGATGGAGTAAGGAAAACTCTGGCCACCCTGTGGGATGGGCATGGT	213	35	1 Base Change	0.05	0	MSSGNESCLFENGSISLFPCLVHVWEEWAGLGQIEDYLNFLEYLVWVFTPLVVVFILPFLIVILLYLSILFLHVYKRKNQLREAYSNNLWDGVRKTLATLWDGHG	MSSGNESCLFENGSISLFPCLVHVWEEWAGLGQIEDYLNFLEYLVWVFTPLVVVFILPFLIVILLYLSILFLHVYKRKNQLREAYSNNLWDGARKTLATLWDGHG	ATGTCCAGTGGGAATGAGTCCTGTCTGTTTGAGAACGGATCCATCAGCCTCTTCCCCTGCCTGGTCCATGTGTGGGAGGAGTGGGCAGGACTCGGGCAGATCGAGGATTATCTCAACTTCCTGGAGTATCTGGTCTGGGTTTTCACACCGCTAGTCGTGGTCTTCATCCTGCCCTTTCTCATAGTGATTCTTCTCTATCTGTCAATACTTTTCCTCCATGTGTACAAACGCAAGAACCAGCTGAGGGAAGCATATTCCAATAACCTTTGGGATGGAGTAAGGAAAACTCTGGCCACCCTGTGGGATGGGCATGGT	ATGTCCAGTGGGAATGAGTCCTGTCTGTTTGAGAACGGATCCATCAGCCTCTTCCCCTGCCTGGTCCATGTGTGGGAGGAGTGGGCAGGACTCGGGCAGATCGAGGATTATCTCAACTTCCTGGAGTATCTGGTCTGGGTTTTCACACCGCTAGTCGTGGTCTTCATCCTGCCCTTTCTCATAGTGATTCTTCTCTATCTGTCAATACTTTTCCTCCATGTGTACAAACGCAAGAACCAGCTGAGGGAAGCATATTCCAATAACCTTTGGGATGGAGCAAGGAAAACTCTGGCCACCCTGTGGGATGGGCATGGT
ATGTCCAGTGGGAATGAGTCCTGTCTGTTTGAGAACGGATCCATCAGCCTCTTCCCCTGCCTGGTCCATGTGTGGGAGGAGTGGGCAGGACTCGGGCAGATCGAGGATTATCTCAACTTCCTGGAGTATCTGGTCTGGGTTTTCACACCGCTAGTCGTGGTCTTCATCCTGCCCTTTCTCATAGTGATTCTTCTCTATCTGTCAATACTTTTTCTCCATGTGTACAAACGCAAGAACCAGCTGAGGGAAGCATATTCCAATAACCTTTGGGATGGAGCAAGGAAAACTCTGGCCACCCTGTGGGATGGGCATGGT	213	35	1 Base Change	0.05	0	MSSGNESCLFENGSISLFPCLVHVWEEWAGLGQIEDYLNFLEYLVWVFTPLVVVFILPFLIVILLYLSILFLHVYKRKNQLREAYSNNLWDGARKTLATLWDGHG	MSSGNESCLFENGSISLFPCLVHVWEEWAGLGQIEDYLNFLEYLVWVFTPLVVVFILPFLIVILLYLSILFLHVYKRKNQLREAYSNNLWDGARKTLATLWDGHG	ATGTCCAGTGGGAATGAGTCCTGTCTGTTTGAGAACGGATCCATCAGCCTCTTCCCCTGCCTGGTCCATGTGTGGGAGGAGTGGGCAGGACTCGGGCAGATCGAGGATTATCTCAACTTCCTGGAGTATCTGGTCTGGGTTTTCACACCGCTAGTCGTGGTCTTCATCCTGCCCTTTCTCATAGTGATTCTTCTCTATCTGTCAATACTTTTTCTCCATGTGTACAAACGCAAGAACCAGCTGAGGGAAGCATATTCCAATAACCTTTGGGATGGAGCAAGGAAAACTCTGGCCACCCTGTGGGATGGGCATGGT	ATGTCCAGTGGGAATGAGTCCTGTCTGTTTGAGAACGGATCCATCAGCCTCTTCCCCTGCCTGGTCCATGTGTGGGAGGAGTGGGCAGGACTCGGGCAGATCGAGGATTATCTCAACTTCCTGGAGTATCTGGTCTGGGTTTTCACACCGCTAGTCGTGGTCTTCATCCTGCCCTTTCTCATAGTGATTCTTCTCTATCTGTCAATACTTTTCCTCCATGTGTACAAACGCAAGAACCAGCTGAGGGAAGCATATTCCAATAACCTTTGGGATGGAGCAAGGAAAACTCTGGCCACCCTGTGGGATGGGCATGGT
ATGTCCAGTGGGAATGAGTCCTGTCTGTTTGAGAATGGATCCATCAGCCTCTTCCCCTGCCTGGTCCATGTGTGGGAGGAGTGGGCAGGACTCGGGCAGATCGAGGATTATCCCAACTTCCTGGAGTATCTGGTCTGGGTTTTCACACCGCTAGTCGTGGTCTTCATCCTGCCCTTTCTCATAGTGATTCTTCTCTATCTGTCAATACTTTTCCTCCATGTGTACAAACGCAAGAACCAGCTAAGGGAAGCATATTCCAATAACCTTTGGGATGGAGCAAGGAAAACTCTGGCCACCCTGTGGGATGGGCATGGT	213	35	3 Base Changes	0.05	0	MSSGNESCLFENGSISLFPCLVHVWEEWAGLGQIEDYPNFLEYLVWVFTPLVVVFILPFLIVILLYLSILFLHVYKRKNQLREAYSNNLWDGARKTLATLWDGHG	MSSGNESCLFENGSISLFPCLVHVWEEWAGLGQIEDYLNFLEYLVWVFTPLVVVFILPFLIVILLYLSILFLHVYKRKNQLREAYSNNLWDGARKTLATLWDGHG	ATGTCCAGTGGGAATGAGTCCTGTCTGTTTGAGAATGGATCCATCAGCCTCTTCCCCTGCCTGGTCCATGTGTGGGAGGAGTGGGCAGGACTCGGGCAGATCGAGGATTATCCCAACTTCCTGGAGTATCTGGTCTGGGTTTTCACACCGCTAGTCGTGGTCTTCATCCTGCCCTTTCTCATAGTGATTCTTCTCTATCTGTCAATACTTTTCCTCCATGTGTACAAACGCAAGAACCAGCTAAGGGAAGCATATTCCAATAACCTTTGGGATGGAGCAAGGAAAACTCTGGCCACCCTGTGGGATGGGCATGGT	ATGTCCAGTGGGAATGAGTCCTGTCTGTTTGAGAACGGATCCATCAGCCTCTTCCCCTGCCTGGTCCATGTGTGGGAGGAGTGGGCAGGACTCGGGCAGATCGAGGATTATCTCAACTTCCTGGAGTATCTGGTCTGGGTTTTCACACCGCTAGTCGTGGTCTTCATCCTGCCCTTTCTCATAGTGATTCTTCTCTATCTGTCAATACTTTTCCTCCATGTGTACAAACGCAAGAACCAGCTGAGGGAAGCATATTCCAATAACCTTTGGGATGGAGCAAGGAAAACTCTGGCCACCCTGTGGGATGGGCATGGT
ATGTCCAGTGGGAATGAGTCCTGTCTATTTGAGAACGGATCCATCAGCCTCTTCCCCTGCCTGGTCCATGTGTGGGAGGAGTGGGCAGGACTCGGGCAGATCGAGGATTATCTCAACTTCCTGGAGTATCTGGTCTGGGTTTTCACACCGCTAGTCGTGGTCTTCATCCTGCCCTTTCTCATAGTGATTCTTCTCTATCTGTCAATACTTTTCCTCCATGTGTACAAACGCAAGAACCAGCTGAGGGAAGCATATTCCAATAACCTTTGGGATGGAGCAAGGAAAACTCTGGCCACCCTGTGGGATGGGCATGGT	210	35	1 Base Change	0.05	0	MSSGNESCLFENGSISLFPCLVHVWEEWAGLGQIEDYLNFLEYLVWVFTPLVVVFILPFLIVILLYLSILFLHVYKRKNQLREAYSNNLWDGARKTLATLWDGHG	MSSGNESCLFENGSISLFPCLVHVWEEWAGLGQIEDYLNFLEYLVWVFTPLVVVFILPFLIVILLYLSILFLHVYKRKNQLREAYSNNLWDGARKTLATLWDGHG	ATGTCCAGTGGGAATGAGTCCTGTCTATTTGAGAACGGATCCATCAGCCTCTTCCCCTGCCTGGTCCATGTGTGGGAGGAGTGGGCAGGACTCGGGCAGATCGAGGATTATCTCAACTTCCTGGAGTATCTGGTCTGGGTTTTCACACCGCTAGTCGTGGTCTTCATCCTGCCCTTTCTCATAGTGATTCTTCTCTATCTGTCAATACTTTTCCTCCATGTGTACAAACGCAAGAACCAGCTGAGGGAAGCATATTCCAATAACCTTTGGGATGGAGCAAGGAAAACTCTGGCCACCCTGTGGGATGGGCATGGT	ATGTCCAGTGGGAATGAGTCCTGTCTGTTTGAGAACGGATCCATCAGCCTCTTCCCCTGCCTGGTCCATGTGTGGGAGGAGTGGGCAGGACTCGGGCAGATCGAGGATTATCTCAACTTCCTGGAGTATCTGGTCTGGGTTTTCACACCGCTAGTCGTGGTCTTCATCCTGCCCTTTCTCATAGTGATTCTTCTCTATCTGTCAATACTTTTCCTCCATGTGTACAAACGCAAGAACCAGCTGAGGGAAGCATATTCCAATAACCTTTGGGATGGAGCAAGGAAAACTCTGGCCACCCTGTGGGATGGGCATGGT
ATGTCCAGTGGGAATGAGTCCTGTCTGTTTGAGAACGGATCCATCAGCCTCTTCCCCTGCCTGATCCATGTGTGGGAGGAGTGGGCAGGACTCGGGCAGATCGAGGATTATCTCAACTTCCTGGAGTATCTGGTCTGGGTTTTCACACCGCTAGTCGTGGTCTTCATCCTGCCCTTTCTCATAGTGATTCTTCTCTATCTGTCAATACTTTTCCTCCATGTGTACAAACGCAAGAACCAGCTGAGGGAAGCATATTCCAATAACCTTTGGGATGGAGCAAGGAAAACTCTGGCCACCCTGTGGGATGGGCATGGT	209	35	1 Base Change	0.05	0	MSSGNESCLFENGSISLFPCLIHVWEEWAGLGQIEDYLNFLEYLVWVFTPLVVVFILPFLIVILLYLSILFLHVYKRKNQLREAYSNNLWDGARKTLATLWDGHG	MSSGNESCLFENGSISLFPCLVHVWEEWAGLGQIEDYLNFLEYLVWVFTPLVVVFILPFLIVILLYLSILFLHVYKRKNQLREAYSNNLWDGARKTLATLWDGHG	ATGTCCAGTGGGAATGAGTCCTGTCTGTTTGAGAACGGATCCATCAGCCTCTTCCCCTGCCTGATCCATGTGTGGGAGGAGTGGGCAGGACTCGGGCAGATCGAGGATTATCTCAACTTCCTGGAGTATCTGGTCTGGGTTTTCACACCGCTAGTCGTGGTCTTCATCCTGCCCTTTCTCATAGTGATTCTTCTCTATCTGTCAATACTTTTCCTCCATGTGTACAAACGCAAGAACCAGCTGAGGGAAGCATATTCCAATAACCTTTGGGATGGAGCAAGGAAAACTCTGGCCACCCTGTGGGATGGGCATGGT	ATGTCCAGTGGGAATGAGTCCTGTCTGTTTGAGAACGGATCCATCAGCCTCTTCCCCTGCCTGGTCCATGTGTGGGAGGAGTGGGCAGGACTCGGGCAGATCGAGGATTATCTCAACTTCCTGGAGTATCTGGTCTGGGTTTTCACACCGCTAGTCGTGGTCTTCATCCTGCCCTTTCTCATAGTGATTCTTCTCTATCTGTCAATACTTTTCCTCCATGTGTACAAACGCAAGAACCAGCTGAGGGAAGCATATTCCAATAACCTTTGGGATGGAGCAAGGAAAACTCTGGCCACCCTGTGGGATGGGCATGGT
ATGTCCAGTGGGAATGAGTCCTGTCTGTTTGAGAACGGATCCATCAGCCTCTTCCCCTGCCTGGTCCATGTGTGGGAGGAGTGGGCAGGACTCGGGCAGATCGAGGATCATCTCAACTTCCTGGAGTATCTGGTCTGGGTTTTCACACCGCTAGTCGTGGTCTTCATCCTGCCCTTTCTCATAGTGATTCTTCTCTATCTGTCAATACTTTTCCTCCATGTGTACAAACGCAAGAACCAGCTGAGGGAAGCATATTCCAATAACCTTTGGGATGGAGCAAGGAAAACTCTGGCCACCCTGTGGGATGGGCATGGT	209	35	1 Base Change	0.05	0	MSSGNESCLFENGSISLFPCLVHVWEEWAGLGQIEDHLNFLEYLVWVFTPLVVVFILPFLIVILLYLSILFLHVYKRKNQLREAYSNNLWDGARKTLATLWDGHG	MSSGNESCLFENGSISLFPCLVHVWEEWAGLGQIEDYLNFLEYLVWVFTPLVVVFILPFLIVILLYLSILFLHVYKRKNQLREAYSNNLWDGARKTLATLWDGHG	ATGTCCAGTGGGAATGAGTCCTGTCTGTTTGAGAACGGATCCATCAGCCTCTTCCCCTGCCTGGTCCATGTGTGGGAGGAGTGGGCAGGACTCGGGCAGATCGAGGATCATCTCAACTTCCTGGAGTATCTGGTCTGGGTTTTCACACCGCTAGTCGTGGTCTTCATCCTGCCCTTTCTCATAGTGATTCTTCTCTATCTGTCAATACTTTTCCTCCATGTGTACAAACGCAAGAACCAGCTGAGGGAAGCATATTCCAATAACCTTTGGGATGGAGCAAGGAAAACTCTGGCCACCCTGTGGGATGGGCATGGT	ATGTCCAGTGGGAATGAGTCCTGTCTGTTTGAGAACGGATCCATCAGCCTCTTCCCCTGCCTGGTCCATGTGTGGGAGGAGTGGGCAGGACTCGGGCAGATCGAGGATTATCTCAACTTCCTGGAGTATCTGGTCTGGGTTTTCACACCGCTAGTCGTGGTCTTCATCCTGCCCTTTCTCATAGTGATTCTTCTCTATCTGTCAATACTTTTCCTCCATGTGTACAAACGCAAGAACCAGCTGAGGGAAGCATATTCCAATAACCTTTGGGATGGAGCAAGGAAAACTCTGGCCACCCTGTGGGATGGGCATGGT
ATGTCCAGTGGGAATGAGTCCTGTCTGTTTGAGAACGGATCCATCAGCCTCTTCCCCTGCCTGGTCCATGTGTGGGAGGAGTGGGCAGGACTCGGGCAGATCGAGGATTATCTCAACTTCCTGGAGTATCTGGTCTGGGTTTTCACACCGCTAGTCGTGGTCTTCATCCTGCCCTTTCTCATAGTGATTCTTCTCTATCTGTCAATACTTTTCCTCCATGTGTACAAACGCAAGAACCAGCTGAGGGAAGCATATTCTAATAACCTTTGGGATGGAGCAAGGAAAACTCTGGCCACCCTGTGGGATGGGCATGGT	209	35	1 Base Change	0.05	0	MSSGNESCLFENGSISLFPCLVHVWEEWAGLGQIEDYLNFLEYLVWVFTPLVVVFILPFLIVILLYLSILFLHVYKRKNQLREAYSNNLWDGARKTLATLWDGHG	MSSGNESCLFENGSISLFPCLVHVWEEWAGLGQIEDYLNFLEYLVWVFTPLVVVFILPFLIVILLYLSILFLHVYKRKNQLREAYSNNLWDGARKTLATLWDGHG	ATGTCCAGTGGGAATGAGTCCTGTCTGTTTGAGAACGGATCCATCAGCCTCTTCCCCTGCCTGGTCCATGTGTGGGAGGAGTGGGCAGGACTCGGGCAGATCGAGGATTATCTCAACTTCCTGGAGTATCTGGTCTGGGTTTTCACACCGCTAGTCGTGGTCTTCATCCTGCCCTTTCTCATAGTGATTCTTCTCTATCTGTCAATACTTTTCCTCCATGTGTACAAACGCAAGAACCAGCTGAGGGAAGCATATTCTAATAACCTTTGGGATGGAGCAAGGAAAACTCTGGCCACCCTGTGGGATGGGCATGGT	ATGTCCAGTGGGAATGAGTCCTGTCTGTTTGAGAACGGATCCATCAGCCTCTTCCCCTGCCTGGTCCATGTGTGGGAGGAGTGGGCAGGACTCGGGCAGATCGAGGATTATCTCAACTTCCTGGAGTATCTGGTCTGGGTTTTCACACCGCTAGTCGTGGTCTTCATCCTGCCCTTTCTCATAGTGATTCTTCTCTATCTGTCAATACTTTTCCTCCATGTGTACAAACGCAAGAACCAGCTGAGGGAAGCATATTCCAATAACCTTTGGGATGGAGCAAGGAAAACTCTGGCCACCCTGTGGGATGGGCATGGT
ATGTCCAGTGGGAATGAGTCCTGTCTGTTTGAGAACGGATCCATCAGCCTCTTCCCCTGCCTGGTCCATGTGTGGGAGGAGTGGGCAGGACTCGGGCAGATCGAGGATTATCTCAACTTCCTGGAGTATCTGGTCTGGGTTTTCACACCGCTAGTCGTGGTCTTCATCTTGCCCTTTCTCATAGTGATTCTTCTCTATCTGTCAATACTTTTCCTCCATGTGTACAAACGCAAGAACCAGCTGAGGGAAGCATATTCCAATAACCTTTGGGATGGAGCAAGGAAAACTCTGGCCACCCTGTGGGATGGGCATGGT	209	35	1 Base Change	0.05	0	MSSGNESCLFENGSISLFPCLVHVWEEWAGLGQIEDYLNFLEYLVWVFTPLVVVFILPFLIVILLYLSILFLHVYKRKNQLREAYSNNLWDGARKTLATLWDGHG	MSSGNESCLFENGSISLFPCLVHVWEEWAGLGQIEDYLNFLEYLVWVFTPLVVVFILPFLIVILLYLSILFLHVYKRKNQLREAYSNNLWDGARKTLATLWDGHG	ATGTCCAGTGGGAATGAGTCCTGTCTGTTTGAGAACGGATCCATCAGCCTCTTCCCCTGCCTGGTCCATGTGTGGGAGGAGTGGGCAGGACTCGGGCAGATCGAGGATTATCTCAACTTCCTGGAGTATCTGGTCTGGGTTTTCACACCGCTAGTCGTGGTCTTCATCTTGCCCTTTCTCATAGTGATTCTTCTCTATCTGTCAATACTTTTCCTCCATGTGTACAAACGCAAGAACCAGCTGAGGGAAGCATATTCCAATAACCTTTGGGATGGAGCAAGGAAAACTCTGGCCACCCTGTGGGATGGGCATGGT	ATGTCCAGTGGGAATGAGTCCTGTCTGTTTGAGAACGGATCCATCAGCCTCTTCCCCTGCCTGGTCCATGTGTGGGAGGAGTGGGCAGGACTCGGGCAGATCGAGGATTATCTCAACTTCCTGGAGTATCTGGTCTGGGTTTTCACACCGCTAGTCGTGGTCTTCATCCTGCCCTTTCTCATAGTGATTCTTCTCTATCTGTCAATACTTTTCCTCCATGTGTACAAACGCAAGAACCAGCTGAGGGAAGCATATTCCAATAACCTTTGGGATGGAGCAAGGAAAACTCTGGCCACCCTGTGGGATGGGCATGGT
ATGTCCAGTGGGAATGAGTCCTGTCTGTTTGAGAACGGATCCATCAGCCTCTTCCCCTGCCTGGTCCATGTGTGGGAGGAGTGGGCAGGACTCGGGCAGATCGAGGATTATCTCAACTTCCTGGAGTATTTGGTCTGGGTTTTCACACCGCTAGTCGTGGTCTTCATCCTGCCCTTTCTCATAGTGATTCTTCTCTATCTGTCAATACTTTTCCTCCATGTGTACAAACGCAAGAACCAGCTGAGGGAAGCATATTCCAATAACCTTTGGGATGGAGCAAGGAAAACTCTGGCCACCCTGTGGGATGGGCATGGT	209	35	1 Base Change	0.05	0	MSSGNESCLFENGSISLFPCLVHVWEEWAGLGQIEDYLNFLEYLVWVFTPLVVVFILPFLIVILLYLSILFLHVYKRKNQLREAYSNNLWDGARKTLATLWDGHG	MSSGNESCLFENGSISLFPCLVHVWEEWAGLGQIEDYLNFLEYLVWVFTPLVVVFILPFLIVILLYLSILFLHVYKRKNQLREAYSNNLWDGARKTLATLWDGHG	ATGTCCAGTGGGAATGAGTCCTGTCTGTTTGAGAACGGATCCATCAGCCTCTTCCCCTGCCTGGTCCATGTGTGGGAGGAGTGGGCAGGACTCGGGCAGATCGAGGATTATCTCAACTTCCTGGAGTATTTGGTCTGGGTTTTCACACCGCTAGTCGTGGTCTTCATCCTGCCCTTTCTCATAGTGATTCTTCTCTATCTGTCAATACTTTTCCTCCATGTGTACAAACGCAAGAACCAGCTGAGGGAAGCATATTCCAATAACCTTTGGGATGGAGCAAGGAAAACTCTGGCCACCCTGTGGGATGGGCATGGT	ATGTCCAGTGGGAATGAGTCCTGTCTGTTTGAGAACGGATCCATCAGCCTCTTCCCCTGCCTGGTCCATGTGTGGGAGGAGTGGGCAGGACTCGGGCAGATCGAGGATTATCTCAACTTCCTGGAGTATCTGGTCTGGGTTTTCACACCGCTAGTCGTGGTCTTCATCCTGCCCTTTCTCATAGTGATTCTTCTCTATCTGTCAATACTTTTCCTCCATGTGTACAAACGCAAGAACCAGCTGAGGGAAGCATATTCCAATAACCTTTGGGATGGAGCAAGGAAAACTCTGGCCACCCTGTGGGATGGGCATGGT
ATGTCCAGTGGGAATGAGTCCTGTCTGTTTGAGAACGGATCCATCAGCCTCTTCCCCTGCCTGGTCCATGTGTGGGAAGAGTGGGCAGGACTCGGGCAGATCGAGGATTATCTCAACTTCCTGGAGTATCTGGTCTGGGTTTTCACACCGCTAGTCGTGGTCTTCATCCTGCCCTTTCTCATAGTGATTCTTCTCTATCTGTCAATACTTTTCCTCCATGTGTACAAACGCAAGAACCAGCTGAGGGAAGCATATTCCAATAACCTTTGGGATGGAGCAAGGAAAACTCTGGCCACCCTGTGGGATGGGCATGGT	207	35	1 Base Change	0.05	0	MSSGNESCLFENGSISLFPCLVHVWEEWAGLGQIEDYLNFLEYLVWVFTPLVVVFILPFLIVILLYLSILFLHVYKRKNQLREAYSNNLWDGARKTLATLWDGHG	MSSGNESCLFENGSISLFPCLVHVWEEWAGLGQIEDYLNFLEYLVWVFTPLVVVFILPFLIVILLYLSILFLHVYKRKNQLREAYSNNLWDGARKTLATLWDGHG	ATGTCCAGTGGGAATGAGTCCTGTCTGTTTGAGAACGGATCCATCAGCCTCTTCCCCTGCCTGGTCCATGTGTGGGAAGAGTGGGCAGGACTCGGGCAGATCGAGGATTATCTCAACTTCCTGGAGTATCTGGTCTGGGTTTTCACACCGCTAGTCGTGGTCTTCATCCTGCCCTTTCTCATAGTGATTCTTCTCTATCTGTCAATACTTTTCCTCCATGTGTACAAACGCAAGAACCAGCTGAGGGAAGCATATTCCAATAACCTTTGGGATGGAGCAAGGAAAACTCTGGCCACCCTGTGGGATGGGCATGGT	ATGTCCAGTGGGAATGAGTCCTGTCTGTTTGAGAACGGATCCATCAGCCTCTTCCCCTGCCTGGTCCATGTGTGGGAGGAGTGGGCAGGACTCGGGCAGATCGAGGATTATCTCAACTTCCTGGAGTATCTGGTCTGGGTTTTCACACCGCTAGTCGTGGTCTTCATCCTGCCCTTTCTCATAGTGATTCTTCTCTATCTGTCAATACTTTTCCTCCATGTGTACAAACGCAAGAACCAGCTGAGGGAAGCATATTCCAATAACCTTTGGGATGGAGCAAGGAAAACTCTGGCCACCCTGTGGGATGGGCATGGT
ATGTCCAGTGGGAATGAGTCCTGTCTGTTTGAGAACGGATCCATCAGCCTCTTCCCCTGCCTGGTCCATGTGTGGGAGGAGTGGGCAAGACTCGGGCAGATCGAGGATTATCTCAACTTCCTGGAGTATCTGGTCTGGGTTTTCACACCGCTAGTCGTGGTCTTCATCCTGCCCTTTCTCATAGTGATTCTTCTCTATCTGTCAATACTTTTCCTCCATGTGTACAAACGCAAGAACCAGCTGAGGGAAGCATATTCCAATAACCTTTGGGATGGAGCAAGGAAAACTCTGGCCACCCTGTGGGATGGGCATGGT	207	35	1 Base Change	0.05	0	MSSGNESCLFENGSISLFPCLVHVWEEWARLGQIEDYLNFLEYLVWVFTPLVVVFILPFLIVILLYLSILFLHVYKRKNQLREAYSNNLWDGARKTLATLWDGHG	MSSGNESCLFENGSISLFPCLVHVWEEWAGLGQIEDYLNFLEYLVWVFTPLVVVFILPFLIVILLYLSILFLHVYKRKNQLREAYSNNLWDGARKTLATLWDGHG	ATGTCCAGTGGGAATGAGTCCTGTCTGTTTGAGAACGGATCCATCAGCCTCTTCCCCTGCCTGGTCCATGTGTGGGAGGAGTGGGCAAGACTCGGGCAGATCGAGGATTATCTCAACTTCCTGGAGTATCTGGTCTGGGTTTTCACACCGCTAGTCGTGGTCTTCATCCTGCCCTTTCTCATAGTGATTCTTCTCTATCTGTCAATACTTTTCCTCCATGTGTACAAACGCAAGAACCAGCTGAGGGAAGCATATTCCAATAACCTTTGGGATGGAGCAAGGAAAACTCTGGCCACCCTGTGGGATGGGCATGGT	ATGTCCAGTGGGAATGAGTCCTGTCTGTTTGAGAACGGATCCATCAGCCTCTTCCCCTGCCTGGTCCATGTGTGGGAGGAGTGGGCAGGACTCGGGCAGATCGAGGATTATCTCAACTTCCTGGAGTATCTGGTCTGGGTTTTCACACCGCTAGTCGTGGTCTTCATCCTGCCCTTTCTCATAGTGATTCTTCTCTATCTGTCAATACTTTTCCTCCATGTGTACAAACGCAAGAACCAGCTGAGGGAAGCATATTCCAATAACCTTTGGGATGGAGCAAGGAAAACTCTGGCCACCCTGTGGGATGGGCATGGT
ATGTCCAGTGGGAATGAGTCCTGTCTGTTTGAGAACGGATCCATCAGCCTCTTCCCCTGCCTGGTCCATGTGTGGGAGGAGTGGGCAGGACTCGGGCAGATCGAGGATTATCTCAACTTCCTGGAGTATCTGGTCTGGGTTTTCACACCGCTAGTCGTGGTCTTCATCCTGCCCTTTCTCATAGTGATTCTTCTCTATCTGTCAATACTTTTCCTCCATGTGTACAAACGCAAGAACCAGCTGAGGGAAGCATATTCCAACAACCTTTGGGATGGAGCAAGGAAAACTCTGGCCACCCTGTGGGATGGGCATGGT	207	35	1 Base Change	0.05	0	MSSGNESCLFENGSISLFPCLVHVWEEWAGLGQIEDYLNFLEYLVWVFTPLVVVFILPFLIVILLYLSILFLHVYKRKNQLREAYSNNLWDGARKTLATLWDGHG	MSSGNESCLFENGSISLFPCLVHVWEEWAGLGQIEDYLNFLEYLVWVFTPLVVVFILPFLIVILLYLSILFLHVYKRKNQLREAYSNNLWDGARKTLATLWDGHG	ATGTCCAGTGGGAATGAGTCCTGTCTGTTTGAGAACGGATCCATCAGCCTCTTCCCCTGCCTGGTCCATGTGTGGGAGGAGTGGGCAGGACTCGGGCAGATCGAGGATTATCTCAACTTCCTGGAGTATCTGGTCTGGGTTTTCACACCGCTAGTCGTGGTCTTCATCCTGCCCTTTCTCATAGTGATTCTTCTCTATCTGTCAATACTTTTCCTCCATGTGTACAAACGCAAGAACCAGCTGAGGGAAGCATATTCCAACAACCTTTGGGATGGAGCAAGGAAAACTCTGGCCACCCTGTGGGATGGGCATGGT	ATGTCCAGTGGGAATGAGTCCTGTCTGTTTGAGAACGGATCCATCAGCCTCTTCCCCTGCCTGGTCCATGTGTGGGAGGAGTGGGCAGGACTCGGGCAGATCGAGGATTATCTCAACTTCCTGGAGTATCTGGTCTGGGTTTTCACACCGCTAGTCGTGGTCTTCATCCTGCCCTTTCTCATAGTGATTCTTCTCTATCTGTCAATACTTTTCCTCCATGTGTACAAACGCAAGAACCAGCTGAGGGAAGCATATTCCAATAACCTTTGGGATGGAGCAAGGAAAACTCTGGCCACCCTGTGGGATGGGCATGGT
ATGTCCAGTGGGAATGAGTCCTGTCTGTTTGAGAACGGATCCATCAGCCTCTTCCCCTGCCTGGTCCATGTGTGGGAGGAGTGGGCAGGACTCGGGCAGATCGAGGATTATCTCAACTTCCTGGAGCATCTGGTCTGGGTTTTCACACCGCTAGTCGTGGTCTTCATCCTGCCCTTTCTCATAGTGATTCTTCTCTATCTGTCAATACTTTTCCTCCATGTGTACAAACGCAAGAACCAGCTGAGGGAAGCATATTCCAATAACCTTTGGGATGGAGCAAGGAAAACTCTGGCCACCCTGTGGGATGGGCATGGT	206	35	1 Base Change	0.05	0	MSSGNESCLFENGSISLFPCLVHVWEEWAGLGQIEDYLNFLEHLVWVFTPLVVVFILPFLIVILLYLSILFLHVYKRKNQLREAYSNNLWDGARKTLATLWDGHG	MSSGNESCLFENGSISLFPCLVHVWEEWAGLGQIEDYLNFLEYLVWVFTPLVVVFILPFLIVILLYLSILFLHVYKRKNQLREAYSNNLWDGARKTLATLWDGHG	ATGTCCAGTGGGAATGAGTCCTGTCTGTTTGAGAACGGATCCATCAGCCTCTTCCCCTGCCTGGTCCATGTGTGGGAGGAGTGGGCAGGACTCGGGCAGATCGAGGATTATCTCAACTTCCTGGAGCATCTGGTCTGGGTTTTCACACCGCTAGTCGTGGTCTTCATCCTGCCCTTTCTCATAGTGATTCTTCTCTATCTGTCAATACTTTTCCTCCATGTGTACAAACGCAAGAACCAGCTGAGGGAAGCATATTCCAATAACCTTTGGGATGGAGCAAGGAAAACTCTGGCCACCCTGTGGGATGGGCATGGT	ATGTCCAGTGGGAATGAGTCCTGTCTGTTTGAGAACGGATCCATCAGCCTCTTCCCCTGCCTGGTCCATGTGTGGGAGGAGTGGGCAGGACTCGGGCAGATCGAGGATTATCTCAACTTCCTGGAGTATCTGGTCTGGGTTTTCACACCGCTAGTCGTGGTCTTCATCCTGCCCTTTCTCATAGTGATTCTTCTCTATCTGTCAATACTTTTCCTCCATGTGTACAAACGCAAGAACCAGCTGAGGGAAGCATATTCCAATAACCTTTGGGATGGAGCAAGGAAAACTCTGGCCACCCTGTGGGATGGGCATGGT
ATGTCCAGTGGGAATGAGTCCTGTCTGTTTGAGAACGGATCCATCAGCCTCTTCCCCTGCCTGGTCCATGTGTGGGAGGAGTGGGCAGGACTCGGGCAGATCGAGGATTATCTCAACTTCCTGGAGTATCTGGTCTGGGTTTTCACACCGCTAGTCGTGGTCTTCATCCTGCCCTTTCTCATAGTGATTCTTCTCTATCTGTCAATACTTTTCCTCCATGTGTACAAACGCAAGAACCAGCTGAGGGAAGCATATTCCAATAACCTTTGGGATGGAACAAGGAAAACTCTGGCCACCCTGTGGGATGGGCATGGT	205	35	1 Base Change	0.05	0	MSSGNESCLFENGSISLFPCLVHVWEEWAGLGQIEDYLNFLEYLVWVFTPLVVVFILPFLIVILLYLSILFLHVYKRKNQLREAYSNNLWDGTRKTLATLWDGHG	MSSGNESCLFENGSISLFPCLVHVWEEWAGLGQIEDYLNFLEYLVWVFTPLVVVFILPFLIVILLYLSILFLHVYKRKNQLREAYSNNLWDGARKTLATLWDGHG	ATGTCCAGTGGGAATGAGTCCTGTCTGTTTGAGAACGGATCCATCAGCCTCTTCCCCTGCCTGGTCCATGTGTGGGAGGAGTGGGCAGGACTCGGGCAGATCGAGGATTATCTCAACTTCCTGGAGTATCTGGTCTGGGTTTTCACACCGCTAGTCGTGGTCTTCATCCTGCCCTTTCTCATAGTGATTCTTCTCTATCTGTCAATACTTTTCCTCCATGTGTACAAACGCAAGAACCAGCTGAGGGAAGCATATTCCAATAACCTTTGGGATGGAACAAGGAAAACTCTGGCCACCCTGTGGGATGGGCATGGT	ATGTCCAGTGGGAATGAGTCCTGTCTGTTTGAGAACGGATCCATCAGCCTCTTCCCCTGCCTGGTCCATGTGTGGGAGGAGTGGGCAGGACTCGGGCAGATCGAGGATTATCTCAACTTCCTGGAGTATCTGGTCTGGGTTTTCACACCGCTAGTCGTGGTCTTCATCCTGCCCTTTCTCATAGTGATTCTTCTCTATCTGTCAATACTTTTCCTCCATGTGTACAAACGCAAGAACCAGCTGAGGGAAGCATATTCCAATAACCTTTGGGATGGAGCAAGGAAAACTCTGGCCACCCTGTGGGATGGGCATGGT
ATGTCCAGTGGGAATGAGTCCTGTCTGTTTGAGAATGGATCCATCAGCCTCTTCCCCTGCCTGGTCCATGTGTGGGAGGAGTGGGCAGGACTCGGGCAGATCGAGGATTATCTCAACTTCCTGGAGTATCTGGTCTGGGTTTTCGCACCGCTAGTCGTGGTCTTCATCCTGCCCTTTCTCATAGTGATTCTTCTCTATCTGTCAATACTTTTCCTCCATGTGTACAAACGCAAGAACCAGCTAAGGGAAGCATATTCCAATAACCTTTGGGATGGAGCAAGGAAAACTCTGGCCACCCTGTGGGATGGGCATGGT	204	35	3 Base Changes	0.05	0	MSSGNESCLFENGSISLFPCLVHVWEEWAGLGQIEDYLNFLEYLVWVFAPLVVVFILPFLIVILLYLSILFLHVYKRKNQLREAYSNNLWDGARKTLATLWDGHG	MSSGNESCLFENGSISLFPCLVHVWEEWAGLGQIEDYLNFLEYLVWVFTPLVVVFILPFLIVILLYLSILFLHVYKRKNQLREAYSNNLWDGARKTLATLWDGHG	ATGTCCAGTGGGAATGAGTCCTGTCTGTTTGAGAATGGATCCATCAGCCTCTTCCCCTGCCTGGTCCATGTGTGGGAGGAGTGGGCAGGACTCGGGCAGATCGAGGATTATCTCAACTTCCTGGAGTATCTGGTCTGGGTTTTCGCACCGCTAGTCGTGGTCTTCATCCTGCCCTTTCTCATAGTGATTCTTCTCTATCTGTCAATACTTTTCCTCCATGTGTACAAACGCAAGAACCAGCTAAGGGAAGCATATTCCAATAACCTTTGGGATGGAGCAAGGAAAACTCTGGCCACCCTGTGGGATGGGCATGGT	ATGTCCAGTGGGAATGAGTCCTGTCTGTTTGAGAACGGATCCATCAGCCTCTTCCCCTGCCTGGTCCATGTGTGGGAGGAGTGGGCAGGACTCGGGCAGATCGAGGATTATCTCAACTTCCTGGAGTATCTGGTCTGGGTTTTCACACCGCTAGTCGTGGTCTTCATCCTGCCCTTTCTCATAGTGATTCTTCTCTATCTGTCAATACTTTTCCTCCATGTGTACAAACGCAAGAACCAGCTGAGGGAAGCATATTCCAATAACCTTTGGGATGGAGCAAGGAAAACTCTGGCCACCCTGTGGGATGGGCATGGT
ATGTCCAGTGGGAATGAGTCCTGTCTGTTTGAGAACGGATCCATCAGCCTCTTCCCCTACCTGGTCCATGTGTGGGAGGAGTGGGCAGGACTCGGGCAGATCGAGGATTATCTCAACTTCCTGGAGTATCTGGTCTGGGTTTTCACACCGCTAGTCGTGGTCTTCATCCTGCCCTTTCTCATAGTGATTCTTCTCTATCTGTCAATACTTTTCCTCCATGTGTACAAACGCAAGAACCAGCTGAGGGAAGCATATTCCAATAACCTTTGGGATGGAGCAAGGAAAACTCTGGCCACCCTGTGGGATGGGCATGGT	203	35	1 Base Change	0.05	0	MSSGNESCLFENGSISLFPYLVHVWEEWAGLGQIEDYLNFLEYLVWVFTPLVVVFILPFLIVILLYLSILFLHVYKRKNQLREAYSNNLWDGARKTLATLWDGHG	MSSGNESCLFENGSISLFPCLVHVWEEWAGLGQIEDYLNFLEYLVWVFTPLVVVFILPFLIVILLYLSILFLHVYKRKNQLREAYSNNLWDGARKTLATLWDGHG	ATGTCCAGTGGGAATGAGTCCTGTCTGTTTGAGAACGGATCCATCAGCCTCTTCCCCTACCTGGTCCATGTGTGGGAGGAGTGGGCAGGACTCGGGCAGATCGAGGATTATCTCAACTTCCTGGAGTATCTGGTCTGGGTTTTCACACCGCTAGTCGTGGTCTTCATCCTGCCCTTTCTCATAGTGATTCTTCTCTATCTGTCAATACTTTTCCTCCATGTGTACAAACGCAAGAACCAGCTGAGGGAAGCATATTCCAATAACCTTTGGGATGGAGCAAGGAAAACTCTGGCCACCCTGTGGGATGGGCATGGT	ATGTCCAGTGGGAATGAGTCCTGTCTGTTTGAGAACGGATCCATCAGCCTCTTCCCCTGCCTGGTCCATGTGTGGGAGGAGTGGGCAGGACTCGGGCAGATCGAGGATTATCTCAACTTCCTGGAGTATCTGGTCTGGGTTTTCACACCGCTAGTCGTGGTCTTCATCCTGCCCTTTCTCATAGTGATTCTTCTCTATCTGTCAATACTTTTCCTCCATGTGTACAAACGCAAGAACCAGCTGAGGGAAGCATATTCCAATAACCTTTGGGATGGAGCAAGGAAAACTCTGGCCACCCTGTGGGATGGGCATGGT
ATGTCCAGTGGGAATGAGTCCTGTCTGTTTGAGAACGGATCCATCAGCCTCTTCCCCTGCCTGGTCCATGTGTGGGAGGAGTGGGCAGGACTCGGGCAGATCGAGGATTATCTCAACTTCCTGGAGTATCTGGTCTGGGTTTTCACACCGCTAGTCGTGGTCTTCATCCTGCCCTTTCTCATAGTGATTCTTCTCTATCTGTCAATACTTTTCCTCCATGTGTACAAACGCAAGAACCAGCTGAGGGAAGCATATTCCAATAACCTTTAGGATGGAGCAAGGAAAACTCTGGCCACCCTGTGGGATGGGCATGGT	202	35	1 Base Change	0.05	0	MSSGNESCLFENGSISLFPCLVHVWEEWAGLGQIEDYLNFLEYLVWVFTPLVVVFILPFLIVILLYLSILFLHVYKRKNQLREAYSNNL*	MSSGNESCLFENGSISLFPCLVHVWEEWAGLGQIEDYLNFLEYLVWVFTPLVVVFILPFLIVILLYLSILFLHVYKRKNQLREAYSNNLWDGARKTLATLWDGHG	ATGTCCAGTGGGAATGAGTCCTGTCTGTTTGAGAACGGATCCATCAGCCTCTTCCCCTGCCTGGTCCATGTGTGGGAGGAGTGGGCAGGACTCGGGCAGATCGAGGATTATCTCAACTTCCTGGAGTATCTGGTCTGGGTTTTCACACCGCTAGTCGTGGTCTTCATCCTGCCCTTTCTCATAGTGATTCTTCTCTATCTGTCAATACTTTTCCTCCATGTGTACAAACGCAAGAACCAGCTGAGGGAAGCATATTCCAATAACCTTTAGGATGGAGCAAGGAAAACTCTGGCCACCCTGTGGGATGGGCATGGT	ATGTCCAGTGGGAATGAGTCCTGTCTGTTTGAGAACGGATCCATCAGCCTCTTCCCCTGCCTGGTCCATGTGTGGGAGGAGTGGGCAGGACTCGGGCAGATCGAGGATTATCTCAACTTCCTGGAGTATCTGGTCTGGGTTTTCACACCGCTAGTCGTGGTCTTCATCCTGCCCTTTCTCATAGTGATTCTTCTCTATCTGTCAATACTTTTCCTCCATGTGTACAAACGCAAGAACCAGCTGAGGGAAGCATATTCCAATAACCTTTGGGATGGAGCAAGGAAAACTCTGGCCACCCTGTGGGATGGGCATGGT
ATGTCCAGTGGGAATGAGTCCTGTCTGTTTGAGAACGGATCCATCAGCCTCTTCCCCTGCCTGGTCTATGTGTGGGAGGAGTGGGCAGGACTCGGGCAGATCGAGGATTATCTCAACTTCCTGGAGTATCTGGTCTGGGTTTTCACACCGCTAGTCGTGGTCTTCATCCTGCCCTTTCTCATAGTGATTCTTCTCTATCTGTCAATACTTTTCCTCCATGTGTACAAACGCAAGAACCAGCTGAGGGAAGCATATTCCAATAACCTTTGGGATGGAGCAAGGAAAACTCTGGCCACCCTGTGGGATGGGCATGGT	202	35	1 Base Change	0.05	0	MSSGNESCLFENGSISLFPCLVYVWEEWAGLGQIEDYLNFLEYLVWVFTPLVVVFILPFLIVILLYLSILFLHVYKRKNQLREAYSNNLWDGARKTLATLWDGHG	MSSGNESCLFENGSISLFPCLVHVWEEWAGLGQIEDYLNFLEYLVWVFTPLVVVFILPFLIVILLYLSILFLHVYKRKNQLREAYSNNLWDGARKTLATLWDGHG	ATGTCCAGTGGGAATGAGTCCTGTCTGTTTGAGAACGGATCCATCAGCCTCTTCCCCTGCCTGGTCTATGTGTGGGAGGAGTGGGCAGGACTCGGGCAGATCGAGGATTATCTCAACTTCCTGGAGTATCTGGTCTGGGTTTTCACACCGCTAGTCGTGGTCTTCATCCTGCCCTTTCTCATAGTGATTCTTCTCTATCTGTCAATACTTTTCCTCCATGTGTACAAACGCAAGAACCAGCTGAGGGAAGCATATTCCAATAACCTTTGGGATGGAGCAAGGAAAACTCTGGCCACCCTGTGGGATGGGCATGGT	ATGTCCAGTGGGAATGAGTCCTGTCTGTTTGAGAACGGATCCATCAGCCTCTTCCCCTGCCTGGTCCATGTGTGGGAGGAGTGGGCAGGACTCGGGCAGATCGAGGATTATCTCAACTTCCTGGAGTATCTGGTCTGGGTTTTCACACCGCTAGTCGTGGTCTTCATCCTGCCCTTTCTCATAGTGATTCTTCTCTATCTGTCAATACTTTTCCTCCATGTGTACAAACGCAAGAACCAGCTGAGGGAAGCATATTCCAATAACCTTTGGGATGGAGCAAGGAAAACTCTGGCCACCCTGTGGGATGGGCATGGT
ATGTCCAGTGGGAATGAGTCCTGTCTGTTTGAGAATGGATCCATCAGCCTCTTCCCCTGCCTGGTCCATGTGTGGGAGGAGTGGGCAGGACTCGGGCAGATCGAGGATTATCTCAACTTCCTGGAGTATCTGGTCTGGGTTTTCACACCGCTAGTCGTGGTCTTCATCCTGCCCTTTCTCATAGTGATTCTTCTCTATCTGTCAATACTTTTCCTCCATGCGTACAAACGCAAGAACCAGCTAAGGGAAGCATATTCCAATAACCTTTGGGATGGAGCAAGGAAAACTCTGGCCACCCTGTGGGATGGGCATGGT	202	35	3 Base Changes	0.05	0	MSSGNESCLFENGSISLFPCLVHVWEEWAGLGQIEDYLNFLEYLVWVFTPLVVVFILPFLIVILLYLSILFLHAYKRKNQLREAYSNNLWDGARKTLATLWDGHG	MSSGNESCLFENGSISLFPCLVHVWEEWAGLGQIEDYLNFLEYLVWVFTPLVVVFILPFLIVILLYLSILFLHVYKRKNQLREAYSNNLWDGARKTLATLWDGHG	ATGTCCAGTGGGAATGAGTCCTGTCTGTTTGAGAATGGATCCATCAGCCTCTTCCCCTGCCTGGTCCATGTGTGGGAGGAGTGGGCAGGACTCGGGCAGATCGAGGATTATCTCAACTTCCTGGAGTATCTGGTCTGGGTTTTCACACCGCTAGTCGTGGTCTTCATCCTGCCCTTTCTCATAGTGATTCTTCTCTATCTGTCAATACTTTTCCTCCATGCGTACAAACGCAAGAACCAGCTAAGGGAAGCATATTCCAATAACCTTTGGGATGGAGCAAGGAAAACTCTGGCCACCCTGTGGGATGGGCATGGT	ATGTCCAGTGGGAATGAGTCCTGTCTGTTTGAGAACGGATCCATCAGCCTCTTCCCCTGCCTGGTCCATGTGTGGGAGGAGTGGGCAGGACTCGGGCAGATCGAGGATTATCTCAACTTCCTGGAGTATCTGGTCTGGGTTTTCACACCGCTAGTCGTGGTCTTCATCCTGCCCTTTCTCATAGTGATTCTTCTCTATCTGTCAATACTTTTCCTCCATGTGTACAAACGCAAGAACCAGCTGAGGGAAGCATATTCCAATAACCTTTGGGATGGAGCAAGGAAAACTCTGGCCACCCTGTGGGATGGGCATGGT
ATGTCCAGTGGGAATGAGTCCTGTCTGTTTGAGAACGGATCCATCAGCCTCTTCCCCTGCCTGGTCCATGTGTAGGAGGAGTGGGCAGGACTCGGGCAGATCGAGGATTATCTCAACTTCCTGGAGTATCTGGTCTGGGTTTTCACACCGCTAGTCGTGGTCTTCATCCTGCCCTTTCTCATAGTGATTCTTCTCTATCTGTCAATACTTTTCCTCCATGTGTACAAACGCAAGAACCAGCTGAGGGAAGCATATTCCAATAACCTTTGGGATGGAGCAAGGAAAACTCTGGCCACCCTGTGGGATGGGCATGGT	201	35	1 Base Change	0.05	0	MSSGNESCLFENGSISLFPCLVHV*	MSSGNESCLFENGSISLFPCLVHVWEEWAGLGQIEDYLNFLEYLVWVFTPLVVVFILPFLIVILLYLSILFLHVYKRKNQLREAYSNNLWDGARKTLATLWDGHG	ATGTCCAGTGGGAATGAGTCCTGTCTGTTTGAGAACGGATCCATCAGCCTCTTCCCCTGCCTGGTCCATGTGTAGGAGGAGTGGGCAGGACTCGGGCAGATCGAGGATTATCTCAACTTCCTGGAGTATCTGGTCTGGGTTTTCACACCGCTAGTCGTGGTCTTCATCCTGCCCTTTCTCATAGTGATTCTTCTCTATCTGTCAATACTTTTCCTCCATGTGTACAAACGCAAGAACCAGCTGAGGGAAGCATATTCCAATAACCTTTGGGATGGAGCAAGGAAAACTCTGGCCACCCTGTGGGATGGGCATGGT	ATGTCCAGTGGGAATGAGTCCTGTCTGTTTGAGAACGGATCCATCAGCCTCTTCCCCTGCCTGGTCCATGTGTGGGAGGAGTGGGCAGGACTCGGGCAGATCGAGGATTATCTCAACTTCCTGGAGTATCTGGTCTGGGTTTTCACACCGCTAGTCGTGGTCTTCATCCTGCCCTTTCTCATAGTGATTCTTCTCTATCTGTCAATACTTTTCCTCCATGTGTACAAACGCAAGAACCAGCTGAGGGAAGCATATTCCAATAACCTTTGGGATGGAGCAAGGAAAACTCTGGCCACCCTGTGGGATGGGCATGGT
ATGTCCAGTGGGAATGAGTCCTGTCTGTTTGAGAACGGATCCATCAGCCTCTTCCCCTGCCTGGTCCATGTGTGGGAGGAGTGGGCAGGACTCGGGCAGATCGAGGATTATCTCAACTTCCTGGAGTATCTGGTCTGGGTTTTCACACCGCTAGTCGTGGTCTTCATCCTGCCCTTTCTCATAGTGATTCTTCTCTATCTGTCAATACTTTTCCTCCATGTGTACAAACGCAAGAACCAGCTGAGGGAAGCATATTCCAATAACCTTTGGGATGGAGCAAGGAAAACTCTGGCCACCCTGTGGGATGGACATGGT	201	35	1 Base Change	0.05	0	MSSGNESCLFENGSISLFPCLVHVWEEWAGLGQIEDYLNFLEYLVWVFTPLVVVFILPFLIVILLYLSILFLHVYKRKNQLREAYSNNLWDGARKTLATLWDGHG	MSSGNESCLFENGSISLFPCLVHVWEEWAGLGQIEDYLNFLEYLVWVFTPLVVVFILPFLIVILLYLSILFLHVYKRKNQLREAYSNNLWDGARKTLATLWDGHG	ATGTCCAGTGGGAATGAGTCCTGTCTGTTTGAGAACGGATCCATCAGCCTCTTCCCCTGCCTGGTCCATGTGTGGGAGGAGTGGGCAGGACTCGGGCAGATCGAGGATTATCTCAACTTCCTGGAGTATCTGGTCTGGGTTTTCACACCGCTAGTCGTGGTCTTCATCCTGCCCTTTCTCATAGTGATTCTTCTCTATCTGTCAATACTTTTCCTCCATGTGTACAAACGCAAGAACCAGCTGAGGGAAGCATATTCCAATAACCTTTGGGATGGAGCAAGGAAAACTCTGGCCACCCTGTGGGATGGACATGGT	ATGTCCAGTGGGAATGAGTCCTGTCTGTTTGAGAACGGATCCATCAGCCTCTTCCCCTGCCTGGTCCATGTGTGGGAGGAGTGGGCAGGACTCGGGCAGATCGAGGATTATCTCAACTTCCTGGAGTATCTGGTCTGGGTTTTCACACCGCTAGTCGTGGTCTTCATCCTGCCCTTTCTCATAGTGATTCTTCTCTATCTGTCAATACTTTTCCTCCATGTGTACAAACGCAAGAACCAGCTGAGGGAAGCATATTCCAATAACCTTTGGGATGGAGCAAGGAAAACTCTGGCCACCCTGTGGGATGGGCATGGT
ATGTCCAGTGGGAATGAGTCCTGTCTGTTTGAGAACGGATCCATCAGCCTCTTCCCCTGCCTGGTCCATGTGTGGGAGGAGTGGGCAGGACTCGGGCAGATCGAGGATTATCTCAACTTCCTGGAGTATCTGGTCTGGGTTTTCACACCGCTAGTCGTGGTCTTCATCCTGCCCTTTCTCATAGTGATTCTTCTCTATCTGTCAATACTTTTCCTCCATGTGTACAAACGTAAGAACCAGCTGAGGGAAGCATATTCCAATAACCTTTGGGATGGAGCAAGGAAAACTCTGGCCACCCTGTGGGATGGGCATGGT	200	35	1 Base Change	0.05	0	MSSGNESCLFENGSISLFPCLVHVWEEWAGLGQIEDYLNFLEYLVWVFTPLVVVFILPFLIVILLYLSILFLHVYKRKNQLREAYSNNLWDGARKTLATLWDGHG	MSSGNESCLFENGSISLFPCLVHVWEEWAGLGQIEDYLNFLEYLVWVFTPLVVVFILPFLIVILLYLSILFLHVYKRKNQLREAYSNNLWDGARKTLATLWDGHG	ATGTCCAGTGGGAATGAGTCCTGTCTGTTTGAGAACGGATCCATCAGCCTCTTCCCCTGCCTGGTCCATGTGTGGGAGGAGTGGGCAGGACTCGGGCAGATCGAGGATTATCTCAACTTCCTGGAGTATCTGGTCTGGGTTTTCACACCGCTAGTCGTGGTCTTCATCCTGCCCTTTCTCATAGTGATTCTTCTCTATCTGTCAATACTTTTCCTCCATGTGTACAAACGTAAGAACCAGCTGAGGGAAGCATATTCCAATAACCTTTGGGATGGAGCAAGGAAAACTCTGGCCACCCTGTGGGATGGGCATGGT	ATGTCCAGTGGGAATGAGTCCTGTCTGTTTGAGAACGGATCCATCAGCCTCTTCCCCTGCCTGGTCCATGTGTGGGAGGAGTGGGCAGGACTCGGGCAGATCGAGGATTATCTCAACTTCCTGGAGTATCTGGTCTGGGTTTTCACACCGCTAGTCGTGGTCTTCATCCTGCCCTTTCTCATAGTGATTCTTCTCTATCTGTCAATACTTTTCCTCCATGTGTACAAACGCAAGAACCAGCTGAGGGAAGCATATTCCAATAACCTTTGGGATGGAGCAAGGAAAACTCTGGCCACCCTGTGGGATGGGCATGGT
ATGTCCAGTGGGAATGAGTCCTGTCTGTTTGAGAACGGATCCATCAGCCTCTTCCCCTGCCTGGTCCATGTGTGGGAGGAGTGGGCAGGACTCGGGCAGATCGAGGATTATCTCAACTTCCTGAAGTATCTGGTCTGGGTTTTCACACCGCTAGTCGTGGTCTTCATCCTGCCCTTTCTCATAGTGATTCTTCTCTATCTGTCAATACTTTTCCTCCATGTGTACAAACGCAAGAACCAGCTGAGGGAAGCATATTCCAATAACCTTTGGGATGGAGCAAGGAAAACTCTGGCCACCCTGTGGGATGGGCATGGT	199	35	1 Base Change	0.05	0	MSSGNESCLFENGSISLFPCLVHVWEEWAGLGQIEDYLNFLKYLVWVFTPLVVVFILPFLIVILLYLSILFLHVYKRKNQLREAYSNNLWDGARKTLATLWDGHG	MSSGNESCLFENGSISLFPCLVHVWEEWAGLGQIEDYLNFLEYLVWVFTPLVVVFILPFLIVILLYLSILFLHVYKRKNQLREAYSNNLWDGARKTLATLWDGHG	ATGTCCAGTGGGAATGAGTCCTGTCTGTTTGAGAACGGATCCATCAGCCTCTTCCCCTGCCTGGTCCATGTGTGGGAGGAGTGGGCAGGACTCGGGCAGATCGAGGATTATCTCAACTTCCTGAAGTATCTGGTCTGGGTTTTCACACCGCTAGTCGTGGTCTTCATCCTGCCCTTTCTCATAGTGATTCTTCTCTATCTGTCAATACTTTTCCTCCATGTGTACAAACGCAAGAACCAGCTGAGGGAAGCATATTCCAATAACCTTTGGGATGGAGCAAGGAAAACTCTGGCCACCCTGTGGGATGGGCATGGT	ATGTCCAGTGGGAATGAGTCCTGTCTGTTTGAGAACGGATCCATCAGCCTCTTCCCCTGCCTGGTCCATGTGTGGGAGGAGTGGGCAGGACTCGGGCAGATCGAGGATTATCTCAACTTCCTGGAGTATCTGGTCTGGGTTTTCACACCGCTAGTCGTGGTCTTCATCCTGCCCTTTCTCATAGTGATTCTTCTCTATCTGTCAATACTTTTCCTCCATGTGTACAAACGCAAGAACCAGCTGAGGGAAGCATATTCCAATAACCTTTGGGATGGAGCAAGGAAAACTCTGGCCACCCTGTGGGATGGGCATGGT
ATGTCCAGTGGGAATGAGTCCTGTCTGTTTGAGAACGGATCCATCAGCCTCTTCCCCTGCCTGGTCCATGTGTGGGAGGAGTGGGCAGGATTCGGGCAGATCGAGGATTATCTCAACTTCCTGGAGTATCTGGTCTGGGTTTTCACACCGCTAGTCGTGGTCTTCATCCTGCCCTTTCTCATAGTGATTCTTCTCTATCTGTCAATACTTTTCCTCCATGTGTACAAACGCAAGAACCAGCTGAGGGAAGCATATTCCAATAACCTTTGGGATGGAGCAAGGAAAACTCTGGCCACCCTGTGGGATGGGCATGGT	199	35	1 Base Change	0.05	0	MSSGNESCLFENGSISLFPCLVHVWEEWAGFGQIEDYLNFLEYLVWVFTPLVVVFILPFLIVILLYLSILFLHVYKRKNQLREAYSNNLWDGARKTLATLWDGHG	MSSGNESCLFENGSISLFPCLVHVWEEWAGLGQIEDYLNFLEYLVWVFTPLVVVFILPFLIVILLYLSILFLHVYKRKNQLREAYSNNLWDGARKTLATLWDGHG	ATGTCCAGTGGGAATGAGTCCTGTCTGTTTGAGAACGGATCCATCAGCCTCTTCCCCTGCCTGGTCCATGTGTGGGAGGAGTGGGCAGGATTCGGGCAGATCGAGGATTATCTCAACTTCCTGGAGTATCTGGTCTGGGTTTTCACACCGCTAGTCGTGGTCTTCATCCTGCCCTTTCTCATAGTGATTCTTCTCTATCTGTCAATACTTTTCCTCCATGTGTACAAACGCAAGAACCAGCTGAGGGAAGCATATTCCAATAACCTTTGGGATGGAGCAAGGAAAACTCTGGCCACCCTGTGGGATGGGCATGGT	ATGTCCAGTGGGAATGAGTCCTGTCTGTTTGAGAACGGATCCATCAGCCTCTTCCCCTGCCTGGTCCATGTGTGGGAGGAGTGGGCAGGACTCGGGCAGATCGAGGATTATCTCAACTTCCTGGAGTATCTGGTCTGGGTTTTCACACCGCTAGTCGTGGTCTTCATCCTGCCCTTTCTCATAGTGATTCTTCTCTATCTGTCAATACTTTTCCTCCATGTGTACAAACGCAAGAACCAGCTGAGGGAAGCATATTCCAATAACCTTTGGGATGGAGCAAGGAAAACTCTGGCCACCCTGTGGGATGGGCATGGT
ATGTCCAGTGGGAATGAGTCCTGTCTGTTTGAGAATGGATCCATCAGCCTCCTCCCCTGCCTGGTCCATGTGTGGGAGGAGTGGGCAGGACTCGGGCAGATCGAGGATTATCTCAACTTCCTGGAGTATCTGGTCTGGGTTTTCACACCGCTAGTCGTGGTCTTCATCCTGCCCTTTCTCATAGTGATTCTTCTCTATCTGTCAATACTTTTCCTCCATGTGTACAAACGCAAGAACCAGCTAAGGGAAGCATATTCCAATAACCTTTGGGATGGAGCAAGGAAAACTCTGGCCACCCTGTGGGATGGGCATGGT	199	35	3 Base Changes	0.05	0	MSSGNESCLFENGSISLLPCLVHVWEEWAGLGQIEDYLNFLEYLVWVFTPLVVVFILPFLIVILLYLSILFLHVYKRKNQLREAYSNNLWDGARKTLATLWDGHG	MSSGNESCLFENGSISLFPCLVHVWEEWAGLGQIEDYLNFLEYLVWVFTPLVVVFILPFLIVILLYLSILFLHVYKRKNQLREAYSNNLWDGARKTLATLWDGHG	ATGTCCAGTGGGAATGAGTCCTGTCTGTTTGAGAATGGATCCATCAGCCTCCTCCCCTGCCTGGTCCATGTGTGGGAGGAGTGGGCAGGACTCGGGCAGATCGAGGATTATCTCAACTTCCTGGAGTATCTGGTCTGGGTTTTCACACCGCTAGTCGTGGTCTTCATCCTGCCCTTTCTCATAGTGATTCTTCTCTATCTGTCAATACTTTTCCTCCATGTGTACAAACGCAAGAACCAGCTAAGGGAAGCATATTCCAATAACCTTTGGGATGGAGCAAGGAAAACTCTGGCCACCCTGTGGGATGGGCATGGT	ATGTCCAGTGGGAATGAGTCCTGTCTGTTTGAGAACGGATCCATCAGCCTCTTCCCCTGCCTGGTCCATGTGTGGGAGGAGTGGGCAGGACTCGGGCAGATCGAGGATTATCTCAACTTCCTGGAGTATCTGGTCTGGGTTTTCACACCGCTAGTCGTGGTCTTCATCCTGCCCTTTCTCATAGTGATTCTTCTCTATCTGTCAATACTTTTCCTCCATGTGTACAAACGCAAGAACCAGCTGAGGGAAGCATATTCCAATAACCTTTGGGATGGAGCAAGGAAAACTCTGGCCACCCTGTGGGATGGGCATGGT
ATGTCTAGTGGGAATGAGTCCTGTCTGTTTGAGAACGGATCCATCAGCCTCTTCCCCTGCCTGGTCCATGTGTGGGAGGAGTGGGCAGGACTCGGGCAGATCGAGGATTATCTCAACTTCCTGGAGTATCTGGTCTGGGTTTTCACACCGCTAGTCGTGGTCTTCATCCTGCCCTTTCTCATAGTGATTCTTCTCTATCTGTCAATACTTTTCCTCCATGTGTACAAACGCAAGAACCAGCTGAGGGAAGCATATTCCAATAACCTTTGGGATGGAGCAAGGAAAACTCTGGCCACCCTGTGGGATGGGCATGGT	199	35	1 Base Change	0.05	0	MSSGNESCLFENGSISLFPCLVHVWEEWAGLGQIEDYLNFLEYLVWVFTPLVVVFILPFLIVILLYLSILFLHVYKRKNQLREAYSNNLWDGARKTLATLWDGHG	MSSGNESCLFENGSISLFPCLVHVWEEWAGLGQIEDYLNFLEYLVWVFTPLVVVFILPFLIVILLYLSILFLHVYKRKNQLREAYSNNLWDGARKTLATLWDGHG	ATGTCTAGTGGGAATGAGTCCTGTCTGTTTGAGAACGGATCCATCAGCCTCTTCCCCTGCCTGGTCCATGTGTGGGAGGAGTGGGCAGGACTCGGGCAGATCGAGGATTATCTCAACTTCCTGGAGTATCTGGTCTGGGTTTTCACACCGCTAGTCGTGGTCTTCATCCTGCCCTTTCTCATAGTGATTCTTCTCTATCTGTCAATACTTTTCCTCCATGTGTACAAACGCAAGAACCAGCTGAGGGAAGCATATTCCAATAACCTTTGGGATGGAGCAAGGAAAACTCTGGCCACCCTGTGGGATGGGCATGGT	ATGTCCAGTGGGAATGAGTCCTGTCTGTTTGAGAACGGATCCATCAGCCTCTTCCCCTGCCTGGTCCATGTGTGGGAGGAGTGGGCAGGACTCGGGCAGATCGAGGATTATCTCAACTTCCTGGAGTATCTGGTCTGGGTTTTCACACCGCTAGTCGTGGTCTTCATCCTGCCCTTTCTCATAGTGATTCTTCTCTATCTGTCAATACTTTTCCTCCATGTGTACAAACGCAAGAACCAGCTGAGGGAAGCATATTCCAATAACCTTTGGGATGGAGCAAGGAAAACTCTGGCCACCCTGTGGGATGGGCATGGT
ATGTCCAGTGGGAATGAGTCCTGTCTGTTTGAGAACGGATCCATCAGCCTCTTCCCCTGCCTGGTCCATGTGTGGGAGGAGTGGGCAGGACTCGGGCAGATCGAGGATTATCTCAACTTCCTGGAGTATCTGGTCTGGGTTTTCACACCGCTAGTCGTGATCTTCATCCTGCCCTTTCTCATAGTGATTCTTCTCTATCTGTCAATACTTTTCCTCCATGTGTACAAACGCAAGAACCAGCTGAGGGAAGCATATTCCAATAACCTTTGGGATGGAGCAAGGAAAACTCTGGCCACCCTGTGGGATGGGCATGGT	198	35	1 Base Change	0.05	0	MSSGNESCLFENGSISLFPCLVHVWEEWAGLGQIEDYLNFLEYLVWVFTPLVVIFILPFLIVILLYLSILFLHVYKRKNQLREAYSNNLWDGARKTLATLWDGHG	MSSGNESCLFENGSISLFPCLVHVWEEWAGLGQIEDYLNFLEYLVWVFTPLVVVFILPFLIVILLYLSILFLHVYKRKNQLREAYSNNLWDGARKTLATLWDGHG	ATGTCCAGTGGGAATGAGTCCTGTCTGTTTGAGAACGGATCCATCAGCCTCTTCCCCTGCCTGGTCCATGTGTGGGAGGAGTGGGCAGGACTCGGGCAGATCGAGGATTATCTCAACTTCCTGGAGTATCTGGTCTGGGTTTTCACACCGCTAGTCGTGATCTTCATCCTGCCCTTTCTCATAGTGATTCTTCTCTATCTGTCAATACTTTTCCTCCATGTGTACAAACGCAAGAACCAGCTGAGGGAAGCATATTCCAATAACCTTTGGGATGGAGCAAGGAAAACTCTGGCCACCCTGTGGGATGGGCATGGT	ATGTCCAGTGGGAATGAGTCCTGTCTGTTTGAGAACGGATCCATCAGCCTCTTCCCCTGCCTGGTCCATGTGTGGGAGGAGTGGGCAGGACTCGGGCAGATCGAGGATTATCTCAACTTCCTGGAGTATCTGGTCTGGGTTTTCACACCGCTAGTCGTGGTCTTCATCCTGCCCTTTCTCATAGTGATTCTTCTCTATCTGTCAATACTTTTCCTCCATGTGTACAAACGCAAGAACCAGCTGAGGGAAGCATATTCCAATAACCTTTGGGATGGAGCAAGGAAAACTCTGGCCACCCTGTGGGATGGGCATGGT
ATGTCCAGTGGGAATGAGTCCTGTCTGTTTGAGAACGGATCCATCAGCCTCTTCCCCTGCCTGGTCCATGTGTGGGAGGAGTGGGCAGGACTCGGGCAGATCGAGGATTATCTCAACTTCCTGGAGTATCTGGTCTGGGTTTTCACACCGCTAGTCGTGGTCTTCATCCTACCCTTTCTCATAGTGATTCTTCTCTATCTGTCAATACTTTTCCTCCATGTGTACAAACGCAAGAACCAGCTGAGGGAAGCATATTCCAATAACCTTTGGGATGGAGCAAGGAAAACTCTGGCCACCCTGTGGGATGGGCATGGT	198	35	1 Base Change	0.05	0	MSSGNESCLFENGSISLFPCLVHVWEEWAGLGQIEDYLNFLEYLVWVFTPLVVVFILPFLIVILLYLSILFLHVYKRKNQLREAYSNNLWDGARKTLATLWDGHG	MSSGNESCLFENGSISLFPCLVHVWEEWAGLGQIEDYLNFLEYLVWVFTPLVVVFILPFLIVILLYLSILFLHVYKRKNQLREAYSNNLWDGARKTLATLWDGHG	ATGTCCAGTGGGAATGAGTCCTGTCTGTTTGAGAACGGATCCATCAGCCTCTTCCCCTGCCTGGTCCATGTGTGGGAGGAGTGGGCAGGACTCGGGCAGATCGAGGATTATCTCAACTTCCTGGAGTATCTGGTCTGGGTTTTCACACCGCTAGTCGTGGTCTTCATCCTACCCTTTCTCATAGTGATTCTTCTCTATCTGTCAATACTTTTCCTCCATGTGTACAAACGCAAGAACCAGCTGAGGGAAGCATATTCCAATAACCTTTGGGATGGAGCAAGGAAAACTCTGGCCACCCTGTGGGATGGGCATGGT	ATGTCCAGTGGGAATGAGTCCTGTCTGTTTGAGAACGGATCCATCAGCCTCTTCCCCTGCCTGGTCCATGTGTGGGAGGAGTGGGCAGGACTCGGGCAGATCGAGGATTATCTCAACTTCCTGGAGTATCTGGTCTGGGTTTTCACACCGCTAGTCGTGGTCTTCATCCTGCCCTTTCTCATAGTGATTCTTCTCTATCTGTCAATACTTTTCCTCCATGTGTACAAACGCAAGAACCAGCTGAGGGAAGCATATTCCAATAACCTTTGGGATGGAGCAAGGAAAACTCTGGCCACCCTGTGGGATGGGCATGGT
ATGTCCAGTGGGAATGAGTCCTGTCTGTTTGAGAACGGATCCATCAGCCTCTTCCCCTGCCTGGTTCATGTGTGGGAGGAGTGGGCAGGACTCGGGCAGATCGAGGATTATCTCAACTTCCTGGAGTATCTGGTCTGGGTTTTCACACCGCTAGTCGTGGTCTTCATCCTGCCCTTTCTCATAGTGATTCTTCTCTATCTGTCAATACTTTTCCTCCATGTGTACAAACGCAAGAACCAGCTGAGGGAAGCATATTCCAATAACCTTTGGGATGGAGCAAGGAAAACTCTGGCCACCCTGTGGGATGGGCATGGT	197	35	1 Base Change	0.05	0	MSSGNESCLFENGSISLFPCLVHVWEEWAGLGQIEDYLNFLEYLVWVFTPLVVVFILPFLIVILLYLSILFLHVYKRKNQLREAYSNNLWDGARKTLATLWDGHG	MSSGNESCLFENGSISLFPCLVHVWEEWAGLGQIEDYLNFLEYLVWVFTPLVVVFILPFLIVILLYLSILFLHVYKRKNQLREAYSNNLWDGARKTLATLWDGHG	ATGTCCAGTGGGAATGAGTCCTGTCTGTTTGAGAACGGATCCATCAGCCTCTTCCCCTGCCTGGTTCATGTGTGGGAGGAGTGGGCAGGACTCGGGCAGATCGAGGATTATCTCAACTTCCTGGAGTATCTGGTCTGGGTTTTCACACCGCTAGTCGTGGTCTTCATCCTGCCCTTTCTCATAGTGATTCTTCTCTATCTGTCAATACTTTTCCTCCATGTGTACAAACGCAAGAACCAGCTGAGGGAAGCATATTCCAATAACCTTTGGGATGGAGCAAGGAAAACTCTGGCCACCCTGTGGGATGGGCATGGT	ATGTCCAGTGGGAATGAGTCCTGTCTGTTTGAGAACGGATCCATCAGCCTCTTCCCCTGCCTGGTCCATGTGTGGGAGGAGTGGGCAGGACTCGGGCAGATCGAGGATTATCTCAACTTCCTGGAGTATCTGGTCTGGGTTTTCACACCGCTAGTCGTGGTCTTCATCCTGCCCTTTCTCATAGTGATTCTTCTCTATCTGTCAATACTTTTCCTCCATGTGTACAAACGCAAGAACCAGCTGAGGGAAGCATATTCCAATAACCTTTGGGATGGAGCAAGGAAAACTCTGGCCACCCTGTGGGATGGGCATGGT
ATGTCCAGTGGGAATGAGTCCTGTCTGTTTGAGGATGGATCCATCAGCCTCTTCCCCTGCCTGGTCCATGTGTGGGAGGAGTGGGCAGGACTCGGGCAGATCGAGGATTATCTCAACTTCCTGGAGTATCTGGTCTGGGTTTTCACACCGCTAGTCGTGGTCTTCATCCTGCCCTTTCTCATAGTGATTCTTCTCTATCTGTCAATACTTTTCCTCCATGTGTACAAACGCAAGAACCAGCTAAGGGAAGCATATTCCAATAACCTTTGGGATGGAGCAAGGAAAACTCTGGCCACCCTGTGGGATGGGCATGGT	197	35	3 Base Changes	0.05	0	MSSGNESCLFEDGSISLFPCLVHVWEEWAGLGQIEDYLNFLEYLVWVFTPLVVVFILPFLIVILLYLSILFLHVYKRKNQLREAYSNNLWDGARKTLATLWDGHG	MSSGNESCLFENGSISLFPCLVHVWEEWAGLGQIEDYLNFLEYLVWVFTPLVVVFILPFLIVILLYLSILFLHVYKRKNQLREAYSNNLWDGARKTLATLWDGHG	ATGTCCAGTGGGAATGAGTCCTGTCTGTTTGAGGATGGATCCATCAGCCTCTTCCCCTGCCTGGTCCATGTGTGGGAGGAGTGGGCAGGACTCGGGCAGATCGAGGATTATCTCAACTTCCTGGAGTATCTGGTCTGGGTTTTCACACCGCTAGTCGTGGTCTTCATCCTGCCCTTTCTCATAGTGATTCTTCTCTATCTGTCAATACTTTTCCTCCATGTGTACAAACGCAAGAACCAGCTAAGGGAAGCATATTCCAATAACCTTTGGGATGGAGCAAGGAAAACTCTGGCCACCCTGTGGGATGGGCATGGT	ATGTCCAGTGGGAATGAGTCCTGTCTGTTTGAGAACGGATCCATCAGCCTCTTCCCCTGCCTGGTCCATGTGTGGGAGGAGTGGGCAGGACTCGGGCAGATCGAGGATTATCTCAACTTCCTGGAGTATCTGGTCTGGGTTTTCACACCGCTAGTCGTGGTCTTCATCCTGCCCTTTCTCATAGTGATTCTTCTCTATCTGTCAATACTTTTCCTCCATGTGTACAAACGCAAGAACCAGCTGAGGGAAGCATATTCCAATAACCTTTGGGATGGAGCAAGGAAAACTCTGGCCACCCTGTGGGATGGGCATGGT
ATGTCCAGTGGGAATGAGTCCTGTCTGTTTGAGAACGGATCCATCAGCCTCTTCCCCTGCCTGGTCCATGTGTGGGAGGAGTGGGCAGGACTCGGGCAGATCGAGGATTATCTCAACTTCCTGGAGTATCTGGTCTGGGTTTTCACACCGCTAGTCGTGGTCTTCATCCTGCCCTTTCTCATAGTGATTCTTCTCTATCTGTCAATACTTTTCCTCCATGTGTACAAACGCAAGAACCAGCTGAGGGAAGCATATTCCAATAACCTTTGGGATGGAGCAAGGAAAACTCTGGCCACCTTGTGGGATGGGCATGGT	196	35	1 Base Change	0.04	0	MSSGNESCLFENGSISLFPCLVHVWEEWAGLGQIEDYLNFLEYLVWVFTPLVVVFILPFLIVILLYLSILFLHVYKRKNQLREAYSNNLWDGARKTLATLWDGHG	MSSGNESCLFENGSISLFPCLVHVWEEWAGLGQIEDYLNFLEYLVWVFTPLVVVFILPFLIVILLYLSILFLHVYKRKNQLREAYSNNLWDGARKTLATLWDGHG	ATGTCCAGTGGGAATGAGTCCTGTCTGTTTGAGAACGGATCCATCAGCCTCTTCCCCTGCCTGGTCCATGTGTGGGAGGAGTGGGCAGGACTCGGGCAGATCGAGGATTATCTCAACTTCCTGGAGTATCTGGTCTGGGTTTTCACACCGCTAGTCGTGGTCTTCATCCTGCCCTTTCTCATAGTGATTCTTCTCTATCTGTCAATACTTTTCCTCCATGTGTACAAACGCAAGAACCAGCTGAGGGAAGCATATTCCAATAACCTTTGGGATGGAGCAAGGAAAACTCTGGCCACCTTGTGGGATGGGCATGGT	ATGTCCAGTGGGAATGAGTCCTGTCTGTTTGAGAACGGATCCATCAGCCTCTTCCCCTGCCTGGTCCATGTGTGGGAGGAGTGGGCAGGACTCGGGCAGATCGAGGATTATCTCAACTTCCTGGAGTATCTGGTCTGGGTTTTCACACCGCTAGTCGTGGTCTTCATCCTGCCCTTTCTCATAGTGATTCTTCTCTATCTGTCAATACTTTTCCTCCATGTGTACAAACGCAAGAACCAGCTGAGGGAAGCATATTCCAATAACCTTTGGGATGGAGCAAGGAAAACTCTGGCCACCCTGTGGGATGGGCATGGT
ATGTCCAGTGGGAATGAGTCCTGTCTGTTTGAGAACGGATCCATCAGCCTCTTCCCCTGCCTGGTCCATGTGTGGGAGGAGTGGGCAGGACTCGGGCAGATCGAGGATTATCTCAACTTCCTGGAGTATCTGGTCTGGGTTTTCACACCGCTAGTCGTGGTCTTCATCCTGCCCTTTCTCATAGTGATTCTTCTCTATCTGTCAATACTTTTCTTCCATGTGTACAAACGCAAGAACCAGCTGAGGGAAGCATATTCCAATAACCTTTGGGATGGAGCAAGGAAAACTCTGGCCACCCTGTGGGATGGGCATGGT	196	35	1 Base Change	0.04	0	MSSGNESCLFENGSISLFPCLVHVWEEWAGLGQIEDYLNFLEYLVWVFTPLVVVFILPFLIVILLYLSILFFHVYKRKNQLREAYSNNLWDGARKTLATLWDGHG	MSSGNESCLFENGSISLFPCLVHVWEEWAGLGQIEDYLNFLEYLVWVFTPLVVVFILPFLIVILLYLSILFLHVYKRKNQLREAYSNNLWDGARKTLATLWDGHG	ATGTCCAGTGGGAATGAGTCCTGTCTGTTTGAGAACGGATCCATCAGCCTCTTCCCCTGCCTGGTCCATGTGTGGGAGGAGTGGGCAGGACTCGGGCAGATCGAGGATTATCTCAACTTCCTGGAGTATCTGGTCTGGGTTTTCACACCGCTAGTCGTGGTCTTCATCCTGCCCTTTCTCATAGTGATTCTTCTCTATCTGTCAATACTTTTCTTCCATGTGTACAAACGCAAGAACCAGCTGAGGGAAGCATATTCCAATAACCTTTGGGATGGAGCAAGGAAAACTCTGGCCACCCTGTGGGATGGGCATGGT	ATGTCCAGTGGGAATGAGTCCTGTCTGTTTGAGAACGGATCCATCAGCCTCTTCCCCTGCCTGGTCCATGTGTGGGAGGAGTGGGCAGGACTCGGGCAGATCGAGGATTATCTCAACTTCCTGGAGTATCTGGTCTGGGTTTTCACACCGCTAGTCGTGGTCTTCATCCTGCCCTTTCTCATAGTGATTCTTCTCTATCTGTCAATACTTTTCCTCCATGTGTACAAACGCAAGAACCAGCTGAGGGAAGCATATTCCAATAACCTTTGGGATGGAGCAAGGAAAACTCTGGCCACCCTGTGGGATGGGCATGGT
ATGTCCAGTGGGAATGAGTCCTGTCTGTTTGAGAACGGATCCATCAGCCTCTTCCCCTGCCTGGTCCATGTGTGGGAGGAGTGGGTAGGACTCGGGCAGATCGAGGATTATCTCAACTTCCTGGAGTATCTGGTCTGGGTTTTCACACCGCTAGTCGTGGTCTTCATCCTGCCCTTTCTCATAGTGATTCTTCTCTATCTGTCAATACTTTTCCTCCATGTGTACAAACGCAAGAACCAGCTGAGGGAAGCATATTCCAATAACCTTTGGGATGGAGCAAGGAAAACTCTGGCCACCCTGTGGGATGGGCATGGT	196	35	1 Base Change	0.04	0	MSSGNESCLFENGSISLFPCLVHVWEEWVGLGQIEDYLNFLEYLVWVFTPLVVVFILPFLIVILLYLSILFLHVYKRKNQLREAYSNNLWDGARKTLATLWDGHG	MSSGNESCLFENGSISLFPCLVHVWEEWAGLGQIEDYLNFLEYLVWVFTPLVVVFILPFLIVILLYLSILFLHVYKRKNQLREAYSNNLWDGARKTLATLWDGHG	ATGTCCAGTGGGAATGAGTCCTGTCTGTTTGAGAACGGATCCATCAGCCTCTTCCCCTGCCTGGTCCATGTGTGGGAGGAGTGGGTAGGACTCGGGCAGATCGAGGATTATCTCAACTTCCTGGAGTATCTGGTCTGGGTTTTCACACCGCTAGTCGTGGTCTTCATCCTGCCCTTTCTCATAGTGATTCTTCTCTATCTGTCAATACTTTTCCTCCATGTGTACAAACGCAAGAACCAGCTGAGGGAAGCATATTCCAATAACCTTTGGGATGGAGCAAGGAAAACTCTGGCCACCCTGTGGGATGGGCATGGT	ATGTCCAGTGGGAATGAGTCCTGTCTGTTTGAGAACGGATCCATCAGCCTCTTCCCCTGCCTGGTCCATGTGTGGGAGGAGTGGGCAGGACTCGGGCAGATCGAGGATTATCTCAACTTCCTGGAGTATCTGGTCTGGGTTTTCACACCGCTAGTCGTGGTCTTCATCCTGCCCTTTCTCATAGTGATTCTTCTCTATCTGTCAATACTTTTCCTCCATGTGTACAAACGCAAGAACCAGCTGAGGGAAGCATATTCCAATAACCTTTGGGATGGAGCAAGGAAAACTCTGGCCACCCTGTGGGATGGGCATGGT
ATGTCCAGTGGGAATGAGTCCTGTCTGTTTGAGAATGGATCCATCAGCCTCTTCCCCTGCCTGGTCCATGCGTGGGAGGAGTGGGCAGGACTCGGGCAGATCGAGGATTATCTCAACTTCCTGGAGTATCTGGTCTGGGTTTTCACACCGCTAGTCGTGGTCTTCATCCTGCCCTTTCTCATAGTGATTCTTCTCTATCTGTCAATACTTTTCCTCCATGTGTACAAACGCAAGAACCAGCTAAGGGAAGCATATTCCAATAACCTTTGGGATGGAGCAAGGAAAACTCTGGCCACCCTGTGGGATGGGCATGGT	196	35	3 Base Changes	0.04	0	MSSGNESCLFENGSISLFPCLVHAWEEWAGLGQIEDYLNFLEYLVWVFTPLVVVFILPFLIVILLYLSILFLHVYKRKNQLREAYSNNLWDGARKTLATLWDGHG	MSSGNESCLFENGSISLFPCLVHVWEEWAGLGQIEDYLNFLEYLVWVFTPLVVVFILPFLIVILLYLSILFLHVYKRKNQLREAYSNNLWDGARKTLATLWDGHG	ATGTCCAGTGGGAATGAGTCCTGTCTGTTTGAGAATGGATCCATCAGCCTCTTCCCCTGCCTGGTCCATGCGTGGGAGGAGTGGGCAGGACTCGGGCAGATCGAGGATTATCTCAACTTCCTGGAGTATCTGGTCTGGGTTTTCACACCGCTAGTCGTGGTCTTCATCCTGCCCTTTCTCATAGTGATTCTTCTCTATCTGTCAATACTTTTCCTCCATGTGTACAAACGCAAGAACCAGCTAAGGGAAGCATATTCCAATAACCTTTGGGATGGAGCAAGGAAAACTCTGGCCACCCTGTGGGATGGGCATGGT	ATGTCCAGTGGGAATGAGTCCTGTCTGTTTGAGAACGGATCCATCAGCCTCTTCCCCTGCCTGGTCCATGTGTGGGAGGAGTGGGCAGGACTCGGGCAGATCGAGGATTATCTCAACTTCCTGGAGTATCTGGTCTGGGTTTTCACACCGCTAGTCGTGGTCTTCATCCTGCCCTTTCTCATAGTGATTCTTCTCTATCTGTCAATACTTTTCCTCCATGTGTACAAACGCAAGAACCAGCTGAGGGAAGCATATTCCAATAACCTTTGGGATGGAGCAAGGAAAACTCTGGCCACCCTGTGGGATGGGCATGGT
ATGTCCAGTGGGAATGAGTTCTGTCTGTTTGAGAACGGATCCATCAGCCTCTTCCCCTGCCTGGTCCATGTGTGGGAGGAGTGGGCAGGACTCGGGCAGATCGAGGATTATCTCAACTTCCTGGAGTATCTGGTCTGGGTTTTCACACCGCTAGTCGTGGTCTTCATCCTGCCCTTTCTCATAGTGATTCTTCTCTATCTGTCAATACTTTTCCTCCATGTGTACAAACGCAAGAACCAGCTGAGGGAAGCATATTCCAATAACCTTTGGGATGGAGCAAGGAAAACTCTGGCCACCCTGTGGGATGGGCATGGT	196	35	1 Base Change	0.04	0	MSSGNEFCLFENGSISLFPCLVHVWEEWAGLGQIEDYLNFLEYLVWVFTPLVVVFILPFLIVILLYLSILFLHVYKRKNQLREAYSNNLWDGARKTLATLWDGHG	MSSGNESCLFENGSISLFPCLVHVWEEWAGLGQIEDYLNFLEYLVWVFTPLVVVFILPFLIVILLYLSILFLHVYKRKNQLREAYSNNLWDGARKTLATLWDGHG	ATGTCCAGTGGGAATGAGTTCTGTCTGTTTGAGAACGGATCCATCAGCCTCTTCCCCTGCCTGGTCCATGTGTGGGAGGAGTGGGCAGGACTCGGGCAGATCGAGGATTATCTCAACTTCCTGGAGTATCTGGTCTGGGTTTTCACACCGCTAGTCGTGGTCTTCATCCTGCCCTTTCTCATAGTGATTCTTCTCTATCTGTCAATACTTTTCCTCCATGTGTACAAACGCAAGAACCAGCTGAGGGAAGCATATTCCAATAACCTTTGGGATGGAGCAAGGAAAACTCTGGCCACCCTGTGGGATGGGCATGGT	ATGTCCAGTGGGAATGAGTCCTGTCTGTTTGAGAACGGATCCATCAGCCTCTTCCCCTGCCTGGTCCATGTGTGGGAGGAGTGGGCAGGACTCGGGCAGATCGAGGATTATCTCAACTTCCTGGAGTATCTGGTCTGGGTTTTCACACCGCTAGTCGTGGTCTTCATCCTGCCCTTTCTCATAGTGATTCTTCTCTATCTGTCAATACTTTTCCTCCATGTGTACAAACGCAAGAACCAGCTGAGGGAAGCATATTCCAATAACCTTTGGGATGGAGCAAGGAAAACTCTGGCCACCCTGTGGGATGGGCATGGT
ATGTCCAGTGGGAATGAGTCCTGTCTGTTTGAGAACGGATCCATCAGCCTCTTCCTCTGCCTGGTCCATGTGTGGGAGGAGTGGGCAGGACTCGGGCAGATCGAGGATTATCTCAACTTCCTGGAGTATCTGGTCTGGGTTTTCACACCGCTAGTCGTGGTCTTCATCCTGCCCTTTCTCATAGTGATTCTTCTCTATCTGTCAATACTTTTCCTCCATGTGTACAAACGCAAGAACCAGCTGAGGGAAGCATATTCCAATAACCTTTGGGATGGAGCAAGGAAAACTCTGGCCACCCTGTGGGATGGGCATGGT	195	35	1 Base Change	0.04	0	MSSGNESCLFENGSISLFLCLVHVWEEWAGLGQIEDYLNFLEYLVWVFTPLVVVFILPFLIVILLYLSILFLHVYKRKNQLREAYSNNLWDGARKTLATLWDGHG	MSSGNESCLFENGSISLFPCLVHVWEEWAGLGQIEDYLNFLEYLVWVFTPLVVVFILPFLIVILLYLSILFLHVYKRKNQLREAYSNNLWDGARKTLATLWDGHG	ATGTCCAGTGGGAATGAGTCCTGTCTGTTTGAGAACGGATCCATCAGCCTCTTCCTCTGCCTGGTCCATGTGTGGGAGGAGTGGGCAGGACTCGGGCAGATCGAGGATTATCTCAACTTCCTGGAGTATCTGGTCTGGGTTTTCACACCGCTAGTCGTGGTCTTCATCCTGCCCTTTCTCATAGTGATTCTTCTCTATCTGTCAATACTTTTCCTCCATGTGTACAAACGCAAGAACCAGCTGAGGGAAGCATATTCCAATAACCTTTGGGATGGAGCAAGGAAAACTCTGGCCACCCTGTGGGATGGGCATGGT	ATGTCCAGTGGGAATGAGTCCTGTCTGTTTGAGAACGGATCCATCAGCCTCTTCCCCTGCCTGGTCCATGTGTGGGAGGAGTGGGCAGGACTCGGGCAGATCGAGGATTATCTCAACTTCCTGGAGTATCTGGTCTGGGTTTTCACACCGCTAGTCGTGGTCTTCATCCTGCCCTTTCTCATAGTGATTCTTCTCTATCTGTCAATACTTTTCCTCCATGTGTACAAACGCAAGAACCAGCTGAGGGAAGCATATTCCAATAACCTTTGGGATGGAGCAAGGAAAACTCTGGCCACCCTGTGGGATGGGCATGGT
ATGTCCAGTGGGAATGAGTCCTGTCTGTTTGAGAATGGATCCATCAGCCTCTTCCCCTGCCTGGTCCATGTGTGGGAGGAGTGGGCAGGACTCGGGCAGATCGAGGATTATCTCAACTTCCTGGAGTATCTGGTCTGGGTTTTCACACCGCTAGTCGTGGTCTTCATCCTGCCCTTTCTCATAGTGATTCTTCTCTATCTGTCAATACTTTTCCTCCATGTGTACAAACGCAAGAACCAGCTAAGGGAAGCATATTCCAATAACCTTTGGGATGGAGCAAGGAAGACTCTGGCCACCCTGTGGGATGGGCATGGT	195	35	3 Base Changes	0.04	0	MSSGNESCLFENGSISLFPCLVHVWEEWAGLGQIEDYLNFLEYLVWVFTPLVVVFILPFLIVILLYLSILFLHVYKRKNQLREAYSNNLWDGARKTLATLWDGHG	MSSGNESCLFENGSISLFPCLVHVWEEWAGLGQIEDYLNFLEYLVWVFTPLVVVFILPFLIVILLYLSILFLHVYKRKNQLREAYSNNLWDGARKTLATLWDGHG	ATGTCCAGTGGGAATGAGTCCTGTCTGTTTGAGAATGGATCCATCAGCCTCTTCCCCTGCCTGGTCCATGTGTGGGAGGAGTGGGCAGGACTCGGGCAGATCGAGGATTATCTCAACTTCCTGGAGTATCTGGTCTGGGTTTTCACACCGCTAGTCGTGGTCTTCATCCTGCCCTTTCTCATAGTGATTCTTCTCTATCTGTCAATACTTTTCCTCCATGTGTACAAACGCAAGAACCAGCTAAGGGAAGCATATTCCAATAACCTTTGGGATGGAGCAAGGAAGACTCTGGCCACCCTGTGGGATGGGCATGGT	ATGTCCAGTGGGAATGAGTCCTGTCTGTTTGAGAACGGATCCATCAGCCTCTTCCCCTGCCTGGTCCATGTGTGGGAGGAGTGGGCAGGACTCGGGCAGATCGAGGATTATCTCAACTTCCTGGAGTATCTGGTCTGGGTTTTCACACCGCTAGTCGTGGTCTTCATCCTGCCCTTTCTCATAGTGATTCTTCTCTATCTGTCAATACTTTTCCTCCATGTGTACAAACGCAAGAACCAGCTGAGGGAAGCATATTCCAATAACCTTTGGGATGGAGCAAGGAAAACTCTGGCCACCCTGTGGGATGGGCATGGT
ATGTCCAGTGGGAATGAGTCCTGTCTGTTTGAGAACGGATCCATCAGCCTCTTCCCCTGCCTGGTCCATGTGTGGGAGAAGTGGGCAGGACTCGGGCAGATCGAGGATTATCTCAACTTCCTGGAGTATCTGGTCTGGGTTTTCACACCGCTAGTCGTGGTCTTCATCCTGCCCTTTCTCATAGTGATTCTTCTCTATCTGTCAATACTTTTCCTCCATGTGTACAAACGCAAGAACCAGCTGAGGGAAGCATATTCCAATAACCTTTGGGATGGAGCAAGGAAAACTCTGGCCACCCTGTGGGATGGGCATGGT	194	35	1 Base Change	0.04	0	MSSGNESCLFENGSISLFPCLVHVWEKWAGLGQIEDYLNFLEYLVWVFTPLVVVFILPFLIVILLYLSILFLHVYKRKNQLREAYSNNLWDGARKTLATLWDGHG	MSSGNESCLFENGSISLFPCLVHVWEEWAGLGQIEDYLNFLEYLVWVFTPLVVVFILPFLIVILLYLSILFLHVYKRKNQLREAYSNNLWDGARKTLATLWDGHG	ATGTCCAGTGGGAATGAGTCCTGTCTGTTTGAGAACGGATCCATCAGCCTCTTCCCCTGCCTGGTCCATGTGTGGGAGAAGTGGGCAGGACTCGGGCAGATCGAGGATTATCTCAACTTCCTGGAGTATCTGGTCTGGGTTTTCACACCGCTAGTCGTGGTCTTCATCCTGCCCTTTCTCATAGTGATTCTTCTCTATCTGTCAATACTTTTCCTCCATGTGTACAAACGCAAGAACCAGCTGAGGGAAGCATATTCCAATAACCTTTGGGATGGAGCAAGGAAAACTCTGGCCACCCTGTGGGATGGGCATGGT	ATGTCCAGTGGGAATGAGTCCTGTCTGTTTGAGAACGGATCCATCAGCCTCTTCCCCTGCCTGGTCCATGTGTGGGAGGAGTGGGCAGGACTCGGGCAGATCGAGGATTATCTCAACTTCCTGGAGTATCTGGTCTGGGTTTTCACACCGCTAGTCGTGGTCTTCATCCTGCCCTTTCTCATAGTGATTCTTCTCTATCTGTCAATACTTTTCCTCCATGTGTACAAACGCAAGAACCAGCTGAGGGAAGCATATTCCAATAACCTTTGGGATGGAGCAAGGAAAACTCTGGCCACCCTGTGGGATGGGCATGGT
ATGTCCAGTGGGAATGAGTCCTGTCTGTTTGAGAACGGATCCATCAGCCTCTTCCCCTGCCTGGTCCATGTGTGGGAGGAGTGGGCAGGACTCGGGCAGATCGAGGATTATCTCAACTTCCTGGAGTATCTGGTCTGGGTTTTCACACCGCTAGTCGTGGTCTTCATCCTGCCCTTTCTCATAGTGATTCTTCTCTATCTGTCAATACTTTTCCTCCATGTGTACAAACGCAAGAACCAGCTGAGGGAAGCATATTCCAATAACCTTTGAGATGGAGCAAGGAAAACTCTGGCCACCCTGTGGGATGGGCATGGT	194	35	1 Base Change	0.04	0	MSSGNESCLFENGSISLFPCLVHVWEEWAGLGQIEDYLNFLEYLVWVFTPLVVVFILPFLIVILLYLSILFLHVYKRKNQLREAYSNNL*	MSSGNESCLFENGSISLFPCLVHVWEEWAGLGQIEDYLNFLEYLVWVFTPLVVVFILPFLIVILLYLSILFLHVYKRKNQLREAYSNNLWDGARKTLATLWDGHG	ATGTCCAGTGGGAATGAGTCCTGTCTGTTTGAGAACGGATCCATCAGCCTCTTCCCCTGCCTGGTCCATGTGTGGGAGGAGTGGGCAGGACTCGGGCAGATCGAGGATTATCTCAACTTCCTGGAGTATCTGGTCTGGGTTTTCACACCGCTAGTCGTGGTCTTCATCCTGCCCTTTCTCATAGTGATTCTTCTCTATCTGTCAATACTTTTCCTCCATGTGTACAAACGCAAGAACCAGCTGAGGGAAGCATATTCCAATAACCTTTGAGATGGAGCAAGGAAAACTCTGGCCACCCTGTGGGATGGGCATGGT	ATGTCCAGTGGGAATGAGTCCTGTCTGTTTGAGAACGGATCCATCAGCCTCTTCCCCTGCCTGGTCCATGTGTGGGAGGAGTGGGCAGGACTCGGGCAGATCGAGGATTATCTCAACTTCCTGGAGTATCTGGTCTGGGTTTTCACACCGCTAGTCGTGGTCTTCATCCTGCCCTTTCTCATAGTGATTCTTCTCTATCTGTCAATACTTTTCCTCCATGTGTACAAACGCAAGAACCAGCTGAGGGAAGCATATTCCAATAACCTTTGGGATGGAGCAAGGAAAACTCTGGCCACCCTGTGGGATGGGCATGGT
ATGTCCAGTGGGAATGAGTCCTGTCTGTTTGAGAACGGATCCATCAGCCTCTTCCCCTGCCTGGTCCATGTGTGGGAGGAGTGGGCAGGACTCGGGCAGATCGAGGATTATCTCAACTTCCTGGAGTATCTGGTCTGGGTTTTCACACCGCTAGTCGTGGTCTTCATCCTGCCCTTTCTCATAGTGATTCTTCTCTATCTGTCAATACTTTTCCTCCATGTGTACAAACGCAAGAACCAGCTGAGGGAAGCATATTCCAATAACCTTTGGGATGAAGCAAGGAAAACTCTGGCCACCCTGTGGGATGGGCATGGT	194	35	1 Base Change	0.04	0	MSSGNESCLFENGSISLFPCLVHVWEEWAGLGQIEDYLNFLEYLVWVFTPLVVVFILPFLIVILLYLSILFLHVYKRKNQLREAYSNNLWDEARKTLATLWDGHG	MSSGNESCLFENGSISLFPCLVHVWEEWAGLGQIEDYLNFLEYLVWVFTPLVVVFILPFLIVILLYLSILFLHVYKRKNQLREAYSNNLWDGARKTLATLWDGHG	ATGTCCAGTGGGAATGAGTCCTGTCTGTTTGAGAACGGATCCATCAGCCTCTTCCCCTGCCTGGTCCATGTGTGGGAGGAGTGGGCAGGACTCGGGCAGATCGAGGATTATCTCAACTTCCTGGAGTATCTGGTCTGGGTTTTCACACCGCTAGTCGTGGTCTTCATCCTGCCCTTTCTCATAGTGATTCTTCTCTATCTGTCAATACTTTTCCTCCATGTGTACAAACGCAAGAACCAGCTGAGGGAAGCATATTCCAATAACCTTTGGGATGAAGCAAGGAAAACTCTGGCCACCCTGTGGGATGGGCATGGT	ATGTCCAGTGGGAATGAGTCCTGTCTGTTTGAGAACGGATCCATCAGCCTCTTCCCCTGCCTGGTCCATGTGTGGGAGGAGTGGGCAGGACTCGGGCAGATCGAGGATTATCTCAACTTCCTGGAGTATCTGGTCTGGGTTTTCACACCGCTAGTCGTGGTCTTCATCCTGCCCTTTCTCATAGTGATTCTTCTCTATCTGTCAATACTTTTCCTCCATGTGTACAAACGCAAGAACCAGCTGAGGGAAGCATATTCCAATAACCTTTGGGATGGAGCAAGGAAAACTCTGGCCACCCTGTGGGATGGGCATGGT
ATGTCCAGTGGGAATGAGTCCTGTCTGTTTGAGAACGGATCCATCAGCCTCTTCCCCTGCCTGGTCCATGTGTGGGAGGAGTGGGCAGGACTCGGGCAGATCGAGGATTATCTCAACTTCCTGGAGTATCTGGTCTGGGTTTTCACACCGCTAGTCGTGGTCTTCATCCTGCCCTTTCTCATAGTGATTCTTCTCTATCTGTCAATACTTTTCCTCCATGTGTACAAACGCAAGAACCAGCTGAGGGAAACATATTCCAATAACCTTTGGGATGGAGCAAGGAAAACTCTGGCCACCCTGTGGGATGGGCATGGT	193	35	1 Base Change	0.04	0	MSSGNESCLFENGSISLFPCLVHVWEEWAGLGQIEDYLNFLEYLVWVFTPLVVVFILPFLIVILLYLSILFLHVYKRKNQLRETYSNNLWDGARKTLATLWDGHG	MSSGNESCLFENGSISLFPCLVHVWEEWAGLGQIEDYLNFLEYLVWVFTPLVVVFILPFLIVILLYLSILFLHVYKRKNQLREAYSNNLWDGARKTLATLWDGHG	ATGTCCAGTGGGAATGAGTCCTGTCTGTTTGAGAACGGATCCATCAGCCTCTTCCCCTGCCTGGTCCATGTGTGGGAGGAGTGGGCAGGACTCGGGCAGATCGAGGATTATCTCAACTTCCTGGAGTATCTGGTCTGGGTTTTCACACCGCTAGTCGTGGTCTTCATCCTGCCCTTTCTCATAGTGATTCTTCTCTATCTGTCAATACTTTTCCTCCATGTGTACAAACGCAAGAACCAGCTGAGGGAAACATATTCCAATAACCTTTGGGATGGAGCAAGGAAAACTCTGGCCACCCTGTGGGATGGGCATGGT	ATGTCCAGTGGGAATGAGTCCTGTCTGTTTGAGAACGGATCCATCAGCCTCTTCCCCTGCCTGGTCCATGTGTGGGAGGAGTGGGCAGGACTCGGGCAGATCGAGGATTATCTCAACTTCCTGGAGTATCTGGTCTGGGTTTTCACACCGCTAGTCGTGGTCTTCATCCTGCCCTTTCTCATAGTGATTCTTCTCTATCTGTCAATACTTTTCCTCCATGTGTACAAACGCAAGAACCAGCTGAGGGAAGCATATTCCAATAACCTTTGGGATGGAGCAAGGAAAACTCTGGCCACCCTGTGGGATGGGCATGGT
ATGTCCAGTGGGAATGAGTCCTGTCTGTTTGAGAACGGATCCATCAGCCTCTTCCCCTGCCTGGTCCATGTGTGGGAGGAGTGGGCAGGACTCGGGCAGATCGAGGATTATCTCAACTTCCTGGAGTGTCTGGTCTGGGTTTTCACACCGCTAGTCGTGGTCTTCATCCTGCCCTTTCTCATAGTGATTCTTCTCTATCTGTCAATACTTTTCCTCCATGTGTACAAACGCAAGAACCAGCTGAGGGAAGCATATTCCAATAACCTTTGGGATGGAGCAAGGAAAACTCTGGCCACCCTGTGGGATGGGCATGGT	193	35	1 Base Change	0.04	0	MSSGNESCLFENGSISLFPCLVHVWEEWAGLGQIEDYLNFLECLVWVFTPLVVVFILPFLIVILLYLSILFLHVYKRKNQLREAYSNNLWDGARKTLATLWDGHG	MSSGNESCLFENGSISLFPCLVHVWEEWAGLGQIEDYLNFLEYLVWVFTPLVVVFILPFLIVILLYLSILFLHVYKRKNQLREAYSNNLWDGARKTLATLWDGHG	ATGTCCAGTGGGAATGAGTCCTGTCTGTTTGAGAACGGATCCATCAGCCTCTTCCCCTGCCTGGTCCATGTGTGGGAGGAGTGGGCAGGACTCGGGCAGATCGAGGATTATCTCAACTTCCTGGAGTGTCTGGTCTGGGTTTTCACACCGCTAGTCGTGGTCTTCATCCTGCCCTTTCTCATAGTGATTCTTCTCTATCTGTCAATACTTTTCCTCCATGTGTACAAACGCAAGAACCAGCTGAGGGAAGCATATTCCAATAACCTTTGGGATGGAGCAAGGAAAACTCTGGCCACCCTGTGGGATGGGCATGGT	ATGTCCAGTGGGAATGAGTCCTGTCTGTTTGAGAACGGATCCATCAGCCTCTTCCCCTGCCTGGTCCATGTGTGGGAGGAGTGGGCAGGACTCGGGCAGATCGAGGATTATCTCAACTTCCTGGAGTATCTGGTCTGGGTTTTCACACCGCTAGTCGTGGTCTTCATCCTGCCCTTTCTCATAGTGATTCTTCTCTATCTGTCAATACTTTTCCTCCATGTGTACAAACGCAAGAACCAGCTGAGGGAAGCATATTCCAATAACCTTTGGGATGGAGCAAGGAAAACTCTGGCCACCCTGTGGGATGGGCATGGT
ATGTCCAGTGGGAATGAGTCCTGTCTGTTTGAGAACGGATCCATCAGCCTCTTCCCCTGCCTGGTCCATATGTGGGAGGAGTGGGCAGGACTCGGGCAGATCGAGGATTATCTCAACTTCCTGGAGTATCTGGTCTGGGTTTTCACACCGCTAGTCGTGGTCTTCATCCTGCCCTTTCTCATAGTGATTCTTCTCTATCTGTCAATACTTTTCCTCCATGTGTACAAACGCAAGAACCAGCTGAGGGAAGCATATTCCAATAACCTTTGGGATGGAGCAAGGAAAACTCTGGCCACCCTGTGGGATGGGCATGGT	192	35	1 Base Change	0.04	0	MSSGNESCLFENGSISLFPCLVHMWEEWAGLGQIEDYLNFLEYLVWVFTPLVVVFILPFLIVILLYLSILFLHVYKRKNQLREAYSNNLWDGARKTLATLWDGHG	MSSGNESCLFENGSISLFPCLVHVWEEWAGLGQIEDYLNFLEYLVWVFTPLVVVFILPFLIVILLYLSILFLHVYKRKNQLREAYSNNLWDGARKTLATLWDGHG	ATGTCCAGTGGGAATGAGTCCTGTCTGTTTGAGAACGGATCCATCAGCCTCTTCCCCTGCCTGGTCCATATGTGGGAGGAGTGGGCAGGACTCGGGCAGATCGAGGATTATCTCAACTTCCTGGAGTATCTGGTCTGGGTTTTCACACCGCTAGTCGTGGTCTTCATCCTGCCCTTTCTCATAGTGATTCTTCTCTATCTGTCAATACTTTTCCTCCATGTGTACAAACGCAAGAACCAGCTGAGGGAAGCATATTCCAATAACCTTTGGGATGGAGCAAGGAAAACTCTGGCCACCCTGTGGGATGGGCATGGT	ATGTCCAGTGGGAATGAGTCCTGTCTGTTTGAGAACGGATCCATCAGCCTCTTCCCCTGCCTGGTCCATGTGTGGGAGGAGTGGGCAGGACTCGGGCAGATCGAGGATTATCTCAACTTCCTGGAGTATCTGGTCTGGGTTTTCACACCGCTAGTCGTGGTCTTCATCCTGCCCTTTCTCATAGTGATTCTTCTCTATCTGTCAATACTTTTCCTCCATGTGTACAAACGCAAGAACCAGCTGAGGGAAGCATATTCCAATAACCTTTGGGATGGAGCAAGGAAAACTCTGGCCACCCTGTGGGATGGGCATGGT
ATGTCCAGTGGGAATGAGTCCTGTCTGTTTGAGAACGGATCCATCAGCCTCTTCCCCTGCCTGGTCCATGTGTGGGAGGAGTGGGCAGGACTCGGGCAGATCGAGGATTATCTCAACTTCCTGGAGTATCTGGTCTGGGTTTTCACACCGCTAGTCGTGGTCTTCATCCTGCCCTTTCTCATAGTGATTCTTCTCTATCTGTCAATACTTTTCCTCCATGTGTACAAACGCAAGAACCAGCTGAGGGAAGCACATTCCAATAACCTTTGGGATGGAGCAAGGAAAACTCTGGCCACCCTGTGGGATGGGCATGGT	192	35	1 Base Change	0.04	0	MSSGNESCLFENGSISLFPCLVHVWEEWAGLGQIEDYLNFLEYLVWVFTPLVVVFILPFLIVILLYLSILFLHVYKRKNQLREAHSNNLWDGARKTLATLWDGHG	MSSGNESCLFENGSISLFPCLVHVWEEWAGLGQIEDYLNFLEYLVWVFTPLVVVFILPFLIVILLYLSILFLHVYKRKNQLREAYSNNLWDGARKTLATLWDGHG	ATGTCCAGTGGGAATGAGTCCTGTCTGTTTGAGAACGGATCCATCAGCCTCTTCCCCTGCCTGGTCCATGTGTGGGAGGAGTGGGCAGGACTCGGGCAGATCGAGGATTATCTCAACTTCCTGGAGTATCTGGTCTGGGTTTTCACACCGCTAGTCGTGGTCTTCATCCTGCCCTTTCTCATAGTGATTCTTCTCTATCTGTCAATACTTTTCCTCCATGTGTACAAACGCAAGAACCAGCTGAGGGAAGCACATTCCAATAACCTTTGGGATGGAGCAAGGAAAACTCTGGCCACCCTGTGGGATGGGCATGGT	ATGTCCAGTGGGAATGAGTCCTGTCTGTTTGAGAACGGATCCATCAGCCTCTTCCCCTGCCTGGTCCATGTGTGGGAGGAGTGGGCAGGACTCGGGCAGATCGAGGATTATCTCAACTTCCTGGAGTATCTGGTCTGGGTTTTCACACCGCTAGTCGTGGTCTTCATCCTGCCCTTTCTCATAGTGATTCTTCTCTATCTGTCAATACTTTTCCTCCATGTGTACAAACGCAAGAACCAGCTGAGGGAAGCATATTCCAATAACCTTTGGGATGGAGCAAGGAAAACTCTGGCCACCCTGTGGGATGGGCATGGT
ATGTCCAGTGGGAATGAGTCCTGTCTGTTTGAGAACGGATCCATCAGCCTCTTCCCCTGCCTGGTCCATGTGTGGGAGGAGTGGGCAGGACTCGGGCAGATCGAGGATTATCTCAACTTCCTGGAGTATCTGGTCTGGGTTTTCACACCGCTAGTCGTGGTCTTCATCCTGCCCTTTCTCATAGTGATTCTTCTTTATCTGTCAATACTTTTCCTCCATGTGTACAAACGCAAGAACCAGCTGAGGGAAGCATATTCCAATAACCTTTGGGATGGAGCAAGGAAAACTCTGGCCACCCTGTGGGATGGGCATGGT	192	35	1 Base Change	0.04	0	MSSGNESCLFENGSISLFPCLVHVWEEWAGLGQIEDYLNFLEYLVWVFTPLVVVFILPFLIVILLYLSILFLHVYKRKNQLREAYSNNLWDGARKTLATLWDGHG	MSSGNESCLFENGSISLFPCLVHVWEEWAGLGQIEDYLNFLEYLVWVFTPLVVVFILPFLIVILLYLSILFLHVYKRKNQLREAYSNNLWDGARKTLATLWDGHG	ATGTCCAGTGGGAATGAGTCCTGTCTGTTTGAGAACGGATCCATCAGCCTCTTCCCCTGCCTGGTCCATGTGTGGGAGGAGTGGGCAGGACTCGGGCAGATCGAGGATTATCTCAACTTCCTGGAGTATCTGGTCTGGGTTTTCACACCGCTAGTCGTGGTCTTCATCCTGCCCTTTCTCATAGTGATTCTTCTTTATCTGTCAATACTTTTCCTCCATGTGTACAAACGCAAGAACCAGCTGAGGGAAGCATATTCCAATAACCTTTGGGATGGAGCAAGGAAAACTCTGGCCACCCTGTGGGATGGGCATGGT	ATGTCCAGTGGGAATGAGTCCTGTCTGTTTGAGAACGGATCCATCAGCCTCTTCCCCTGCCTGGTCCATGTGTGGGAGGAGTGGGCAGGACTCGGGCAGATCGAGGATTATCTCAACTTCCTGGAGTATCTGGTCTGGGTTTTCACACCGCTAGTCGTGGTCTTCATCCTGCCCTTTCTCATAGTGATTCTTCTCTATCTGTCAATACTTTTCCTCCATGTGTACAAACGCAAGAACCAGCTGAGGGAAGCATATTCCAATAACCTTTGGGATGGAGCAAGGAAAACTCTGGCCACCCTGTGGGATGGGCATGGT
ATGTCCAGTGGGAATGAGTCCTGTCTGTTTGAGAACGGATCCATCAGCCTCTTCCCCTGTCTGGTCCATGTGTGGGAGGAGTGGGCAGGACTCGGGCAGATCGAGGATTATCTCAACTTCCTGGAGTATCTGGTCTGGGTTTTCACACCGCTAGTCGTGGTCTTCATCCTGCCCTTTCTCATAGTGATTCTTCTCTATCTGTCAATACTTTTCCTCCATGTGTACAAACGCAAGAACCAGCTGAGGGAAGCATATTCCAATAACCTTTGGGATGGAGCAAGGAAAACTCTGGCCACCCTGTGGGATGGGCATGGT	192	35	1 Base Change	0.04	0	MSSGNESCLFENGSISLFPCLVHVWEEWAGLGQIEDYLNFLEYLVWVFTPLVVVFILPFLIVILLYLSILFLHVYKRKNQLREAYSNNLWDGARKTLATLWDGHG	MSSGNESCLFENGSISLFPCLVHVWEEWAGLGQIEDYLNFLEYLVWVFTPLVVVFILPFLIVILLYLSILFLHVYKRKNQLREAYSNNLWDGARKTLATLWDGHG	ATGTCCAGTGGGAATGAGTCCTGTCTGTTTGAGAACGGATCCATCAGCCTCTTCCCCTGTCTGGTCCATGTGTGGGAGGAGTGGGCAGGACTCGGGCAGATCGAGGATTATCTCAACTTCCTGGAGTATCTGGTCTGGGTTTTCACACCGCTAGTCGTGGTCTTCATCCTGCCCTTTCTCATAGTGATTCTTCTCTATCTGTCAATACTTTTCCTCCATGTGTACAAACGCAAGAACCAGCTGAGGGAAGCATATTCCAATAACCTTTGGGATGGAGCAAGGAAAACTCTGGCCACCCTGTGGGATGGGCATGGT	ATGTCCAGTGGGAATGAGTCCTGTCTGTTTGAGAACGGATCCATCAGCCTCTTCCCCTGCCTGGTCCATGTGTGGGAGGAGTGGGCAGGACTCGGGCAGATCGAGGATTATCTCAACTTCCTGGAGTATCTGGTCTGGGTTTTCACACCGCTAGTCGTGGTCTTCATCCTGCCCTTTCTCATAGTGATTCTTCTCTATCTGTCAATACTTTTCCTCCATGTGTACAAACGCAAGAACCAGCTGAGGGAAGCATATTCCAATAACCTTTGGGATGGAGCAAGGAAAACTCTGGCCACCCTGTGGGATGGGCATGGT
ATGTCCAGTGGGAATGAGTCCTGTCTGTTTGAGAACGGATCCATCAGCCTCTTCCCCTGCCTGGTCCATGTGTGGGAGGAGTGGGCAGGACTCGGGCAGATCGAGGATTATCTCAACTTCCTGGAGTATCTGGTCTGGGTTTTCACACCGCTAGTCGTGGTCTTCATCCTGCCCTTTCTCATAGTGATTCTTCTCTATCTGTCAATACTTTTCCTCCATGTGTACAAACGCAAGAACCAGCTGAGGGAAGCATATTCCAATAACCTTTGGGATGGAGCAAGGAAAACTTTGGCCACCCTGTGGGATGGGCATGGT	190	35	1 Base Change	0.04	0	MSSGNESCLFENGSISLFPCLVHVWEEWAGLGQIEDYLNFLEYLVWVFTPLVVVFILPFLIVILLYLSILFLHVYKRKNQLREAYSNNLWDGARKTLATLWDGHG	MSSGNESCLFENGSISLFPCLVHVWEEWAGLGQIEDYLNFLEYLVWVFTPLVVVFILPFLIVILLYLSILFLHVYKRKNQLREAYSNNLWDGARKTLATLWDGHG	ATGTCCAGTGGGAATGAGTCCTGTCTGTTTGAGAACGGATCCATCAGCCTCTTCCCCTGCCTGGTCCATGTGTGGGAGGAGTGGGCAGGACTCGGGCAGATCGAGGATTATCTCAACTTCCTGGAGTATCTGGTCTGGGTTTTCACACCGCTAGTCGTGGTCTTCATCCTGCCCTTTCTCATAGTGATTCTTCTCTATCTGTCAATACTTTTCCTCCATGTGTACAAACGCAAGAACCAGCTGAGGGAAGCATATTCCAATAACCTTTGGGATGGAGCAAGGAAAACTTTGGCCACCCTGTGGGATGGGCATGGT	ATGTCCAGTGGGAATGAGTCCTGTCTGTTTGAGAACGGATCCATCAGCCTCTTCCCCTGCCTGGTCCATGTGTGGGAGGAGTGGGCAGGACTCGGGCAGATCGAGGATTATCTCAACTTCCTGGAGTATCTGGTCTGGGTTTTCACACCGCTAGTCGTGGTCTTCATCCTGCCCTTTCTCATAGTGATTCTTCTCTATCTGTCAATACTTTTCCTCCATGTGTACAAACGCAAGAACCAGCTGAGGGAAGCATATTCCAATAACCTTTGGGATGGAGCAAGGAAAACTCTGGCCACCCTGTGGGATGGGCATGGT
ATGTCCAGTGGGAATGAGTCCTGTCTGTTTGAGAACGGATCCATCAGCCTCTTCCCCTGCCTGGTCCATGTGTGGGAGGAGTGGGCAGGACTCGGGCAGATCGAGGATTATCTCAACTTCCTGGAGTATCTGGTCTGGGTTTTCACACCGCTAGTCGTGGTCTTCATCCTGCCCTTTCTCATAGTGATTCTTCTCTATTTGTCAATACTTTTCCTCCATGTGTACAAACGCAAGAACCAGCTGAGGGAAGCATATTCCAATAACCTTTGGGATGGAGCAAGGAAAACTCTGGCCACCCTGTGGGATGGGCATGGT	190	35	1 Base Change	0.04	0	MSSGNESCLFENGSISLFPCLVHVWEEWAGLGQIEDYLNFLEYLVWVFTPLVVVFILPFLIVILLYLSILFLHVYKRKNQLREAYSNNLWDGARKTLATLWDGHG	MSSGNESCLFENGSISLFPCLVHVWEEWAGLGQIEDYLNFLEYLVWVFTPLVVVFILPFLIVILLYLSILFLHVYKRKNQLREAYSNNLWDGARKTLATLWDGHG	ATGTCCAGTGGGAATGAGTCCTGTCTGTTTGAGAACGGATCCATCAGCCTCTTCCCCTGCCTGGTCCATGTGTGGGAGGAGTGGGCAGGACTCGGGCAGATCGAGGATTATCTCAACTTCCTGGAGTATCTGGTCTGGGTTTTCACACCGCTAGTCGTGGTCTTCATCCTGCCCTTTCTCATAGTGATTCTTCTCTATTTGTCAATACTTTTCCTCCATGTGTACAAACGCAAGAACCAGCTGAGGGAAGCATATTCCAATAACCTTTGGGATGGAGCAAGGAAAACTCTGGCCACCCTGTGGGATGGGCATGGT	ATGTCCAGTGGGAATGAGTCCTGTCTGTTTGAGAACGGATCCATCAGCCTCTTCCCCTGCCTGGTCCATGTGTGGGAGGAGTGGGCAGGACTCGGGCAGATCGAGGATTATCTCAACTTCCTGGAGTATCTGGTCTGGGTTTTCACACCGCTAGTCGTGGTCTTCATCCTGCCCTTTCTCATAGTGATTCTTCTCTATCTGTCAATACTTTTCCTCCATGTGTACAAACGCAAGAACCAGCTGAGGGAAGCATATTCCAATAACCTTTGGGATGGAGCAAGGAAAACTCTGGCCACCCTGTGGGATGGGCATGGT
ATGTCCAGTGGGAATGAGTCCTGTCTGTTTGAGAACGGATCCATCAGCCTCTTCCCCTGCCTGGTCCATGTGTGGGAGGAGTGGGCAGAACTCGGGCAGATCGAGGATTATCTCAACTTCCTGGAGTATCTGGTCTGGGTTTTCACACCGCTAGTCGTGGTCTTCATCCTGCCCTTTCTCATAGTGATTCTTCTCTATCTGTCAATACTTTTCCTCCATGTGTACAAACGCAAGAACCAGCTGAGGGAAGCATATTCCAATAACCTTTGGGATGGAGCAAGGAAAACTCTGGCCACCCTGTGGGATGGGCATGGT	189	35	1 Base Change	0.04	0	MSSGNESCLFENGSISLFPCLVHVWEEWAELGQIEDYLNFLEYLVWVFTPLVVVFILPFLIVILLYLSILFLHVYKRKNQLREAYSNNLWDGARKTLATLWDGHG	MSSGNESCLFENGSISLFPCLVHVWEEWAGLGQIEDYLNFLEYLVWVFTPLVVVFILPFLIVILLYLSILFLHVYKRKNQLREAYSNNLWDGARKTLATLWDGHG	ATGTCCAGTGGGAATGAGTCCTGTCTGTTTGAGAACGGATCCATCAGCCTCTTCCCCTGCCTGGTCCATGTGTGGGAGGAGTGGGCAGAACTCGGGCAGATCGAGGATTATCTCAACTTCCTGGAGTATCTGGTCTGGGTTTTCACACCGCTAGTCGTGGTCTTCATCCTGCCCTTTCTCATAGTGATTCTTCTCTATCTGTCAATACTTTTCCTCCATGTGTACAAACGCAAGAACCAGCTGAGGGAAGCATATTCCAATAACCTTTGGGATGGAGCAAGGAAAACTCTGGCCACCCTGTGGGATGGGCATGGT	ATGTCCAGTGGGAATGAGTCCTGTCTGTTTGAGAACGGATCCATCAGCCTCTTCCCCTGCCTGGTCCATGTGTGGGAGGAGTGGGCAGGACTCGGGCAGATCGAGGATTATCTCAACTTCCTGGAGTATCTGGTCTGGGTTTTCACACCGCTAGTCGTGGTCTTCATCCTGCCCTTTCTCATAGTGATTCTTCTCTATCTGTCAATACTTTTCCTCCATGTGTACAAACGCAAGAACCAGCTGAGGGAAGCATATTCCAATAACCTTTGGGATGGAGCAAGGAAAACTCTGGCCACCCTGTGGGATGGGCATGGT
ATGTCCAGTGGGAATGAGTCCTGTCTGTTTGAGAACGGATCCATCAGCCTCTTCCCCTGCCTGGTCCATGTGTGGGAGGAGTGGGCAGGACTCGGGCAGATCGAGGATTATCTCAACTTCCTGGAGTATCTGGTCTGGGTTTTCACACCGCTAGTCGTGGTCTTCATCCTGCCCTTTCTCATAGTGATTCTTCTCTATCTGTCAATACTTTTCCTCCATGTGTACAAACGCAAGAACCAGCTGAGGGAAGCATATTCCAATAACCTTTGGGATGGAGCAAGGAAAACTCTGGCCACCCTATGGGATGGGCATGGT	189	35	1 Base Change	0.04	0	MSSGNESCLFENGSISLFPCLVHVWEEWAGLGQIEDYLNFLEYLVWVFTPLVVVFILPFLIVILLYLSILFLHVYKRKNQLREAYSNNLWDGARKTLATLWDGHG	MSSGNESCLFENGSISLFPCLVHVWEEWAGLGQIEDYLNFLEYLVWVFTPLVVVFILPFLIVILLYLSILFLHVYKRKNQLREAYSNNLWDGARKTLATLWDGHG	ATGTCCAGTGGGAATGAGTCCTGTCTGTTTGAGAACGGATCCATCAGCCTCTTCCCCTGCCTGGTCCATGTGTGGGAGGAGTGGGCAGGACTCGGGCAGATCGAGGATTATCTCAACTTCCTGGAGTATCTGGTCTGGGTTTTCACACCGCTAGTCGTGGTCTTCATCCTGCCCTTTCTCATAGTGATTCTTCTCTATCTGTCAATACTTTTCCTCCATGTGTACAAACGCAAGAACCAGCTGAGGGAAGCATATTCCAATAACCTTTGGGATGGAGCAAGGAAAACTCTGGCCACCCTATGGGATGGGCATGGT	ATGTCCAGTGGGAATGAGTCCTGTCTGTTTGAGAACGGATCCATCAGCCTCTTCCCCTGCCTGGTCCATGTGTGGGAGGAGTGGGCAGGACTCGGGCAGATCGAGGATTATCTCAACTTCCTGGAGTATCTGGTCTGGGTTTTCACACCGCTAGTCGTGGTCTTCATCCTGCCCTTTCTCATAGTGATTCTTCTCTATCTGTCAATACTTTTCCTCCATGTGTACAAACGCAAGAACCAGCTGAGGGAAGCATATTCCAATAACCTTTGGGATGGAGCAAGGAAAACTCTGGCCACCCTGTGGGATGGGCATGGT
ATGTCCAGTGGGAATGAGTCCTGTCTGTTTGAGAACGGATCCATCAGCCTCTTCCCCTGCCTGGTCCATGTGTGGGAGGAGTGGGCAGGACTCGGGCAGATCGAGGATTATCTCAACTTCCTGGAGTATCTGGTCTGGGTTTTCACACCGCTAGTCGTGGTCTTCATCCTGCCCTTTCTCATAGTGATTCTTCTCTATCTGTCAATACTTTTCCTTCATGTGTACAAACGCAAGAACCAGCTGAGGGAAGCATATTCCAATAACCTTTGGGATGGAGCAAGGAAAACTCTGGCCACCCTGTGGGATGGGCATGGT	189	35	1 Base Change	0.04	0	MSSGNESCLFENGSISLFPCLVHVWEEWAGLGQIEDYLNFLEYLVWVFTPLVVVFILPFLIVILLYLSILFLHVYKRKNQLREAYSNNLWDGARKTLATLWDGHG	MSSGNESCLFENGSISLFPCLVHVWEEWAGLGQIEDYLNFLEYLVWVFTPLVVVFILPFLIVILLYLSILFLHVYKRKNQLREAYSNNLWDGARKTLATLWDGHG	ATGTCCAGTGGGAATGAGTCCTGTCTGTTTGAGAACGGATCCATCAGCCTCTTCCCCTGCCTGGTCCATGTGTGGGAGGAGTGGGCAGGACTCGGGCAGATCGAGGATTATCTCAACTTCCTGGAGTATCTGGTCTGGGTTTTCACACCGCTAGTCGTGGTCTTCATCCTGCCCTTTCTCATAGTGATTCTTCTCTATCTGTCAATACTTTTCCTTCATGTGTACAAACGCAAGAACCAGCTGAGGGAAGCATATTCCAATAACCTTTGGGATGGAGCAAGGAAAACTCTGGCCACCCTGTGGGATGGGCATGGT	ATGTCCAGTGGGAATGAGTCCTGTCTGTTTGAGAACGGATCCATCAGCCTCTTCCCCTGCCTGGTCCATGTGTGGGAGGAGTGGGCAGGACTCGGGCAGATCGAGGATTATCTCAACTTCCTGGAGTATCTGGTCTGGGTTTTCACACCGCTAGTCGTGGTCTTCATCCTGCCCTTTCTCATAGTGATTCTTCTCTATCTGTCAATACTTTTCCTCCATGTGTACAAACGCAAGAACCAGCTGAGGGAAGCATATTCCAATAACCTTTGGGATGGAGCAAGGAAAACTCTGGCCACCCTGTGGGATGGGCATGGT
ATGTCCAGTGGGAATGAGTCCTGTCTGTTTGAGAACGGATCCATCAGCCTCTTCCCTTGCCTGGTCCATGTGTGGGAGGAGTGGGCAGGACTCGGGCAGATCGAGGATTATCTCAACTTCCTGGAGTATCTGGTCTGGGTTTTCACACCGCTAGTCGTGGTCTTCATCCTGCCCTTTCTCATAGTGATTCTTCTCTATCTGTCAATACTTTTCCTCCATGTGTACAAACGCAAGAACCAGCTGAGGGAAGCATATTCCAATAACCTTTGGGATGGAGCAAGGAAAACTCTGGCCACCCTGTGGGATGGGCATGGT	189	35	1 Base Change	0.04	0	MSSGNESCLFENGSISLFPCLVHVWEEWAGLGQIEDYLNFLEYLVWVFTPLVVVFILPFLIVILLYLSILFLHVYKRKNQLREAYSNNLWDGARKTLATLWDGHG	MSSGNESCLFENGSISLFPCLVHVWEEWAGLGQIEDYLNFLEYLVWVFTPLVVVFILPFLIVILLYLSILFLHVYKRKNQLREAYSNNLWDGARKTLATLWDGHG	ATGTCCAGTGGGAATGAGTCCTGTCTGTTTGAGAACGGATCCATCAGCCTCTTCCCTTGCCTGGTCCATGTGTGGGAGGAGTGGGCAGGACTCGGGCAGATCGAGGATTATCTCAACTTCCTGGAGTATCTGGTCTGGGTTTTCACACCGCTAGTCGTGGTCTTCATCCTGCCCTTTCTCATAGTGATTCTTCTCTATCTGTCAATACTTTTCCTCCATGTGTACAAACGCAAGAACCAGCTGAGGGAAGCATATTCCAATAACCTTTGGGATGGAGCAAGGAAAACTCTGGCCACCCTGTGGGATGGGCATGGT	ATGTCCAGTGGGAATGAGTCCTGTCTGTTTGAGAACGGATCCATCAGCCTCTTCCCCTGCCTGGTCCATGTGTGGGAGGAGTGGGCAGGACTCGGGCAGATCGAGGATTATCTCAACTTCCTGGAGTATCTGGTCTGGGTTTTCACACCGCTAGTCGTGGTCTTCATCCTGCCCTTTCTCATAGTGATTCTTCTCTATCTGTCAATACTTTTCCTCCATGTGTACAAACGCAAGAACCAGCTGAGGGAAGCATATTCCAATAACCTTTGGGATGGAGCAAGGAAAACTCTGGCCACCCTGTGGGATGGGCATGGT
ATGTCCAGTGGGAATGAGTCCTGTCTGTTTGAGAATGGATCCATCAGCCTCTTCCCCTGCCTGGTCCATGTGTGGGAGGAGTGGGCAGGACTCGGGCAGATCGAGGATTATCTCAACTTCCTGGAGTATCTGGTCTGGGTTTTCACACCGCTAGTCGTGGTCTTCATCCTGCCCTTTCTCATAGTGATTCTTCTCTATCCGTCAATACTTTTCCTCCATGTGTACAAACGCAAGAACCAGCTAAGGGAAGCATATTCCAATAACCTTTGGGATGGAGCAAGGAAAACTCTGGCCACCCTGTGGGATGGGCATGGT	189	35	3 Base Changes	0.04	0	MSSGNESCLFENGSISLFPCLVHVWEEWAGLGQIEDYLNFLEYLVWVFTPLVVVFILPFLIVILLYPSILFLHVYKRKNQLREAYSNNLWDGARKTLATLWDGHG	MSSGNESCLFENGSISLFPCLVHVWEEWAGLGQIEDYLNFLEYLVWVFTPLVVVFILPFLIVILLYLSILFLHVYKRKNQLREAYSNNLWDGARKTLATLWDGHG	ATGTCCAGTGGGAATGAGTCCTGTCTGTTTGAGAATGGATCCATCAGCCTCTTCCCCTGCCTGGTCCATGTGTGGGAGGAGTGGGCAGGACTCGGGCAGATCGAGGATTATCTCAACTTCCTGGAGTATCTGGTCTGGGTTTTCACACCGCTAGTCGTGGTCTTCATCCTGCCCTTTCTCATAGTGATTCTTCTCTATCCGTCAATACTTTTCCTCCATGTGTACAAACGCAAGAACCAGCTAAGGGAAGCATATTCCAATAACCTTTGGGATGGAGCAAGGAAAACTCTGGCCACCCTGTGGGATGGGCATGGT	ATGTCCAGTGGGAATGAGTCCTGTCTGTTTGAGAACGGATCCATCAGCCTCTTCCCCTGCCTGGTCCATGTGTGGGAGGAGTGGGCAGGACTCGGGCAGATCGAGGATTATCTCAACTTCCTGGAGTATCTGGTCTGGGTTTTCACACCGCTAGTCGTGGTCTTCATCCTGCCCTTTCTCATAGTGATTCTTCTCTATCTGTCAATACTTTTCCTCCATGTGTACAAACGCAAGAACCAGCTGAGGGAAGCATATTCCAATAACCTTTGGGATGGAGCAAGGAAAACTCTGGCCACCCTGTGGGATGGGCATGGT
ATGTCCAGTGGGAATGAGTCCTGTCTGTTTGAGAACGGATCCATCAGCCTCTTCCCCTGCCTGGTCCATGTGTGGGAGGAGTGGGCAGGACTCGGGCAGATCGAGGATTATCTCAACTTCCTGGAGTATCTGGTCTGGGTTTTCACACCGCTAGTCGTGGTCTTCATCCTGCCCTTTCTCATAGTGATTCTTCTCTATCTGTCAATACTTTTCCTCCATGTGTACAAACGCAAGAACCAGCTGAGGGAAGCATATTCCAATAACCTTTGGGATGGAGCAAGGAAAACTCTGGCCACCCTGTAGGATGGGCATGGT	188	35	1 Base Change	0.04	0	MSSGNESCLFENGSISLFPCLVHVWEEWAGLGQIEDYLNFLEYLVWVFTPLVVVFILPFLIVILLYLSILFLHVYKRKNQLREAYSNNLWDGARKTLATL*	MSSGNESCLFENGSISLFPCLVHVWEEWAGLGQIEDYLNFLEYLVWVFTPLVVVFILPFLIVILLYLSILFLHVYKRKNQLREAYSNNLWDGARKTLATLWDGHG	ATGTCCAGTGGGAATGAGTCCTGTCTGTTTGAGAACGGATCCATCAGCCTCTTCCCCTGCCTGGTCCATGTGTGGGAGGAGTGGGCAGGACTCGGGCAGATCGAGGATTATCTCAACTTCCTGGAGTATCTGGTCTGGGTTTTCACACCGCTAGTCGTGGTCTTCATCCTGCCCTTTCTCATAGTGATTCTTCTCTATCTGTCAATACTTTTCCTCCATGTGTACAAACGCAAGAACCAGCTGAGGGAAGCATATTCCAATAACCTTTGGGATGGAGCAAGGAAAACTCTGGCCACCCTGTAGGATGGGCATGGT	ATGTCCAGTGGGAATGAGTCCTGTCTGTTTGAGAACGGATCCATCAGCCTCTTCCCCTGCCTGGTCCATGTGTGGGAGGAGTGGGCAGGACTCGGGCAGATCGAGGATTATCTCAACTTCCTGGAGTATCTGGTCTGGGTTTTCACACCGCTAGTCGTGGTCTTCATCCTGCCCTTTCTCATAGTGATTCTTCTCTATCTGTCAATACTTTTCCTCCATGTGTACAAACGCAAGAACCAGCTGAGGGAAGCATATTCCAATAACCTTTGGGATGGAGCAAGGAAAACTCTGGCCACCCTGTGGGATGGGCATGGT
ATGTCCAGTGGGAATGAGTCCTGTCTGTTTGAGAACGGATCCATCAGCCTCTTCCCCTGCCTGGTCCATGTGTGGGAGGAGTGGGCAGGACTCGGGCAGATCGAGGATTATCTCAACTTCCTGGAGTATCTGGTCTGGGTTTTCACACCGCTAGTCGTGGTCTTCATCCTGCCCTTTCTCATAGTGATTCTTCTCTATCTGTCAATACTTTTCCTCCATGTGTACAAACGCAAGAACCAGCTGAGGGAAGCATATTCCAATGACCTTTGGGATGGAGCAAGGAAAACTCTGGCCACCCTGTGGGATGGGCATGGT	188	35	1 Base Change	0.04	0	MSSGNESCLFENGSISLFPCLVHVWEEWAGLGQIEDYLNFLEYLVWVFTPLVVVFILPFLIVILLYLSILFLHVYKRKNQLREAYSNDLWDGARKTLATLWDGHG	MSSGNESCLFENGSISLFPCLVHVWEEWAGLGQIEDYLNFLEYLVWVFTPLVVVFILPFLIVILLYLSILFLHVYKRKNQLREAYSNNLWDGARKTLATLWDGHG	ATGTCCAGTGGGAATGAGTCCTGTCTGTTTGAGAACGGATCCATCAGCCTCTTCCCCTGCCTGGTCCATGTGTGGGAGGAGTGGGCAGGACTCGGGCAGATCGAGGATTATCTCAACTTCCTGGAGTATCTGGTCTGGGTTTTCACACCGCTAGTCGTGGTCTTCATCCTGCCCTTTCTCATAGTGATTCTTCTCTATCTGTCAATACTTTTCCTCCATGTGTACAAACGCAAGAACCAGCTGAGGGAAGCATATTCCAATGACCTTTGGGATGGAGCAAGGAAAACTCTGGCCACCCTGTGGGATGGGCATGGT	ATGTCCAGTGGGAATGAGTCCTGTCTGTTTGAGAACGGATCCATCAGCCTCTTCCCCTGCCTGGTCCATGTGTGGGAGGAGTGGGCAGGACTCGGGCAGATCGAGGATTATCTCAACTTCCTGGAGTATCTGGTCTGGGTTTTCACACCGCTAGTCGTGGTCTTCATCCTGCCCTTTCTCATAGTGATTCTTCTCTATCTGTCAATACTTTTCCTCCATGTGTACAAACGCAAGAACCAGCTGAGGGAAGCATATTCCAATAACCTTTGGGATGGAGCAAGGAAAACTCTGGCCACCCTGTGGGATGGGCATGGT
ATGTCCAGTGGGAATGAGTCCTGTCTGTTTGAGAACGGATCCATCAGCCTCTTCCCCTGCCTGGTCCATGTGTGGGAGGAGTGGGCAGGACTCGGGCAGATCGAGGATTATCTCAACTTCCTGGAGTATCTGGTCTGGGTTTTCACACCGCTAGTCGTGGTCTTCATCCTGCCTTTTCTCATAGTGATTCTTCTCTATCTGTCAATACTTTTCCTCCATGTGTACAAACGCAAGAACCAGCTGAGGGAAGCATATTCCAATAACCTTTGGGATGGAGCAAGGAAAACTCTGGCCACCCTGTGGGATGGGCATGGT	188	35	1 Base Change	0.04	0	MSSGNESCLFENGSISLFPCLVHVWEEWAGLGQIEDYLNFLEYLVWVFTPLVVVFILPFLIVILLYLSILFLHVYKRKNQLREAYSNNLWDGARKTLATLWDGHG	MSSGNESCLFENGSISLFPCLVHVWEEWAGLGQIEDYLNFLEYLVWVFTPLVVVFILPFLIVILLYLSILFLHVYKRKNQLREAYSNNLWDGARKTLATLWDGHG	ATGTCCAGTGGGAATGAGTCCTGTCTGTTTGAGAACGGATCCATCAGCCTCTTCCCCTGCCTGGTCCATGTGTGGGAGGAGTGGGCAGGACTCGGGCAGATCGAGGATTATCTCAACTTCCTGGAGTATCTGGTCTGGGTTTTCACACCGCTAGTCGTGGTCTTCATCCTGCCTTTTCTCATAGTGATTCTTCTCTATCTGTCAATACTTTTCCTCCATGTGTACAAACGCAAGAACCAGCTGAGGGAAGCATATTCCAATAACCTTTGGGATGGAGCAAGGAAAACTCTGGCCACCCTGTGGGATGGGCATGGT	ATGTCCAGTGGGAATGAGTCCTGTCTGTTTGAGAACGGATCCATCAGCCTCTTCCCCTGCCTGGTCCATGTGTGGGAGGAGTGGGCAGGACTCGGGCAGATCGAGGATTATCTCAACTTCCTGGAGTATCTGGTCTGGGTTTTCACACCGCTAGTCGTGGTCTTCATCCTGCCCTTTCTCATAGTGATTCTTCTCTATCTGTCAATACTTTTCCTCCATGTGTACAAACGCAAGAACCAGCTGAGGGAAGCATATTCCAATAACCTTTGGGATGGAGCAAGGAAAACTCTGGCCACCCTGTGGGATGGGCATGGT
ATGTCCAGTGGGAATGAGTCCTGTCTGTTTGAGAACGGATCCATCAGCCTCTTCCCCTGCCTGGTCCATGTGTGGGAGGAGTGGGCAGGACTCGGGCAGATCGAGGATTATCTCAACTTCCTGGAGTATCTGGTCTGGGTTTTCACACCGCTAGTCGTGGTTTTCATCCTGCCCTTTCTCATAGTGATTCTTCTCTATCTGTCAATACTTTTCCTCCATGTGTACAAACGCAAGAACCAGCTGAGGGAAGCATATTCCAATAACCTTTGGGATGGAGCAAGGAAAACTCTGGCCACCCTGTGGGATGGGCATGGT	188	35	1 Base Change	0.04	0	MSSGNESCLFENGSISLFPCLVHVWEEWAGLGQIEDYLNFLEYLVWVFTPLVVVFILPFLIVILLYLSILFLHVYKRKNQLREAYSNNLWDGARKTLATLWDGHG	MSSGNESCLFENGSISLFPCLVHVWEEWAGLGQIEDYLNFLEYLVWVFTPLVVVFILPFLIVILLYLSILFLHVYKRKNQLREAYSNNLWDGARKTLATLWDGHG	ATGTCCAGTGGGAATGAGTCCTGTCTGTTTGAGAACGGATCCATCAGCCTCTTCCCCTGCCTGGTCCATGTGTGGGAGGAGTGGGCAGGACTCGGGCAGATCGAGGATTATCTCAACTTCCTGGAGTATCTGGTCTGGGTTTTCACACCGCTAGTCGTGGTTTTCATCCTGCCCTTTCTCATAGTGATTCTTCTCTATCTGTCAATACTTTTCCTCCATGTGTACAAACGCAAGAACCAGCTGAGGGAAGCATATTCCAATAACCTTTGGGATGGAGCAAGGAAAACTCTGGCCACCCTGTGGGATGGGCATGGT	ATGTCCAGTGGGAATGAGTCCTGTCTGTTTGAGAACGGATCCATCAGCCTCTTCCCCTGCCTGGTCCATGTGTGGGAGGAGTGGGCAGGACTCGGGCAGATCGAGGATTATCTCAACTTCCTGGAGTATCTGGTCTGGGTTTTCACACCGCTAGTCGTGGTCTTCATCCTGCCCTTTCTCATAGTGATTCTTCTCTATCTGTCAATACTTTTCCTCCATGTGTACAAACGCAAGAACCAGCTGAGGGAAGCATATTCCAATAACCTTTGGGATGGAGCAAGGAAAACTCTGGCCACCCTGTGGGATGGGCATGGT
ATGTCCAGTGGGAATGAGTCCTGTCTGTTTGAGAATGGATCCATCAGCCTCTTCCCCTGCCTGGTCCATGTGTGGGAGGAGTGGGCAGGACTCGGGCAGATCGAGGATTATCTCAACTTCCTGGAGTATCTGGTCTGGGTTTTCACACCGCTAGTCGTGGTCTTCATCCTGCCCTTTCTCATAGTGATTCTTCTCTATCTGTCAATACTCTTCCTCCATGTGTACAAACGCAAGAACCAGCTAAGGGAAGCATATTCCAATAACCTTTGGGATGGAGCAAGGAAAACTCTGGCCACCCTGTGGGATGGGCATGGT	188	35	3 Base Changes	0.04	0	MSSGNESCLFENGSISLFPCLVHVWEEWAGLGQIEDYLNFLEYLVWVFTPLVVVFILPFLIVILLYLSILFLHVYKRKNQLREAYSNNLWDGARKTLATLWDGHG	MSSGNESCLFENGSISLFPCLVHVWEEWAGLGQIEDYLNFLEYLVWVFTPLVVVFILPFLIVILLYLSILFLHVYKRKNQLREAYSNNLWDGARKTLATLWDGHG	ATGTCCAGTGGGAATGAGTCCTGTCTGTTTGAGAATGGATCCATCAGCCTCTTCCCCTGCCTGGTCCATGTGTGGGAGGAGTGGGCAGGACTCGGGCAGATCGAGGATTATCTCAACTTCCTGGAGTATCTGGTCTGGGTTTTCACACCGCTAGTCGTGGTCTTCATCCTGCCCTTTCTCATAGTGATTCTTCTCTATCTGTCAATACTCTTCCTCCATGTGTACAAACGCAAGAACCAGCTAAGGGAAGCATATTCCAATAACCTTTGGGATGGAGCAAGGAAAACTCTGGCCACCCTGTGGGATGGGCATGGT	ATGTCCAGTGGGAATGAGTCCTGTCTGTTTGAGAACGGATCCATCAGCCTCTTCCCCTGCCTGGTCCATGTGTGGGAGGAGTGGGCAGGACTCGGGCAGATCGAGGATTATCTCAACTTCCTGGAGTATCTGGTCTGGGTTTTCACACCGCTAGTCGTGGTCTTCATCCTGCCCTTTCTCATAGTGATTCTTCTCTATCTGTCAATACTTTTCCTCCATGTGTACAAACGCAAGAACCAGCTGAGGGAAGCATATTCCAATAACCTTTGGGATGGAGCAAGGAAAACTCTGGCCACCCTGTGGGATGGGCATGGT
ATGTCCAGTGGGAATGGGTCCTGTCTGTTTGAGAATGGATCCATCAGCCTCTTCCCCTGCCTGGTCCATGTGTGGGAGGAGTGGGCAGGACTCGGGCAGATCGAGGATTATCTCAACTTCCTGGAGTATCTGGTCTGGGTTTTCACACCGCTAGTCGTGGTCTTCATCCTGCCCTTTCTCATAGTGATTCTTCTCTATCTGTCAATACTTTTCCTCCATGTGTACAAACGCAAGAACCAGCTAAGGGAAGCATATTCCAATAACCTTTGGGATGGAGCAAGGAAAACTCTGGCCACCCTGTGGGATGGGCATGGT	188	35	3 Base Changes	0.04	0	MSSGNGSCLFENGSISLFPCLVHVWEEWAGLGQIEDYLNFLEYLVWVFTPLVVVFILPFLIVILLYLSILFLHVYKRKNQLREAYSNNLWDGARKTLATLWDGHG	MSSGNESCLFENGSISLFPCLVHVWEEWAGLGQIEDYLNFLEYLVWVFTPLVVVFILPFLIVILLYLSILFLHVYKRKNQLREAYSNNLWDGARKTLATLWDGHG	ATGTCCAGTGGGAATGGGTCCTGTCTGTTTGAGAATGGATCCATCAGCCTCTTCCCCTGCCTGGTCCATGTGTGGGAGGAGTGGGCAGGACTCGGGCAGATCGAGGATTATCTCAACTTCCTGGAGTATCTGGTCTGGGTTTTCACACCGCTAGTCGTGGTCTTCATCCTGCCCTTTCTCATAGTGATTCTTCTCTATCTGTCAATACTTTTCCTCCATGTGTACAAACGCAAGAACCAGCTAAGGGAAGCATATTCCAATAACCTTTGGGATGGAGCAAGGAAAACTCTGGCCACCCTGTGGGATGGGCATGGT	ATGTCCAGTGGGAATGAGTCCTGTCTGTTTGAGAACGGATCCATCAGCCTCTTCCCCTGCCTGGTCCATGTGTGGGAGGAGTGGGCAGGACTCGGGCAGATCGAGGATTATCTCAACTTCCTGGAGTATCTGGTCTGGGTTTTCACACCGCTAGTCGTGGTCTTCATCCTGCCCTTTCTCATAGTGATTCTTCTCTATCTGTCAATACTTTTCCTCCATGTGTACAAACGCAAGAACCAGCTGAGGGAAGCATATTCCAATAACCTTTGGGATGGAGCAAGGAAAACTCTGGCCACCCTGTGGGATGGGCATGGT
ATGTCCAGTGGGAATAAGTCCTGTCTGTTTGAGAACGGATCCATCAGCCTCTTCCCCTGCCTGGTCCATGTGTGGGAGGAGTGGGCAGGACTCGGGCAGATCGAGGATTATCTCAACTTCCTGGAGTATCTGGTCTGGGTTTTCACACCGCTAGTCGTGGTCTTCATCCTGCCCTTTCTCATAGTGATTCTTCTCTATCTGTCAATACTTTTCCTCCATGTGTACAAACGCAAGAACCAGCTGAGGGAAGCATATTCCAATAACCTTTGGGATGGAGCAAGGAAAACTCTGGCCACCCTGTGGGATGGGCATGGT	187	35	1 Base Change	0.04	0	MSSGNKSCLFENGSISLFPCLVHVWEEWAGLGQIEDYLNFLEYLVWVFTPLVVVFILPFLIVILLYLSILFLHVYKRKNQLREAYSNNLWDGARKTLATLWDGHG	MSSGNESCLFENGSISLFPCLVHVWEEWAGLGQIEDYLNFLEYLVWVFTPLVVVFILPFLIVILLYLSILFLHVYKRKNQLREAYSNNLWDGARKTLATLWDGHG	ATGTCCAGTGGGAATAAGTCCTGTCTGTTTGAGAACGGATCCATCAGCCTCTTCCCCTGCCTGGTCCATGTGTGGGAGGAGTGGGCAGGACTCGGGCAGATCGAGGATTATCTCAACTTCCTGGAGTATCTGGTCTGGGTTTTCACACCGCTAGTCGTGGTCTTCATCCTGCCCTTTCTCATAGTGATTCTTCTCTATCTGTCAATACTTTTCCTCCATGTGTACAAACGCAAGAACCAGCTGAGGGAAGCATATTCCAATAACCTTTGGGATGGAGCAAGGAAAACTCTGGCCACCCTGTGGGATGGGCATGGT	ATGTCCAGTGGGAATGAGTCCTGTCTGTTTGAGAACGGATCCATCAGCCTCTTCCCCTGCCTGGTCCATGTGTGGGAGGAGTGGGCAGGACTCGGGCAGATCGAGGATTATCTCAACTTCCTGGAGTATCTGGTCTGGGTTTTCACACCGCTAGTCGTGGTCTTCATCCTGCCCTTTCTCATAGTGATTCTTCTCTATCTGTCAATACTTTTCCTCCATGTGTACAAACGCAAGAACCAGCTGAGGGAAGCATATTCCAATAACCTTTGGGATGGAGCAAGGAAAACTCTGGCCACCCTGTGGGATGGGCATGGT
ATGTCCAGTGGGAATGAGTCCTGTCTGTTTGAGAACGGATCCATCAGCCTCTTCCCCTGCCTGGTCCATGTGTGGGAGGAGTGGGCAGGACTCGGGCAGATCGAGGATTATCTTAACTTCCTGGAGTATCTGGTCTGGGTTTTCACACCGCTAGTCGTGGTCTTCATCCTGCCCTTTCTCATAGTGATTCTTCTCTATCTGTCAATACTTTTCCTCCATGTGTACAAACGCAAGAACCAGCTGAGGGAAGCATATTCCAATAACCTTTGGGATGGAGCAAGGAAAACTCTGGCCACCCTGTGGGATGGGCATGGT	187	35	1 Base Change	0.04	0	MSSGNESCLFENGSISLFPCLVHVWEEWAGLGQIEDYLNFLEYLVWVFTPLVVVFILPFLIVILLYLSILFLHVYKRKNQLREAYSNNLWDGARKTLATLWDGHG	MSSGNESCLFENGSISLFPCLVHVWEEWAGLGQIEDYLNFLEYLVWVFTPLVVVFILPFLIVILLYLSILFLHVYKRKNQLREAYSNNLWDGARKTLATLWDGHG	ATGTCCAGTGGGAATGAGTCCTGTCTGTTTGAGAACGGATCCATCAGCCTCTTCCCCTGCCTGGTCCATGTGTGGGAGGAGTGGGCAGGACTCGGGCAGATCGAGGATTATCTTAACTTCCTGGAGTATCTGGTCTGGGTTTTCACACCGCTAGTCGTGGTCTTCATCCTGCCCTTTCTCATAGTGATTCTTCTCTATCTGTCAATACTTTTCCTCCATGTGTACAAACGCAAGAACCAGCTGAGGGAAGCATATTCCAATAACCTTTGGGATGGAGCAAGGAAAACTCTGGCCACCCTGTGGGATGGGCATGGT	ATGTCCAGTGGGAATGAGTCCTGTCTGTTTGAGAACGGATCCATCAGCCTCTTCCCCTGCCTGGTCCATGTGTGGGAGGAGTGGGCAGGACTCGGGCAGATCGAGGATTATCTCAACTTCCTGGAGTATCTGGTCTGGGTTTTCACACCGCTAGTCGTGGTCTTCATCCTGCCCTTTCTCATAGTGATTCTTCTCTATCTGTCAATACTTTTCCTCCATGTGTACAAACGCAAGAACCAGCTGAGGGAAGCATATTCCAATAACCTTTGGGATGGAGCAAGGAAAACTCTGGCCACCCTGTGGGATGGGCATGGT
ATGTCCAGTGGGAATGAGTCCTGTCTGTTTGAGAACGGATCCATCAGCCTCTTCCCCTGCCTGGTCCATGTGTGGGAGGAGTGGGCAGGACTCGGGCAGATCGAGGATTATCTCAACTTCCTGGAGTATCTAGTCTGGGTTTTCACACCGCTAGTCGTGGTCTTCATCCTGCCCTTTCTCATAGTGATTCTTCTCTATCTGTCAATACTTTTCCTCCATGTGTACAAACGCAAGAACCAGCTGAGGGAAGCATATTCCAATAACCTTTGGGATGGAGCAAGGAAAACTCTGGCCACCCTGTGGGATGGGCATGGT	186	35	1 Base Change	0.04	0	MSSGNESCLFENGSISLFPCLVHVWEEWAGLGQIEDYLNFLEYLVWVFTPLVVVFILPFLIVILLYLSILFLHVYKRKNQLREAYSNNLWDGARKTLATLWDGHG	MSSGNESCLFENGSISLFPCLVHVWEEWAGLGQIEDYLNFLEYLVWVFTPLVVVFILPFLIVILLYLSILFLHVYKRKNQLREAYSNNLWDGARKTLATLWDGHG	ATGTCCAGTGGGAATGAGTCCTGTCTGTTTGAGAACGGATCCATCAGCCTCTTCCCCTGCCTGGTCCATGTGTGGGAGGAGTGGGCAGGACTCGGGCAGATCGAGGATTATCTCAACTTCCTGGAGTATCTAGTCTGGGTTTTCACACCGCTAGTCGTGGTCTTCATCCTGCCCTTTCTCATAGTGATTCTTCTCTATCTGTCAATACTTTTCCTCCATGTGTACAAACGCAAGAACCAGCTGAGGGAAGCATATTCCAATAACCTTTGGGATGGAGCAAGGAAAACTCTGGCCACCCTGTGGGATGGGCATGGT	ATGTCCAGTGGGAATGAGTCCTGTCTGTTTGAGAACGGATCCATCAGCCTCTTCCCCTGCCTGGTCCATGTGTGGGAGGAGTGGGCAGGACTCGGGCAGATCGAGGATTATCTCAACTTCCTGGAGTATCTGGTCTGGGTTTTCACACCGCTAGTCGTGGTCTTCATCCTGCCCTTTCTCATAGTGATTCTTCTCTATCTGTCAATACTTTTCCTCCATGTGTACAAACGCAAGAACCAGCTGAGGGAAGCATATTCCAATAACCTTTGGGATGGAGCAAGGAAAACTCTGGCCACCCTGTGGGATGGGCATGGT
ATGTCCAGTGGGAATGAGTCCTGTCTGTTTGAGAACGGATCCATCAGCCTCTTCCCCTGCCTGGTCCATGTGTGGGAGGAGTGGGCAGGACTCGGGCAGATCGAGGATTATCTCAACTTCCTGGAGTATCTGGTCTGGGTTTTCACACCGCTAGTCGTGGTCTTCATCCTGCCCTTTCTCATAGTGATTCTTCTCTATCTGTCAATACTTTTCCTCCATGTGTACAAACGCAAGAACCAGTTGAGGGAAGCATATTCCAATAACCTTTGGGATGGAGCAAGGAAAACTCTGGCCACCCTGTGGGATGGGCATGGT	186	35	1 Base Change	0.04	0	MSSGNESCLFENGSISLFPCLVHVWEEWAGLGQIEDYLNFLEYLVWVFTPLVVVFILPFLIVILLYLSILFLHVYKRKNQLREAYSNNLWDGARKTLATLWDGHG	MSSGNESCLFENGSISLFPCLVHVWEEWAGLGQIEDYLNFLEYLVWVFTPLVVVFILPFLIVILLYLSILFLHVYKRKNQLREAYSNNLWDGARKTLATLWDGHG	ATGTCCAGTGGGAATGAGTCCTGTCTGTTTGAGAACGGATCCATCAGCCTCTTCCCCTGCCTGGTCCATGTGTGGGAGGAGTGGGCAGGACTCGGGCAGATCGAGGATTATCTCAACTTCCTGGAGTATCTGGTCTGGGTTTTCACACCGCTAGTCGTGGTCTTCATCCTGCCCTTTCTCATAGTGATTCTTCTCTATCTGTCAATACTTTTCCTCCATGTGTACAAACGCAAGAACCAGTTGAGGGAAGCATATTCCAATAACCTTTGGGATGGAGCAAGGAAAACTCTGGCCACCCTGTGGGATGGGCATGGT	ATGTCCAGTGGGAATGAGTCCTGTCTGTTTGAGAACGGATCCATCAGCCTCTTCCCCTGCCTGGTCCATGTGTGGGAGGAGTGGGCAGGACTCGGGCAGATCGAGGATTATCTCAACTTCCTGGAGTATCTGGTCTGGGTTTTCACACCGCTAGTCGTGGTCTTCATCCTGCCCTTTCTCATAGTGATTCTTCTCTATCTGTCAATACTTTTCCTCCATGTGTACAAACGCAAGAACCAGCTGAGGGAAGCATATTCCAATAACCTTTGGGATGGAGCAAGGAAAACTCTGGCCACCCTGTGGGATGGGCATGGT
ATGTCCAGTGGGAATGAGTCCTGTCTGTTTGAGAACGGATCCATCAGCCTCTTCCCCTGCCTGGTCCATGTGTGGGAGGAGTGGGCAGGACTCGGGCAGATCGAGGATTGTCTCAACTTCCTGGAGTATCTGGTCTGGGTTTTCACACCGCTAGTCGTGGTCTTCATCCTGCCCTTTCTCATAGTGATTCTTCTCTATCTGTCAATACTTTTCCTCCATGTGTACAAACGCAAGAACCAGCTGAGGGAAGCATATTCCAATAACCTTTGGGATGGAGCAAGGAAAACTCTGGCCACCCTGTGGGATGGGCATGGT	185	35	1 Base Change	0.04	0	MSSGNESCLFENGSISLFPCLVHVWEEWAGLGQIEDCLNFLEYLVWVFTPLVVVFILPFLIVILLYLSILFLHVYKRKNQLREAYSNNLWDGARKTLATLWDGHG	MSSGNESCLFENGSISLFPCLVHVWEEWAGLGQIEDYLNFLEYLVWVFTPLVVVFILPFLIVILLYLSILFLHVYKRKNQLREAYSNNLWDGARKTLATLWDGHG	ATGTCCAGTGGGAATGAGTCCTGTCTGTTTGAGAACGGATCCATCAGCCTCTTCCCCTGCCTGGTCCATGTGTGGGAGGAGTGGGCAGGACTCGGGCAGATCGAGGATTGTCTCAACTTCCTGGAGTATCTGGTCTGGGTTTTCACACCGCTAGTCGTGGTCTTCATCCTGCCCTTTCTCATAGTGATTCTTCTCTATCTGTCAATACTTTTCCTCCATGTGTACAAACGCAAGAACCAGCTGAGGGAAGCATATTCCAATAACCTTTGGGATGGAGCAAGGAAAACTCTGGCCACCCTGTGGGATGGGCATGGT	ATGTCCAGTGGGAATGAGTCCTGTCTGTTTGAGAACGGATCCATCAGCCTCTTCCCCTGCCTGGTCCATGTGTGGGAGGAGTGGGCAGGACTCGGGCAGATCGAGGATTATCTCAACTTCCTGGAGTATCTGGTCTGGGTTTTCACACCGCTAGTCGTGGTCTTCATCCTGCCCTTTCTCATAGTGATTCTTCTCTATCTGTCAATACTTTTCCTCCATGTGTACAAACGCAAGAACCAGCTGAGGGAAGCATATTCCAATAACCTTTGGGATGGAGCAAGGAAAACTCTGGCCACCCTGTGGGATGGGCATGGT
ATGTCCAGTGGGAATGAGTCCTGTCTGTTTGAGAATGGATCCATCAGCCTCTTCCCCTGCCTGGTCCATGTGTGGGAGGAGTGGGCAGGACTCGGGCAGATCGAGGATTATCTCAACTTCCTGGAGTATCTGGTCTGGGTTTTCACACCGCTAGTCGTGGTCTTCATCCTGCCCTTTCTCATAGTGATTCTTCTCTATCTGTCAATACTTTTCCTCCATGTGTACAAACGCAAGAACCAGCTAAGGGAAGCATATTCCAATAACCTTTGGGATGGGGCAAGGAAAACTCTGGCCACCCTGTGGGATGGGCATGGT	185	35	3 Base Changes	0.04	0	MSSGNESCLFENGSISLFPCLVHVWEEWAGLGQIEDYLNFLEYLVWVFTPLVVVFILPFLIVILLYLSILFLHVYKRKNQLREAYSNNLWDGARKTLATLWDGHG	MSSGNESCLFENGSISLFPCLVHVWEEWAGLGQIEDYLNFLEYLVWVFTPLVVVFILPFLIVILLYLSILFLHVYKRKNQLREAYSNNLWDGARKTLATLWDGHG	ATGTCCAGTGGGAATGAGTCCTGTCTGTTTGAGAATGGATCCATCAGCCTCTTCCCCTGCCTGGTCCATGTGTGGGAGGAGTGGGCAGGACTCGGGCAGATCGAGGATTATCTCAACTTCCTGGAGTATCTGGTCTGGGTTTTCACACCGCTAGTCGTGGTCTTCATCCTGCCCTTTCTCATAGTGATTCTTCTCTATCTGTCAATACTTTTCCTCCATGTGTACAAACGCAAGAACCAGCTAAGGGAAGCATATTCCAATAACCTTTGGGATGGGGCAAGGAAAACTCTGGCCACCCTGTGGGATGGGCATGGT	ATGTCCAGTGGGAATGAGTCCTGTCTGTTTGAGAACGGATCCATCAGCCTCTTCCCCTGCCTGGTCCATGTGTGGGAGGAGTGGGCAGGACTCGGGCAGATCGAGGATTATCTCAACTTCCTGGAGTATCTGGTCTGGGTTTTCACACCGCTAGTCGTGGTCTTCATCCTGCCCTTTCTCATAGTGATTCTTCTCTATCTGTCAATACTTTTCCTCCATGTGTACAAACGCAAGAACCAGCTGAGGGAAGCATATTCCAATAACCTTTGGGATGGAGCAAGGAAAACTCTGGCCACCCTGTGGGATGGGCATGGT
ATGTCCAGTGGGAATGAGTCCTGTCTGTTTGAGAACGGATCCATCAGCCTCTTCCCCTGCCTGGTCCATGTGTGGGAGGAGTGGGCAGGACTCGGGCAGATCGAGGATTATCTCAACTTCCTGGAGTATCTGGTCTGGGTTTTCACACCGCTAGTCGTGGTCTTCATCCTGTCCTTTCTCATAGTGATTCTTCTCTATCTGTCAATACTTTTCCTCCATGTGTACAAACGCAAGAACCAGCTGAGGGAAGCATATTCCAATAACCTTTGGGATGGAGCAAGGAAAACTCTGGCCACCCTGTGGGATGGGCATGGT	184	35	1 Base Change	0.04	0	MSSGNESCLFENGSISLFPCLVHVWEEWAGLGQIEDYLNFLEYLVWVFTPLVVVFILSFLIVILLYLSILFLHVYKRKNQLREAYSNNLWDGARKTLATLWDGHG	MSSGNESCLFENGSISLFPCLVHVWEEWAGLGQIEDYLNFLEYLVWVFTPLVVVFILPFLIVILLYLSILFLHVYKRKNQLREAYSNNLWDGARKTLATLWDGHG	ATGTCCAGTGGGAATGAGTCCTGTCTGTTTGAGAACGGATCCATCAGCCTCTTCCCCTGCCTGGTCCATGTGTGGGAGGAGTGGGCAGGACTCGGGCAGATCGAGGATTATCTCAACTTCCTGGAGTATCTGGTCTGGGTTTTCACACCGCTAGTCGTGGTCTTCATCCTGTCCTTTCTCATAGTGATTCTTCTCTATCTGTCAATACTTTTCCTCCATGTGTACAAACGCAAGAACCAGCTGAGGGAAGCATATTCCAATAACCTTTGGGATGGAGCAAGGAAAACTCTGGCCACCCTGTGGGATGGGCATGGT	ATGTCCAGTGGGAATGAGTCCTGTCTGTTTGAGAACGGATCCATCAGCCTCTTCCCCTGCCTGGTCCATGTGTGGGAGGAGTGGGCAGGACTCGGGCAGATCGAGGATTATCTCAACTTCCTGGAGTATCTGGTCTGGGTTTTCACACCGCTAGTCGTGGTCTTCATCCTGCCCTTTCTCATAGTGATTCTTCTCTATCTGTCAATACTTTTCCTCCATGTGTACAAACGCAAGAACCAGCTGAGGGAAGCATATTCCAATAACCTTTGGGATGGAGCAAGGAAAACTCTGGCCACCCTGTGGGATGGGCATGGT
ATGTCCAGTGGGAATGAGTCCTGTCTGTTTGAGAACGGATCCATCAGCCTCTTCCCCTGCCTGGTCCATGTGTGGGAGGAGTGGGCAGGACTCGGGTAGATCGAGGATTATCTCAACTTCCTGGAGTATCTGGTCTGGGTTTTCACACCGCTAGTCGTGGTCTTCATCCTGCCCTTTCTCATAGTGATTCTTCTCTATCTGTCAATACTTTTCCTCCATGTGTACAAACGCAAGAACCAGCTGAGGGAAGCATATTCCAATAACCTTTGGGATGGAGCAAGGAAAACTCTGGCCACCCTGTGGGATGGGCATGGT	184	35	1 Base Change	0.04	0	MSSGNESCLFENGSISLFPCLVHVWEEWAGLG*	MSSGNESCLFENGSISLFPCLVHVWEEWAGLGQIEDYLNFLEYLVWVFTPLVVVFILPFLIVILLYLSILFLHVYKRKNQLREAYSNNLWDGARKTLATLWDGHG	ATGTCCAGTGGGAATGAGTCCTGTCTGTTTGAGAACGGATCCATCAGCCTCTTCCCCTGCCTGGTCCATGTGTGGGAGGAGTGGGCAGGACTCGGGTAGATCGAGGATTATCTCAACTTCCTGGAGTATCTGGTCTGGGTTTTCACACCGCTAGTCGTGGTCTTCATCCTGCCCTTTCTCATAGTGATTCTTCTCTATCTGTCAATACTTTTCCTCCATGTGTACAAACGCAAGAACCAGCTGAGGGAAGCATATTCCAATAACCTTTGGGATGGAGCAAGGAAAACTCTGGCCACCCTGTGGGATGGGCATGGT	ATGTCCAGTGGGAATGAGTCCTGTCTGTTTGAGAACGGATCCATCAGCCTCTTCCCCTGCCTGGTCCATGTGTGGGAGGAGTGGGCAGGACTCGGGCAGATCGAGGATTATCTCAACTTCCTGGAGTATCTGGTCTGGGTTTTCACACCGCTAGTCGTGGTCTTCATCCTGCCCTTTCTCATAGTGATTCTTCTCTATCTGTCAATACTTTTCCTCCATGTGTACAAACGCAAGAACCAGCTGAGGGAAGCATATTCCAATAACCTTTGGGATGGAGCAAGGAAAACTCTGGCCACCCTGTGGGATGGGCATGGT
ATGTCCAGTGGGAATGAGTCCTGTCTGTTTGAGAACGGATCCATCAGCCTCTTCCCCTGCCTGGTCCATGTGTGGGAGGAGTGGACAGGACTCGGGCAGATCGAGGATTATCTCAACTTCCTGGAGTATCTGGTCTGGGTTTTCACACCGCTAGTCGTGGTCTTCATCCTGCCCTTTCTCATAGTGATTCTTCTCTATCTGTCAATACTTTTCCTCCATGTGTACAAACGCAAGAACCAGCTGAGGGAAGCATATTCCAATAACCTTTGGGATGGAGCAAGGAAAACTCTGGCCACCCTGTGGGATGGGCATGGT	183	35	1 Base Change	0.04	0	MSSGNESCLFENGSISLFPCLVHVWEEWTGLGQIEDYLNFLEYLVWVFTPLVVVFILPFLIVILLYLSILFLHVYKRKNQLREAYSNNLWDGARKTLATLWDGHG	MSSGNESCLFENGSISLFPCLVHVWEEWAGLGQIEDYLNFLEYLVWVFTPLVVVFILPFLIVILLYLSILFLHVYKRKNQLREAYSNNLWDGARKTLATLWDGHG	ATGTCCAGTGGGAATGAGTCCTGTCTGTTTGAGAACGGATCCATCAGCCTCTTCCCCTGCCTGGTCCATGTGTGGGAGGAGTGGACAGGACTCGGGCAGATCGAGGATTATCTCAACTTCCTGGAGTATCTGGTCTGGGTTTTCACACCGCTAGTCGTGGTCTTCATCCTGCCCTTTCTCATAGTGATTCTTCTCTATCTGTCAATACTTTTCCTCCATGTGTACAAACGCAAGAACCAGCTGAGGGAAGCATATTCCAATAACCTTTGGGATGGAGCAAGGAAAACTCTGGCCACCCTGTGGGATGGGCATGGT	ATGTCCAGTGGGAATGAGTCCTGTCTGTTTGAGAACGGATCCATCAGCCTCTTCCCCTGCCTGGTCCATGTGTGGGAGGAGTGGGCAGGACTCGGGCAGATCGAGGATTATCTCAACTTCCTGGAGTATCTGGTCTGGGTTTTCACACCGCTAGTCGTGGTCTTCATCCTGCCCTTTCTCATAGTGATTCTTCTCTATCTGTCAATACTTTTCCTCCATGTGTACAAACGCAAGAACCAGCTGAGGGAAGCATATTCCAATAACCTTTGGGATGGAGCAAGGAAAACTCTGGCCACCCTGTGGGATGGGCATGGT
ATGTCCAGTGGGAATGAGTCCTGTCTGTTTGAGAACGGATCCATCAGCCTCTTCCCCTGCCTGGTCCATGTGTGGGAGGAGTGGGCAGGACTCGGGCAGATCGAGGATTATCTCAACTTCCTGGAGTATCTGGTCTGGGTTTTCACACCGCTAGTCGTGGTCTTCATCCTGCCCTTTCTCATAGTGATTCTTCTCTATCTGTCAATACTTTTCCTCCATGTGTACAAACGCAAGAACCAGCTGAGGGAAGCATATTCCAATAACCTTTGGGATGGAGCAAGGAAAACTCTGGCCACCCTGTGGAATGGGCATGGT	183	35	1 Base Change	0.04	0	MSSGNESCLFENGSISLFPCLVHVWEEWAGLGQIEDYLNFLEYLVWVFTPLVVVFILPFLIVILLYLSILFLHVYKRKNQLREAYSNNLWDGARKTLATLWNGHG	MSSGNESCLFENGSISLFPCLVHVWEEWAGLGQIEDYLNFLEYLVWVFTPLVVVFILPFLIVILLYLSILFLHVYKRKNQLREAYSNNLWDGARKTLATLWDGHG	ATGTCCAGTGGGAATGAGTCCTGTCTGTTTGAGAACGGATCCATCAGCCTCTTCCCCTGCCTGGTCCATGTGTGGGAGGAGTGGGCAGGACTCGGGCAGATCGAGGATTATCTCAACTTCCTGGAGTATCTGGTCTGGGTTTTCACACCGCTAGTCGTGGTCTTCATCCTGCCCTTTCTCATAGTGATTCTTCTCTATCTGTCAATACTTTTCCTCCATGTGTACAAACGCAAGAACCAGCTGAGGGAAGCATATTCCAATAACCTTTGGGATGGAGCAAGGAAAACTCTGGCCACCCTGTGGAATGGGCATGGT	ATGTCCAGTGGGAATGAGTCCTGTCTGTTTGAGAACGGATCCATCAGCCTCTTCCCCTGCCTGGTCCATGTGTGGGAGGAGTGGGCAGGACTCGGGCAGATCGAGGATTATCTCAACTTCCTGGAGTATCTGGTCTGGGTTTTCACACCGCTAGTCGTGGTCTTCATCCTGCCCTTTCTCATAGTGATTCTTCTCTATCTGTCAATACTTTTCCTCCATGTGTACAAACGCAAGAACCAGCTGAGGGAAGCATATTCCAATAACCTTTGGGATGGAGCAAGGAAAACTCTGGCCACCCTGTGGGATGGGCATGGT
ATGTCCAGTGGGAATGAGTCCTGTCTGTTTGAGAACGGATCCATCAGCCTCTTCCCCTGCCTGGTCCATGTGTGGGAGGAGTGGGCAGGACTCGGGCAGATCGAGGATTATCTCAACTTCCTGGAGTATCTGGTCTGGGTTTTCACACCGCTAGTCGTGGTCTTCATCCTGCCCTTTCTCATAGTGATTCTTCTCTATCTGTCAATACTTTTCCTCCATGTGTACAAACGCAAGAACCAGCTGAGGGAAGCATATTCCAATAATCTTTGGGATGGAGCAAGGAAAACTCTGGCCACCCTGTGGGATGGGCATGGT	183	35	1 Base Change	0.04	0	MSSGNESCLFENGSISLFPCLVHVWEEWAGLGQIEDYLNFLEYLVWVFTPLVVVFILPFLIVILLYLSILFLHVYKRKNQLREAYSNNLWDGARKTLATLWDGHG	MSSGNESCLFENGSISLFPCLVHVWEEWAGLGQIEDYLNFLEYLVWVFTPLVVVFILPFLIVILLYLSILFLHVYKRKNQLREAYSNNLWDGARKTLATLWDGHG	ATGTCCAGTGGGAATGAGTCCTGTCTGTTTGAGAACGGATCCATCAGCCTCTTCCCCTGCCTGGTCCATGTGTGGGAGGAGTGGGCAGGACTCGGGCAGATCGAGGATTATCTCAACTTCCTGGAGTATCTGGTCTGGGTTTTCACACCGCTAGTCGTGGTCTTCATCCTGCCCTTTCTCATAGTGATTCTTCTCTATCTGTCAATACTTTTCCTCCATGTGTACAAACGCAAGAACCAGCTGAGGGAAGCATATTCCAATAATCTTTGGGATGGAGCAAGGAAAACTCTGGCCACCCTGTGGGATGGGCATGGT	ATGTCCAGTGGGAATGAGTCCTGTCTGTTTGAGAACGGATCCATCAGCCTCTTCCCCTGCCTGGTCCATGTGTGGGAGGAGTGGGCAGGACTCGGGCAGATCGAGGATTATCTCAACTTCCTGGAGTATCTGGTCTGGGTTTTCACACCGCTAGTCGTGGTCTTCATCCTGCCCTTTCTCATAGTGATTCTTCTCTATCTGTCAATACTTTTCCTCCATGTGTACAAACGCAAGAACCAGCTGAGGGAAGCATATTCCAATAACCTTTGGGATGGAGCAAGGAAAACTCTGGCCACCCTGTGGGATGGGCATGGT
ATGTCCAGTGGGAATGAATCCTGTCTGTTTGAGAACGGATCCATCAGCCTCTTCCCCTGCCTGGTCCATGTGTGGGAGGAGTGGGCAGGACTCGGGCAGATCGAGGATTATCTCAACTTCCTGGAGTATCTGGTCTGGGTTTTCACACCGCTAGTCGTGGTCTTCATCCTGCCCTTTCTCATAGTGATTCTTCTCTATCTGTCAATACTTTTCCTCCATGTGTACAAACGCAAGAACCAGCTGAGGGAAGCATATTCCAATAACCTTTGGGATGGAGCAAGGAAAACTCTGGCCACCCTGTGGGATGGGCATGGT	180	35	1 Base Change	0.04	0	MSSGNESCLFENGSISLFPCLVHVWEEWAGLGQIEDYLNFLEYLVWVFTPLVVVFILPFLIVILLYLSILFLHVYKRKNQLREAYSNNLWDGARKTLATLWDGHG	MSSGNESCLFENGSISLFPCLVHVWEEWAGLGQIEDYLNFLEYLVWVFTPLVVVFILPFLIVILLYLSILFLHVYKRKNQLREAYSNNLWDGARKTLATLWDGHG	ATGTCCAGTGGGAATGAATCCTGTCTGTTTGAGAACGGATCCATCAGCCTCTTCCCCTGCCTGGTCCATGTGTGGGAGGAGTGGGCAGGACTCGGGCAGATCGAGGATTATCTCAACTTCCTGGAGTATCTGGTCTGGGTTTTCACACCGCTAGTCGTGGTCTTCATCCTGCCCTTTCTCATAGTGATTCTTCTCTATCTGTCAATACTTTTCCTCCATGTGTACAAACGCAAGAACCAGCTGAGGGAAGCATATTCCAATAACCTTTGGGATGGAGCAAGGAAAACTCTGGCCACCCTGTGGGATGGGCATGGT	ATGTCCAGTGGGAATGAGTCCTGTCTGTTTGAGAACGGATCCATCAGCCTCTTCCCCTGCCTGGTCCATGTGTGGGAGGAGTGGGCAGGACTCGGGCAGATCGAGGATTATCTCAACTTCCTGGAGTATCTGGTCTGGGTTTTCACACCGCTAGTCGTGGTCTTCATCCTGCCCTTTCTCATAGTGATTCTTCTCTATCTGTCAATACTTTTCCTCCATGTGTACAAACGCAAGAACCAGCTGAGGGAAGCATATTCCAATAACCTTTGGGATGGAGCAAGGAAAACTCTGGCCACCCTGTGGGATGGGCATGGT
ATGTCCAGTGGGAATGAGTCCTGTCTGTTTGAGAACGGATCCATCAGCCTCTTCCCCTGCCTGGTCCATGTGTGGGAGGAGTGGGCAGGACTCGGGCAGATCGAGGATTATCTCAACTTCCTGGAGTATCTGGTCTGGGTTTTCACACCGCTAGTCGTGGTCTTCATCCTGCCCTTTCTCATAGTGATTCTTCTCTATCTGTCAATACTTTTCCTCTATGTGTACAAACGCAAGAACCAGCTGAGGGAAGCATATTCCAATAACCTTTGGGATGGAGCAAGGAAAACTCTGGCCACCCTGTGGGATGGGCATGGT	180	35	1 Base Change	0.04	0	MSSGNESCLFENGSISLFPCLVHVWEEWAGLGQIEDYLNFLEYLVWVFTPLVVVFILPFLIVILLYLSILFLYVYKRKNQLREAYSNNLWDGARKTLATLWDGHG	MSSGNESCLFENGSISLFPCLVHVWEEWAGLGQIEDYLNFLEYLVWVFTPLVVVFILPFLIVILLYLSILFLHVYKRKNQLREAYSNNLWDGARKTLATLWDGHG	ATGTCCAGTGGGAATGAGTCCTGTCTGTTTGAGAACGGATCCATCAGCCTCTTCCCCTGCCTGGTCCATGTGTGGGAGGAGTGGGCAGGACTCGGGCAGATCGAGGATTATCTCAACTTCCTGGAGTATCTGGTCTGGGTTTTCACACCGCTAGTCGTGGTCTTCATCCTGCCCTTTCTCATAGTGATTCTTCTCTATCTGTCAATACTTTTCCTCTATGTGTACAAACGCAAGAACCAGCTGAGGGAAGCATATTCCAATAACCTTTGGGATGGAGCAAGGAAAACTCTGGCCACCCTGTGGGATGGGCATGGT	ATGTCCAGTGGGAATGAGTCCTGTCTGTTTGAGAACGGATCCATCAGCCTCTTCCCCTGCCTGGTCCATGTGTGGGAGGAGTGGGCAGGACTCGGGCAGATCGAGGATTATCTCAACTTCCTGGAGTATCTGGTCTGGGTTTTCACACCGCTAGTCGTGGTCTTCATCCTGCCCTTTCTCATAGTGATTCTTCTCTATCTGTCAATACTTTTCCTCCATGTGTACAAACGCAAGAACCAGCTGAGGGAAGCATATTCCAATAACCTTTGGGATGGAGCAAGGAAAACTCTGGCCACCCTGTGGGATGGGCATGGT
ATGTCCAGTGGGAATGAGTCCTGTCTGTTTGAGAACGGATCCATCAGCCTCTTCCCCTGCCTGGTCCATGTGTGGGAGGAGTGGGCAGGACTCGGGCAGATCGAGAATTATCTCAACTTCCTGGAGTATCTGGTCTGGGTTTTCACACCGCTAGTCGTGGTCTTCATCCTGCCCTTTCTCATAGTGATTCTTCTCTATCTGTCAATACTTTTCCTCCATGTGTACAAACGCAAGAACCAGCTGAGGGAAGCATATTCCAATAACCTTTGGGATGGAGCAAGGAAAACTCTGGCCACCCTGTGGGATGGGCATGGT	179	35	1 Base Change	0.04	0	MSSGNESCLFENGSISLFPCLVHVWEEWAGLGQIENYLNFLEYLVWVFTPLVVVFILPFLIVILLYLSILFLHVYKRKNQLREAYSNNLWDGARKTLATLWDGHG	MSSGNESCLFENGSISLFPCLVHVWEEWAGLGQIEDYLNFLEYLVWVFTPLVVVFILPFLIVILLYLSILFLHVYKRKNQLREAYSNNLWDGARKTLATLWDGHG	ATGTCCAGTGGGAATGAGTCCTGTCTGTTTGAGAACGGATCCATCAGCCTCTTCCCCTGCCTGGTCCATGTGTGGGAGGAGTGGGCAGGACTCGGGCAGATCGAGAATTATCTCAACTTCCTGGAGTATCTGGTCTGGGTTTTCACACCGCTAGTCGTGGTCTTCATCCTGCCCTTTCTCATAGTGATTCTTCTCTATCTGTCAATACTTTTCCTCCATGTGTACAAACGCAAGAACCAGCTGAGGGAAGCATATTCCAATAACCTTTGGGATGGAGCAAGGAAAACTCTGGCCACCCTGTGGGATGGGCATGGT	ATGTCCAGTGGGAATGAGTCCTGTCTGTTTGAGAACGGATCCATCAGCCTCTTCCCCTGCCTGGTCCATGTGTGGGAGGAGTGGGCAGGACTCGGGCAGATCGAGGATTATCTCAACTTCCTGGAGTATCTGGTCTGGGTTTTCACACCGCTAGTCGTGGTCTTCATCCTGCCCTTTCTCATAGTGATTCTTCTCTATCTGTCAATACTTTTCCTCCATGTGTACAAACGCAAGAACCAGCTGAGGGAAGCATATTCCAATAACCTTTGGGATGGAGCAAGGAAAACTCTGGCCACCCTGTGGGATGGGCATGGT
ATGTCCAGTGGGAATGAGTCCTGTCTGTTTGAGAACGGATCCATCAGCCTCTTCCCCTGCCTGGTCCATGTGTGGGAGGAGTGGGCAGGACTCGGGCAGATCGAGGGTTATCTCAACTTCCTGGAGTATCTGGTCTGGGTTTTCACACCGCTAGTCGTGGTCTTCATCCTGCCCTTTCTCATAGTGATTCTTCTCTATCTGTCAATACTTTTCCTCCATGTGTACAAACGCAAGAACCAGCTGAGGGAAGCATATTCCAATAACCTTTGGGATGGAGCAAGGAAAACTCTGGCCACCCTGTGGGATGGGCATGGT	179	35	1 Base Change	0.04	0	MSSGNESCLFENGSISLFPCLVHVWEEWAGLGQIEGYLNFLEYLVWVFTPLVVVFILPFLIVILLYLSILFLHVYKRKNQLREAYSNNLWDGARKTLATLWDGHG	MSSGNESCLFENGSISLFPCLVHVWEEWAGLGQIEDYLNFLEYLVWVFTPLVVVFILPFLIVILLYLSILFLHVYKRKNQLREAYSNNLWDGARKTLATLWDGHG	ATGTCCAGTGGGAATGAGTCCTGTCTGTTTGAGAACGGATCCATCAGCCTCTTCCCCTGCCTGGTCCATGTGTGGGAGGAGTGGGCAGGACTCGGGCAGATCGAGGGTTATCTCAACTTCCTGGAGTATCTGGTCTGGGTTTTCACACCGCTAGTCGTGGTCTTCATCCTGCCCTTTCTCATAGTGATTCTTCTCTATCTGTCAATACTTTTCCTCCATGTGTACAAACGCAAGAACCAGCTGAGGGAAGCATATTCCAATAACCTTTGGGATGGAGCAAGGAAAACTCTGGCCACCCTGTGGGATGGGCATGGT	ATGTCCAGTGGGAATGAGTCCTGTCTGTTTGAGAACGGATCCATCAGCCTCTTCCCCTGCCTGGTCCATGTGTGGGAGGAGTGGGCAGGACTCGGGCAGATCGAGGATTATCTCAACTTCCTGGAGTATCTGGTCTGGGTTTTCACACCGCTAGTCGTGGTCTTCATCCTGCCCTTTCTCATAGTGATTCTTCTCTATCTGTCAATACTTTTCCTCCATGTGTACAAACGCAAGAACCAGCTGAGGGAAGCATATTCCAATAACCTTTGGGATGGAGCAAGGAAAACTCTGGCCACCCTGTGGGATGGGCATGGT
ATGTCCAGTGGGAATGAGTCCTGTCTGTTTGAGAATGGATCCATCAGCCTCTTCCCCTGCCTGGTCCATGGGTGGGAGGAGTGGGCAGGACTCGGGCAGATCGAGGATTATCTCAACTTCCTGGAGTATCTGGTCTGGGTTTTCACACCGCTAGTCGTGGTCTTCATCCTGCCCTTTCTCATAGTGATTCTTCTCTATCTGTCAATACTTTTCCTCCATGTGTACAAACGCAAGAACCAGCTAAGGGAAGCATATTCCAATAACCTTTGGGATGGAGCAAGGAAAACTCTGGCCACCCTGTGGGATGGGCATGGT	179	34	3 Base Changes	0.04	0	MSSGNESCLFENGSISLFPCLVHGWEEWAGLGQIEDYLNFLEYLVWVFTPLVVVFILPFLIVILLYLSILFLHVYKRKNQLREAYSNNLWDGARKTLATLWDGHG	MSSGNESCLFENGSISLFPCLVHVWEEWAGLGQIEDYLNFLEYLVWVFTPLVVVFILPFLIVILLYLSILFLHVYKRKNQLREAYSNNLWDGARKTLATLWDGHG	ATGTCCAGTGGGAATGAGTCCTGTCTGTTTGAGAATGGATCCATCAGCCTCTTCCCCTGCCTGGTCCATGGGTGGGAGGAGTGGGCAGGACTCGGGCAGATCGAGGATTATCTCAACTTCCTGGAGTATCTGGTCTGGGTTTTCACACCGCTAGTCGTGGTCTTCATCCTGCCCTTTCTCATAGTGATTCTTCTCTATCTGTCAATACTTTTCCTCCATGTGTACAAACGCAAGAACCAGCTAAGGGAAGCATATTCCAATAACCTTTGGGATGGAGCAAGGAAAACTCTGGCCACCCTGTGGGATGGGCATGGT	ATGTCCAGTGGGAATGAGTCCTGTCTGTTTGAGAACGGATCCATCAGCCTCTTCCCCTGCCTGGTCCATGTGTGGGAGGAGTGGGCAGGACTCGGGCAGATCGAGGATTATCTCAACTTCCTGGAGTATCTGGTCTGGGTTTTCACACCGCTAGTCGTGGTCTTCATCCTGCCCTTTCTCATAGTGATTCTTCTCTATCTGTCAATACTTTTCCTCCATGTGTACAAACGCAAGAACCAGCTGAGGGAAGCATATTCCAATAACCTTTGGGATGGAGCAAGGAAAACTCTGGCCACCCTGTGGGATGGGCATGGT
ATGTCCAGTGGGAATGAGTCCTGTCTGTTTGAGAATGGATCCATCAGCCTCTTCCCCTGCCTGGTCCATGTGTGGGAGGAGTGGGCAGGACTCGGGCAGATCGAGGATTATCTCAACTTCCTGGAGTATCTGGTCTGGGTTTCCACACCGCTAGTCGTGGTCTTCATCCTGCCCTTTCTCATAGTGATTCTTCTCTATCTGTCAATACTTTTCCTCCATGTGTACAAACGCAAGAACCAGCTAAGGGAAGCATATTCCAATAACCTTTGGGATGGAGCAAGGAAAACTCTGGCCACCCTGTGGGATGGGCATGGT	179	35	3 Base Changes	0.04	0	MSSGNESCLFENGSISLFPCLVHVWEEWAGLGQIEDYLNFLEYLVWVSTPLVVVFILPFLIVILLYLSILFLHVYKRKNQLREAYSNNLWDGARKTLATLWDGHG	MSSGNESCLFENGSISLFPCLVHVWEEWAGLGQIEDYLNFLEYLVWVFTPLVVVFILPFLIVILLYLSILFLHVYKRKNQLREAYSNNLWDGARKTLATLWDGHG	ATGTCCAGTGGGAATGAGTCCTGTCTGTTTGAGAATGGATCCATCAGCCTCTTCCCCTGCCTGGTCCATGTGTGGGAGGAGTGGGCAGGACTCGGGCAGATCGAGGATTATCTCAACTTCCTGGAGTATCTGGTCTGGGTTTCCACACCGCTAGTCGTGGTCTTCATCCTGCCCTTTCTCATAGTGATTCTTCTCTATCTGTCAATACTTTTCCTCCATGTGTACAAACGCAAGAACCAGCTAAGGGAAGCATATTCCAATAACCTTTGGGATGGAGCAAGGAAAACTCTGGCCACCCTGTGGGATGGGCATGGT	ATGTCCAGTGGGAATGAGTCCTGTCTGTTTGAGAACGGATCCATCAGCCTCTTCCCCTGCCTGGTCCATGTGTGGGAGGAGTGGGCAGGACTCGGGCAGATCGAGGATTATCTCAACTTCCTGGAGTATCTGGTCTGGGTTTTCACACCGCTAGTCGTGGTCTTCATCCTGCCCTTTCTCATAGTGATTCTTCTCTATCTGTCAATACTTTTCCTCCATGTGTACAAACGCAAGAACCAGCTGAGGGAAGCATATTCCAATAACCTTTGGGATGGAGCAAGGAAAACTCTGGCCACCCTGTGGGATGGGCATGGT
ATGTCCAGTGGGAATGAGTCCTGCCTGTTTGAGAATGGATCCATCAGCCTCTTCCCCTGCCTGGTCCATGTGTGGGAGGAGTGGGCAGGACTCGGGCAGATCGAGGATTATCTCAACTTCCTGGAGTATCTGGTCTGGGTTTTCACACCGCTAGTCGTGGTCTTCATCCTGCCCTTTCTCATAGTGATTCTTCTCTATCTGTCAATACTTTTCCTCCATGTGTACAAACGCAAGAACCAGCTAAGGGAAGCATATTCCAATAACCTTTGGGATGGAGCAAGGAAAACTCTGGCCACCCTGTGGGATGGGCATGGT	178	35	3 Base Changes	0.04	0	MSSGNESCLFENGSISLFPCLVHVWEEWAGLGQIEDYLNFLEYLVWVFTPLVVVFILPFLIVILLYLSILFLHVYKRKNQLREAYSNNLWDGARKTLATLWDGHG	MSSGNESCLFENGSISLFPCLVHVWEEWAGLGQIEDYLNFLEYLVWVFTPLVVVFILPFLIVILLYLSILFLHVYKRKNQLREAYSNNLWDGARKTLATLWDGHG	ATGTCCAGTGGGAATGAGTCCTGCCTGTTTGAGAATGGATCCATCAGCCTCTTCCCCTGCCTGGTCCATGTGTGGGAGGAGTGGGCAGGACTCGGGCAGATCGAGGATTATCTCAACTTCCTGGAGTATCTGGTCTGGGTTTTCACACCGCTAGTCGTGGTCTTCATCCTGCCCTTTCTCATAGTGATTCTTCTCTATCTGTCAATACTTTTCCTCCATGTGTACAAACGCAAGAACCAGCTAAGGGAAGCATATTCCAATAACCTTTGGGATGGAGCAAGGAAAACTCTGGCCACCCTGTGGGATGGGCATGGT	ATGTCCAGTGGGAATGAGTCCTGTCTGTTTGAGAACGGATCCATCAGCCTCTTCCCCTGCCTGGTCCATGTGTGGGAGGAGTGGGCAGGACTCGGGCAGATCGAGGATTATCTCAACTTCCTGGAGTATCTGGTCTGGGTTTTCACACCGCTAGTCGTGGTCTTCATCCTGCCCTTTCTCATAGTGATTCTTCTCTATCTGTCAATACTTTTCCTCCATGTGTACAAACGCAAGAACCAGCTGAGGGAAGCATATTCCAATAACCTTTGGGATGGAGCAAGGAAAACTCTGGCCACCCTGTGGGATGGGCATGGT
ATGTCCAGTGGGAATGAGTCCTGTCTGTTTGAGAACGAATCCATCAGCCTCTTCCCCTGCCTGGTCCATGTGTGGGAGGAGTGGGCAGGACTCGGGCAGATCGAGGATTATCTCAACTTCCTGGAGTATCTGGTCTGGGTTTTCACACCGCTAGTCGTGGTCTTCATCCTGCCCTTTCTCATAGTGATTCTTCTCTATCTGTCAATACTTTTCCTCCATGTGTACAAACGCAAGAACCAGCTGAGGGAAGCATATTCCAATAACCTTTGGGATGGAGCAAGGAAAACTCTGGCCACCCTGTGGGATGGGCATGGT	178	35	1 Base Change	0.04	0	MSSGNESCLFENESISLFPCLVHVWEEWAGLGQIEDYLNFLEYLVWVFTPLVVVFILPFLIVILLYLSILFLHVYKRKNQLREAYSNNLWDGARKTLATLWDGHG	MSSGNESCLFENGSISLFPCLVHVWEEWAGLGQIEDYLNFLEYLVWVFTPLVVVFILPFLIVILLYLSILFLHVYKRKNQLREAYSNNLWDGARKTLATLWDGHG	ATGTCCAGTGGGAATGAGTCCTGTCTGTTTGAGAACGAATCCATCAGCCTCTTCCCCTGCCTGGTCCATGTGTGGGAGGAGTGGGCAGGACTCGGGCAGATCGAGGATTATCTCAACTTCCTGGAGTATCTGGTCTGGGTTTTCACACCGCTAGTCGTGGTCTTCATCCTGCCCTTTCTCATAGTGATTCTTCTCTATCTGTCAATACTTTTCCTCCATGTGTACAAACGCAAGAACCAGCTGAGGGAAGCATATTCCAATAACCTTTGGGATGGAGCAAGGAAAACTCTGGCCACCCTGTGGGATGGGCATGGT	ATGTCCAGTGGGAATGAGTCCTGTCTGTTTGAGAACGGATCCATCAGCCTCTTCCCCTGCCTGGTCCATGTGTGGGAGGAGTGGGCAGGACTCGGGCAGATCGAGGATTATCTCAACTTCCTGGAGTATCTGGTCTGGGTTTTCACACCGCTAGTCGTGGTCTTCATCCTGCCCTTTCTCATAGTGATTCTTCTCTATCTGTCAATACTTTTCCTCCATGTGTACAAACGCAAGAACCAGCTGAGGGAAGCATATTCCAATAACCTTTGGGATGGAGCAAGGAAAACTCTGGCCACCCTGTGGGATGGGCATGGT
ATGTCCAGTGGGAATGAGTCCTGTCTGTTTGAGAATGGATCCATCAGCCTCTTCCCCTGCCTGGTCCATGTGTGGGAGGAGTGGGCAGGACTCAGGCAGATCGAGGATTATCTCAACTTCCTGGAGTATCTGGTCTGGGTTTTCACACCGCTAGTCGTGGTCTTCATCCTGCCCTTTCTCATAGTGATTCTTCTCTATCTGTCAATACTTTTCCTCCATGTGTACAAACGCAAGAACCAGCTAAGGGAAGCATATTCCAATAACCTTTGGGATGGAGCAAGGAAAACTCTGGCCACCCTGTGGGATGGGCATGGT	178	35	3 Base Changes	0.04	0	MSSGNESCLFENGSISLFPCLVHVWEEWAGLRQIEDYLNFLEYLVWVFTPLVVVFILPFLIVILLYLSILFLHVYKRKNQLREAYSNNLWDGARKTLATLWDGHG	MSSGNESCLFENGSISLFPCLVHVWEEWAGLGQIEDYLNFLEYLVWVFTPLVVVFILPFLIVILLYLSILFLHVYKRKNQLREAYSNNLWDGARKTLATLWDGHG	ATGTCCAGTGGGAATGAGTCCTGTCTGTTTGAGAATGGATCCATCAGCCTCTTCCCCTGCCTGGTCCATGTGTGGGAGGAGTGGGCAGGACTCAGGCAGATCGAGGATTATCTCAACTTCCTGGAGTATCTGGTCTGGGTTTTCACACCGCTAGTCGTGGTCTTCATCCTGCCCTTTCTCATAGTGATTCTTCTCTATCTGTCAATACTTTTCCTCCATGTGTACAAACGCAAGAACCAGCTAAGGGAAGCATATTCCAATAACCTTTGGGATGGAGCAAGGAAAACTCTGGCCACCCTGTGGGATGGGCATGGT	ATGTCCAGTGGGAATGAGTCCTGTCTGTTTGAGAACGGATCCATCAGCCTCTTCCCCTGCCTGGTCCATGTGTGGGAGGAGTGGGCAGGACTCGGGCAGATCGAGGATTATCTCAACTTCCTGGAGTATCTGGTCTGGGTTTTCACACCGCTAGTCGTGGTCTTCATCCTGCCCTTTCTCATAGTGATTCTTCTCTATCTGTCAATACTTTTCCTCCATGTGTACAAACGCAAGAACCAGCTGAGGGAAGCATATTCCAATAACCTTTGGGATGGAGCAAGGAAAACTCTGGCCACCCTGTGGGATGGGCATGGT
ATGTCCAGTGGGAATGAGTCCTGTCTGTTTGAGAATGGATCCATCAGCCTCTTCCCCTGCCTGGTCCATGTGTGGGAGGAGTGGGCAGGACTCGGGCAGATCGAGGATTATCTCAACTTCCTGGAGTATCTGGTCTGGGTTTTCACACCGCTAGTCGTGGTCTTCATCCTGCCCTTTCTCATAGTGATTCTTCTCTATCTGTCAATACTTTTCCTCCATGTGTACAAACGCAAGAACCAGCTAAGGGAGGCATATTCCAATAACCTTTGGGATGGAGCAAGGAAAACTCTGGCCACCCTGTGGGATGGGCATGGT	178	35	3 Base Changes	0.04	0	MSSGNESCLFENGSISLFPCLVHVWEEWAGLGQIEDYLNFLEYLVWVFTPLVVVFILPFLIVILLYLSILFLHVYKRKNQLREAYSNNLWDGARKTLATLWDGHG	MSSGNESCLFENGSISLFPCLVHVWEEWAGLGQIEDYLNFLEYLVWVFTPLVVVFILPFLIVILLYLSILFLHVYKRKNQLREAYSNNLWDGARKTLATLWDGHG	ATGTCCAGTGGGAATGAGTCCTGTCTGTTTGAGAATGGATCCATCAGCCTCTTCCCCTGCCTGGTCCATGTGTGGGAGGAGTGGGCAGGACTCGGGCAGATCGAGGATTATCTCAACTTCCTGGAGTATCTGGTCTGGGTTTTCACACCGCTAGTCGTGGTCTTCATCCTGCCCTTTCTCATAGTGATTCTTCTCTATCTGTCAATACTTTTCCTCCATGTGTACAAACGCAAGAACCAGCTAAGGGAGGCATATTCCAATAACCTTTGGGATGGAGCAAGGAAAACTCTGGCCACCCTGTGGGATGGGCATGGT	ATGTCCAGTGGGAATGAGTCCTGTCTGTTTGAGAACGGATCCATCAGCCTCTTCCCCTGCCTGGTCCATGTGTGGGAGGAGTGGGCAGGACTCGGGCAGATCGAGGATTATCTCAACTTCCTGGAGTATCTGGTCTGGGTTTTCACACCGCTAGTCGTGGTCTTCATCCTGCCCTTTCTCATAGTGATTCTTCTCTATCTGTCAATACTTTTCCTCCATGTGTACAAACGCAAGAACCAGCTGAGGGAAGCATATTCCAATAACCTTTGGGATGGAGCAAGGAAAACTCTGGCCACCCTGTGGGATGGGCATGGT
ATGTCCAGTGGGAATGAGTCCTGTCTGTTTGAGAATGGATCCATCAGCCTCTTCCCCTGCCTGGTCCATGTGTGGGAGGAGTGGGCAGGACTCGGGCAGATCGAGGATTATCTCAACTTCCTGGAGTATCTGGTCTGGGTTTTCACACCGCTAGTCGTGGTCTTCATCCTGCCCTTTCTCATAGTGATTCTTCTCTATCTGTCAATACTTTTCCTCCATGTGTACAAACGCAAGAACCAGCTAAGGGGAGCATATTCCAATAACCTTTGGGATGGAGCAAGGAAAACTCTGGCCACCCTGTGGGATGGGCATGGT	178	35	3 Base Changes	0.04	0	MSSGNESCLFENGSISLFPCLVHVWEEWAGLGQIEDYLNFLEYLVWVFTPLVVVFILPFLIVILLYLSILFLHVYKRKNQLRGAYSNNLWDGARKTLATLWDGHG	MSSGNESCLFENGSISLFPCLVHVWEEWAGLGQIEDYLNFLEYLVWVFTPLVVVFILPFLIVILLYLSILFLHVYKRKNQLREAYSNNLWDGARKTLATLWDGHG	ATGTCCAGTGGGAATGAGTCCTGTCTGTTTGAGAATGGATCCATCAGCCTCTTCCCCTGCCTGGTCCATGTGTGGGAGGAGTGGGCAGGACTCGGGCAGATCGAGGATTATCTCAACTTCCTGGAGTATCTGGTCTGGGTTTTCACACCGCTAGTCGTGGTCTTCATCCTGCCCTTTCTCATAGTGATTCTTCTCTATCTGTCAATACTTTTCCTCCATGTGTACAAACGCAAGAACCAGCTAAGGGGAGCATATTCCAATAACCTTTGGGATGGAGCAAGGAAAACTCTGGCCACCCTGTGGGATGGGCATGGT	ATGTCCAGTGGGAATGAGTCCTGTCTGTTTGAGAACGGATCCATCAGCCTCTTCCCCTGCCTGGTCCATGTGTGGGAGGAGTGGGCAGGACTCGGGCAGATCGAGGATTATCTCAACTTCCTGGAGTATCTGGTCTGGGTTTTCACACCGCTAGTCGTGGTCTTCATCCTGCCCTTTCTCATAGTGATTCTTCTCTATCTGTCAATACTTTTCCTCCATGTGTACAAACGCAAGAACCAGCTGAGGGAAGCATATTCCAATAACCTTTGGGATGGAGCAAGGAAAACTCTGGCCACCCTGTGGGATGGGCATGGT
ATGTCCAGTGGGAATGAGTCCTGTCTGTTTGAGAACGGATCCATCAGCCTCTTCCCCTGCCTGGTCCATGTGTGGGAGGAGTGGGCAGGACTCGGGCAGATCGAGGATTATCTCAACTTCCTGGAGTATCTGGTCTGGGTTTTCACACCGCTAGTCGTGGTCTTCATCCTGCCCTTTCTCATAGTGATTCTTTTCTATCTGTCAATACTTTTCCTCCATGTGTACAAACGCAAGAACCAGCTGAGGGAAGCATATTCCAATAACCTTTGGGATGGAGCAAGGAAAACTCTGGCCACCCTGTGGGATGGGCATGGT	177	35	1 Base Change	0.04	0	MSSGNESCLFENGSISLFPCLVHVWEEWAGLGQIEDYLNFLEYLVWVFTPLVVVFILPFLIVILFYLSILFLHVYKRKNQLREAYSNNLWDGARKTLATLWDGHG	MSSGNESCLFENGSISLFPCLVHVWEEWAGLGQIEDYLNFLEYLVWVFTPLVVVFILPFLIVILLYLSILFLHVYKRKNQLREAYSNNLWDGARKTLATLWDGHG	ATGTCCAGTGGGAATGAGTCCTGTCTGTTTGAGAACGGATCCATCAGCCTCTTCCCCTGCCTGGTCCATGTGTGGGAGGAGTGGGCAGGACTCGGGCAGATCGAGGATTATCTCAACTTCCTGGAGTATCTGGTCTGGGTTTTCACACCGCTAGTCGTGGTCTTCATCCTGCCCTTTCTCATAGTGATTCTTTTCTATCTGTCAATACTTTTCCTCCATGTGTACAAACGCAAGAACCAGCTGAGGGAAGCATATTCCAATAACCTTTGGGATGGAGCAAGGAAAACTCTGGCCACCCTGTGGGATGGGCATGGT	ATGTCCAGTGGGAATGAGTCCTGTCTGTTTGAGAACGGATCCATCAGCCTCTTCCCCTGCCTGGTCCATGTGTGGGAGGAGTGGGCAGGACTCGGGCAGATCGAGGATTATCTCAACTTCCTGGAGTATCTGGTCTGGGTTTTCACACCGCTAGTCGTGGTCTTCATCCTGCCCTTTCTCATAGTGATTCTTCTCTATCTGTCAATACTTTTCCTCCATGTGTACAAACGCAAGAACCAGCTGAGGGAAGCATATTCCAATAACCTTTGGGATGGAGCAAGGAAAACTCTGGCCACCCTGTGGGATGGGCATGGT
ATGTCCAGTGGGAATGAGTCCTGTCTGTTTGAGAACGGATCCATCAGCCTTTTCCCCTGCCTGGTCCATGTGTGGGAGGAGTGGGCAGGACTCGGGCAGATCGAGGATTATCTCAACTTCCTGGAGTATCTGGTCTGGGTTTTCACACCGCTAGTCGTGGTCTTCATCCTGCCCTTTCTCATAGTGATTCTTCTCTATCTGTCAATACTTTTCCTCCATGTGTACAAACGCAAGAACCAGCTGAGGGAAGCATATTCCAATAACCTTTGGGATGGAGCAAGGAAAACTCTGGCCACCCTGTGGGATGGGCATGGT	177	35	1 Base Change	0.04	0	MSSGNESCLFENGSISLFPCLVHVWEEWAGLGQIEDYLNFLEYLVWVFTPLVVVFILPFLIVILLYLSILFLHVYKRKNQLREAYSNNLWDGARKTLATLWDGHG	MSSGNESCLFENGSISLFPCLVHVWEEWAGLGQIEDYLNFLEYLVWVFTPLVVVFILPFLIVILLYLSILFLHVYKRKNQLREAYSNNLWDGARKTLATLWDGHG	ATGTCCAGTGGGAATGAGTCCTGTCTGTTTGAGAACGGATCCATCAGCCTTTTCCCCTGCCTGGTCCATGTGTGGGAGGAGTGGGCAGGACTCGGGCAGATCGAGGATTATCTCAACTTCCTGGAGTATCTGGTCTGGGTTTTCACACCGCTAGTCGTGGTCTTCATCCTGCCCTTTCTCATAGTGATTCTTCTCTATCTGTCAATACTTTTCCTCCATGTGTACAAACGCAAGAACCAGCTGAGGGAAGCATATTCCAATAACCTTTGGGATGGAGCAAGGAAAACTCTGGCCACCCTGTGGGATGGGCATGGT	ATGTCCAGTGGGAATGAGTCCTGTCTGTTTGAGAACGGATCCATCAGCCTCTTCCCCTGCCTGGTCCATGTGTGGGAGGAGTGGGCAGGACTCGGGCAGATCGAGGATTATCTCAACTTCCTGGAGTATCTGGTCTGGGTTTTCACACCGCTAGTCGTGGTCTTCATCCTGCCCTTTCTCATAGTGATTCTTCTCTATCTGTCAATACTTTTCCTCCATGTGTACAAACGCAAGAACCAGCTGAGGGAAGCATATTCCAATAACCTTTGGGATGGAGCAAGGAAAACTCTGGCCACCCTGTGGGATGGGCATGGT
ATGTCCAGTGGGAATGAGTCCTGTCTGTTTGAGAATGGATCCATCAGCCTCTTCCCCTGCCTGGTCCATGTGTGGGAGGAGTGGGCAGGACTCGGGCAGATCGAGGATTATCTCAACTTCCTGGAGTATCTGGTCTGGGTTTTCACACCGCTAGTCGTGGTCTTCATCCTGCCCTTTCTCATAGTGATTCTTCTCTATCTGTCAATACTTCTCCTCCATGTGTACAAACGCAAGAACCAGCTAAGGGAAGCATATTCCAATAACCTTTGGGATGGAGCAAGGAAAACTCTGGCCACCCTGTGGGATGGGCATGGT	177	35	3 Base Changes	0.04	0	MSSGNESCLFENGSISLFPCLVHVWEEWAGLGQIEDYLNFLEYLVWVFTPLVVVFILPFLIVILLYLSILLLHVYKRKNQLREAYSNNLWDGARKTLATLWDGHG	MSSGNESCLFENGSISLFPCLVHVWEEWAGLGQIEDYLNFLEYLVWVFTPLVVVFILPFLIVILLYLSILFLHVYKRKNQLREAYSNNLWDGARKTLATLWDGHG	ATGTCCAGTGGGAATGAGTCCTGTCTGTTTGAGAATGGATCCATCAGCCTCTTCCCCTGCCTGGTCCATGTGTGGGAGGAGTGGGCAGGACTCGGGCAGATCGAGGATTATCTCAACTTCCTGGAGTATCTGGTCTGGGTTTTCACACCGCTAGTCGTGGTCTTCATCCTGCCCTTTCTCATAGTGATTCTTCTCTATCTGTCAATACTTCTCCTCCATGTGTACAAACGCAAGAACCAGCTAAGGGAAGCATATTCCAATAACCTTTGGGATGGAGCAAGGAAAACTCTGGCCACCCTGTGGGATGGGCATGGT	ATGTCCAGTGGGAATGAGTCCTGTCTGTTTGAGAACGGATCCATCAGCCTCTTCCCCTGCCTGGTCCATGTGTGGGAGGAGTGGGCAGGACTCGGGCAGATCGAGGATTATCTCAACTTCCTGGAGTATCTGGTCTGGGTTTTCACACCGCTAGTCGTGGTCTTCATCCTGCCCTTTCTCATAGTGATTCTTCTCTATCTGTCAATACTTTTCCTCCATGTGTACAAACGCAAGAACCAGCTGAGGGAAGCATATTCCAATAACCTTTGGGATGGAGCAAGGAAAACTCTGGCCACCCTGTGGGATGGGCATGGT
ATGTCCAGTGGGAATGAGTCCTGTCTGTTTGAGAACGGATCCATCAGCCTCTTCCCCTGCCTGGTCCATGTGTGGGAGGAGTGGGCAGGACTCGGGCAGATCGAGGATTATCTCAACTTCCTGGAGTATCTGGTCTGGGTTTTCACACCGCTAGTCGTGGTCTTCATCCTGCCCTTTCTCATAGTGATTCTTCTCTATCTGTCAATACTTTTCCTCCATGTGTACAAACGCAAGAACCAGCTGAGGGAAGTATATTCCAATAACCTTTGGGATGGAGCAAGGAAAACTCTGGCCACCCTGTGGGATGGGCATGGT	176	35	1 Base Change	0.04	0	MSSGNESCLFENGSISLFPCLVHVWEEWAGLGQIEDYLNFLEYLVWVFTPLVVVFILPFLIVILLYLSILFLHVYKRKNQLREVYSNNLWDGARKTLATLWDGHG	MSSGNESCLFENGSISLFPCLVHVWEEWAGLGQIEDYLNFLEYLVWVFTPLVVVFILPFLIVILLYLSILFLHVYKRKNQLREAYSNNLWDGARKTLATLWDGHG	ATGTCCAGTGGGAATGAGTCCTGTCTGTTTGAGAACGGATCCATCAGCCTCTTCCCCTGCCTGGTCCATGTGTGGGAGGAGTGGGCAGGACTCGGGCAGATCGAGGATTATCTCAACTTCCTGGAGTATCTGGTCTGGGTTTTCACACCGCTAGTCGTGGTCTTCATCCTGCCCTTTCTCATAGTGATTCTTCTCTATCTGTCAATACTTTTCCTCCATGTGTACAAACGCAAGAACCAGCTGAGGGAAGTATATTCCAATAACCTTTGGGATGGAGCAAGGAAAACTCTGGCCACCCTGTGGGATGGGCATGGT	ATGTCCAGTGGGAATGAGTCCTGTCTGTTTGAGAACGGATCCATCAGCCTCTTCCCCTGCCTGGTCCATGTGTGGGAGGAGTGGGCAGGACTCGGGCAGATCGAGGATTATCTCAACTTCCTGGAGTATCTGGTCTGGGTTTTCACACCGCTAGTCGTGGTCTTCATCCTGCCCTTTCTCATAGTGATTCTTCTCTATCTGTCAATACTTTTCCTCCATGTGTACAAACGCAAGAACCAGCTGAGGGAAGCATATTCCAATAACCTTTGGGATGGAGCAAGGAAAACTCTGGCCACCCTGTGGGATGGGCATGGT
ATGTCCAGTGGGAATGAGTCCTGTCTGTTTGAGAACGGATCCATCAGCCTCTTCCCCTGCCTGGTCCATGTGTGGGAGGAGTGGGCAGGACTCGGGCAGATCGAAGATTATCTCAACTTCCTGGAGTATCTGGTCTGGGTTTTCACACCGCTAGTCGTGGTCTTCATCCTGCCCTTTCTCATAGTGATTCTTCTCTATCTGTCAATACTTTTCCTCCATGTGTACAAACGCAAGAACCAGCTGAGGGAAGCATATTCCAATAACCTTTGGGATGGAGCAAGGAAAACTCTGGCCACCCTGTGGGATGGGCATGGT	175	35	1 Base Change	0.04	0	MSSGNESCLFENGSISLFPCLVHVWEEWAGLGQIEDYLNFLEYLVWVFTPLVVVFILPFLIVILLYLSILFLHVYKRKNQLREAYSNNLWDGARKTLATLWDGHG	MSSGNESCLFENGSISLFPCLVHVWEEWAGLGQIEDYLNFLEYLVWVFTPLVVVFILPFLIVILLYLSILFLHVYKRKNQLREAYSNNLWDGARKTLATLWDGHG	ATGTCCAGTGGGAATGAGTCCTGTCTGTTTGAGAACGGATCCATCAGCCTCTTCCCCTGCCTGGTCCATGTGTGGGAGGAGTGGGCAGGACTCGGGCAGATCGAAGATTATCTCAACTTCCTGGAGTATCTGGTCTGGGTTTTCACACCGCTAGTCGTGGTCTTCATCCTGCCCTTTCTCATAGTGATTCTTCTCTATCTGTCAATACTTTTCCTCCATGTGTACAAACGCAAGAACCAGCTGAGGGAAGCATATTCCAATAACCTTTGGGATGGAGCAAGGAAAACTCTGGCCACCCTGTGGGATGGGCATGGT	ATGTCCAGTGGGAATGAGTCCTGTCTGTTTGAGAACGGATCCATCAGCCTCTTCCCCTGCCTGGTCCATGTGTGGGAGGAGTGGGCAGGACTCGGGCAGATCGAGGATTATCTCAACTTCCTGGAGTATCTGGTCTGGGTTTTCACACCGCTAGTCGTGGTCTTCATCCTGCCCTTTCTCATAGTGATTCTTCTCTATCTGTCAATACTTTTCCTCCATGTGTACAAACGCAAGAACCAGCTGAGGGAAGCATATTCCAATAACCTTTGGGATGGAGCAAGGAAAACTCTGGCCACCCTGTGGGATGGGCATGGT
ATGTCCAGTGGGAATGAGTCCTGTCTGTTTGAGAACGGATCCATCAGCCTCTTCCCCTGCCTGGTCCATGTGTGGGAGGAGTGGGCAGGACTCGGGCAGATCGAGGATTATCTCAACTTCCTGGAGTATCTGGTCTGGGTTTTCACACCGCTAGTCGTGGTCTTCATCCTGCCCTTTCTCATAGTGATTCTTCTCTATCTGTCAATACTTTTCCTCCATGTGTACAAACGCAAGAACCAGCTGAGGGAAGCATATTCCAGTAACCTTTGGGATGGAGCAAGGAAAACTCTGGCCACCCTGTGGGATGGGCATGGT	175	35	1 Base Change	0.04	0	MSSGNESCLFENGSISLFPCLVHVWEEWAGLGQIEDYLNFLEYLVWVFTPLVVVFILPFLIVILLYLSILFLHVYKRKNQLREAYSSNLWDGARKTLATLWDGHG	MSSGNESCLFENGSISLFPCLVHVWEEWAGLGQIEDYLNFLEYLVWVFTPLVVVFILPFLIVILLYLSILFLHVYKRKNQLREAYSNNLWDGARKTLATLWDGHG	ATGTCCAGTGGGAATGAGTCCTGTCTGTTTGAGAACGGATCCATCAGCCTCTTCCCCTGCCTGGTCCATGTGTGGGAGGAGTGGGCAGGACTCGGGCAGATCGAGGATTATCTCAACTTCCTGGAGTATCTGGTCTGGGTTTTCACACCGCTAGTCGTGGTCTTCATCCTGCCCTTTCTCATAGTGATTCTTCTCTATCTGTCAATACTTTTCCTCCATGTGTACAAACGCAAGAACCAGCTGAGGGAAGCATATTCCAGTAACCTTTGGGATGGAGCAAGGAAAACTCTGGCCACCCTGTGGGATGGGCATGGT	ATGTCCAGTGGGAATGAGTCCTGTCTGTTTGAGAACGGATCCATCAGCCTCTTCCCCTGCCTGGTCCATGTGTGGGAGGAGTGGGCAGGACTCGGGCAGATCGAGGATTATCTCAACTTCCTGGAGTATCTGGTCTGGGTTTTCACACCGCTAGTCGTGGTCTTCATCCTGCCCTTTCTCATAGTGATTCTTCTCTATCTGTCAATACTTTTCCTCCATGTGTACAAACGCAAGAACCAGCTGAGGGAAGCATATTCCAATAACCTTTGGGATGGAGCAAGGAAAACTCTGGCCACCCTGTGGGATGGGCATGGT
ATGTCCAGTGGGAATGAGTCCTGTCTGTTTGAGAACGGATCCATCAGCCTCTTCCCCTGCCTGGTCCATGTGTGGGAGGAGTGGGCAGGACTCGGGCAGATCGAGGATTATCTCAACTTCCTGGAGTATCTGGTCTGGGTTTTCACACCGCTAGTCGTGGTCTTCATCCTGCCCTTTCTCATAGTGATTCTTCTCTATCTGTCAATGCTTTTCCTCCATGTGTACAAACGCAAGAACCAGCTGAGGGAAGCATATTCCAATAACCTTTGGGATGGAGCAAGGAAAACTCTGGCCACCCTGTGGGATGGGCATGGT	175	35	1 Base Change	0.04	0	MSSGNESCLFENGSISLFPCLVHVWEEWAGLGQIEDYLNFLEYLVWVFTPLVVVFILPFLIVILLYLSMLFLHVYKRKNQLREAYSNNLWDGARKTLATLWDGHG	MSSGNESCLFENGSISLFPCLVHVWEEWAGLGQIEDYLNFLEYLVWVFTPLVVVFILPFLIVILLYLSILFLHVYKRKNQLREAYSNNLWDGARKTLATLWDGHG	ATGTCCAGTGGGAATGAGTCCTGTCTGTTTGAGAACGGATCCATCAGCCTCTTCCCCTGCCTGGTCCATGTGTGGGAGGAGTGGGCAGGACTCGGGCAGATCGAGGATTATCTCAACTTCCTGGAGTATCTGGTCTGGGTTTTCACACCGCTAGTCGTGGTCTTCATCCTGCCCTTTCTCATAGTGATTCTTCTCTATCTGTCAATGCTTTTCCTCCATGTGTACAAACGCAAGAACCAGCTGAGGGAAGCATATTCCAATAACCTTTGGGATGGAGCAAGGAAAACTCTGGCCACCCTGTGGGATGGGCATGGT	ATGTCCAGTGGGAATGAGTCCTGTCTGTTTGAGAACGGATCCATCAGCCTCTTCCCCTGCCTGGTCCATGTGTGGGAGGAGTGGGCAGGACTCGGGCAGATCGAGGATTATCTCAACTTCCTGGAGTATCTGGTCTGGGTTTTCACACCGCTAGTCGTGGTCTTCATCCTGCCCTTTCTCATAGTGATTCTTCTCTATCTGTCAATACTTTTCCTCCATGTGTACAAACGCAAGAACCAGCTGAGGGAAGCATATTCCAATAACCTTTGGGATGGAGCAAGGAAAACTCTGGCCACCCTGTGGGATGGGCATGGT
ATGTCCAGTGGGAATGAGTCCTGTCTGTTTGAGAATGGATCCATCAGCCTCTTCCCCTGCCTGGTCCATGTGTGGGAGGAGTGGGCAGGACTCGGGCAGATCGAGGATTATCTCAACTTCCTGGAGTATCTGGTCTGGGTTTTCACACCGCTAGTCGTGGTCTTCATCCTGCCCCTTCTCATAGTGATTCTTCTCTATCTGTCAATACTTTTCCTCCATGTGTACAAACGCAAGAACCAGCTAAGGGAAGCATATTCCAATAACCTTTGGGATGGAGCAAGGAAAACTCTGGCCACCCTGTGGGATGGGCATGGT	175	35	3 Base Changes	0.04	0	MSSGNESCLFENGSISLFPCLVHVWEEWAGLGQIEDYLNFLEYLVWVFTPLVVVFILPLLIVILLYLSILFLHVYKRKNQLREAYSNNLWDGARKTLATLWDGHG	MSSGNESCLFENGSISLFPCLVHVWEEWAGLGQIEDYLNFLEYLVWVFTPLVVVFILPFLIVILLYLSILFLHVYKRKNQLREAYSNNLWDGARKTLATLWDGHG	ATGTCCAGTGGGAATGAGTCCTGTCTGTTTGAGAATGGATCCATCAGCCTCTTCCCCTGCCTGGTCCATGTGTGGGAGGAGTGGGCAGGACTCGGGCAGATCGAGGATTATCTCAACTTCCTGGAGTATCTGGTCTGGGTTTTCACACCGCTAGTCGTGGTCTTCATCCTGCCCCTTCTCATAGTGATTCTTCTCTATCTGTCAATACTTTTCCTCCATGTGTACAAACGCAAGAACCAGCTAAGGGAAGCATATTCCAATAACCTTTGGGATGGAGCAAGGAAAACTCTGGCCACCCTGTGGGATGGGCATGGT	ATGTCCAGTGGGAATGAGTCCTGTCTGTTTGAGAACGGATCCATCAGCCTCTTCCCCTGCCTGGTCCATGTGTGGGAGGAGTGGGCAGGACTCGGGCAGATCGAGGATTATCTCAACTTCCTGGAGTATCTGGTCTGGGTTTTCACACCGCTAGTCGTGGTCTTCATCCTGCCCTTTCTCATAGTGATTCTTCTCTATCTGTCAATACTTTTCCTCCATGTGTACAAACGCAAGAACCAGCTGAGGGAAGCATATTCCAATAACCTTTGGGATGGAGCAAGGAAAACTCTGGCCACCCTGTGGGATGGGCATGGT
ATGTCCAGTGGGAATGAGTCCTGTCTGTTTGAGAACGGATCCATCAGCCTCTTCCCCTGCTTGGTCCATGTGTGGGAGGAGTGGGCAGGACTCGGGCAGATCGAGGATTATCTCAACTTCCTGGAGTATCTGGTCTGGGTTTTCACACCGCTAGTCGTGGTCTTCATCCTGCCCTTTCTCATAGTGATTCTTCTCTATCTGTCAATACTTTTCCTCCATGTGTACAAACGCAAGAACCAGCTGAGGGAAGCATATTCCAATAACCTTTGGGATGGAGCAAGGAAAACTCTGGCCACCCTGTGGGATGGGCATGGT	174	35	1 Base Change	0.04	0	MSSGNESCLFENGSISLFPCLVHVWEEWAGLGQIEDYLNFLEYLVWVFTPLVVVFILPFLIVILLYLSILFLHVYKRKNQLREAYSNNLWDGARKTLATLWDGHG	MSSGNESCLFENGSISLFPCLVHVWEEWAGLGQIEDYLNFLEYLVWVFTPLVVVFILPFLIVILLYLSILFLHVYKRKNQLREAYSNNLWDGARKTLATLWDGHG	ATGTCCAGTGGGAATGAGTCCTGTCTGTTTGAGAACGGATCCATCAGCCTCTTCCCCTGCTTGGTCCATGTGTGGGAGGAGTGGGCAGGACTCGGGCAGATCGAGGATTATCTCAACTTCCTGGAGTATCTGGTCTGGGTTTTCACACCGCTAGTCGTGGTCTTCATCCTGCCCTTTCTCATAGTGATTCTTCTCTATCTGTCAATACTTTTCCTCCATGTGTACAAACGCAAGAACCAGCTGAGGGAAGCATATTCCAATAACCTTTGGGATGGAGCAAGGAAAACTCTGGCCACCCTGTGGGATGGGCATGGT	ATGTCCAGTGGGAATGAGTCCTGTCTGTTTGAGAACGGATCCATCAGCCTCTTCCCCTGCCTGGTCCATGTGTGGGAGGAGTGGGCAGGACTCGGGCAGATCGAGGATTATCTCAACTTCCTGGAGTATCTGGTCTGGGTTTTCACACCGCTAGTCGTGGTCTTCATCCTGCCCTTTCTCATAGTGATTCTTCTCTATCTGTCAATACTTTTCCTCCATGTGTACAAACGCAAGAACCAGCTGAGGGAAGCATATTCCAATAACCTTTGGGATGGAGCAAGGAAAACTCTGGCCACCCTGTGGGATGGGCATGGT
ATGTCCAGTGGGAATGAGTCCTGTCTGTTTGAGAACGGATCCATCAGCCTCTTCCCCTGCCTGGTCCATGTGTGGAAGGAGTGGGCAGGACTCGGGCAGATCGAGGATTATCTCAACTTCCTGGAGTATCTGGTCTGGGTTTTCACACCGCTAGTCGTGGTCTTCATCCTGCCCTTTCTCATAGTGATTCTTCTCTATCTGTCAATACTTTTCCTCCATGTGTACAAACGCAAGAACCAGCTGAGGGAAGCATATTCCAATAACCTTTGGGATGGAGCAAGGAAAACTCTGGCCACCCTGTGGGATGGGCATGGT	173	35	1 Base Change	0.04	0	MSSGNESCLFENGSISLFPCLVHVWKEWAGLGQIEDYLNFLEYLVWVFTPLVVVFILPFLIVILLYLSILFLHVYKRKNQLREAYSNNLWDGARKTLATLWDGHG	MSSGNESCLFENGSISLFPCLVHVWEEWAGLGQIEDYLNFLEYLVWVFTPLVVVFILPFLIVILLYLSILFLHVYKRKNQLREAYSNNLWDGARKTLATLWDGHG	ATGTCCAGTGGGAATGAGTCCTGTCTGTTTGAGAACGGATCCATCAGCCTCTTCCCCTGCCTGGTCCATGTGTGGAAGGAGTGGGCAGGACTCGGGCAGATCGAGGATTATCTCAACTTCCTGGAGTATCTGGTCTGGGTTTTCACACCGCTAGTCGTGGTCTTCATCCTGCCCTTTCTCATAGTGATTCTTCTCTATCTGTCAATACTTTTCCTCCATGTGTACAAACGCAAGAACCAGCTGAGGGAAGCATATTCCAATAACCTTTGGGATGGAGCAAGGAAAACTCTGGCCACCCTGTGGGATGGGCATGGT	ATGTCCAGTGGGAATGAGTCCTGTCTGTTTGAGAACGGATCCATCAGCCTCTTCCCCTGCCTGGTCCATGTGTGGGAGGAGTGGGCAGGACTCGGGCAGATCGAGGATTATCTCAACTTCCTGGAGTATCTGGTCTGGGTTTTCACACCGCTAGTCGTGGTCTTCATCCTGCCCTTTCTCATAGTGATTCTTCTCTATCTGTCAATACTTTTCCTCCATGTGTACAAACGCAAGAACCAGCTGAGGGAAGCATATTCCAATAACCTTTGGGATGGAGCAAGGAAAACTCTGGCCACCCTGTGGGATGGGCATGGT
ATGTCCAGTGGGAATGAGTCCTGTCTGTTTGAGAATGGATCCATCAGCCTCTTCCCCTGCCTGGTCCATGTGTGGGGGGAGTGGGCAGGACTCGGGCAGATCGAGGATTATCTCAACTTCCTGGAGTATCTGGTCTGGGTTTTCACACCGCTAGTCGTGGTCTTCATCCTGCCCTTTCTCATAGTGATTCTTCTCTATCTGTCAATACTTTTCCTCCATGTGTACAAACGCAAGAACCAGCTAAGGGAAGCATATTCCAATAACCTTTGGGATGGAGCAAGGAAAACTCTGGCCACCCTGTGGGATGGGCATGGT	173	35	3 Base Changes	0.04	0	MSSGNESCLFENGSISLFPCLVHVWGEWAGLGQIEDYLNFLEYLVWVFTPLVVVFILPFLIVILLYLSILFLHVYKRKNQLREAYSNNLWDGARKTLATLWDGHG	MSSGNESCLFENGSISLFPCLVHVWEEWAGLGQIEDYLNFLEYLVWVFTPLVVVFILPFLIVILLYLSILFLHVYKRKNQLREAYSNNLWDGARKTLATLWDGHG	ATGTCCAGTGGGAATGAGTCCTGTCTGTTTGAGAATGGATCCATCAGCCTCTTCCCCTGCCTGGTCCATGTGTGGGGGGAGTGGGCAGGACTCGGGCAGATCGAGGATTATCTCAACTTCCTGGAGTATCTGGTCTGGGTTTTCACACCGCTAGTCGTGGTCTTCATCCTGCCCTTTCTCATAGTGATTCTTCTCTATCTGTCAATACTTTTCCTCCATGTGTACAAACGCAAGAACCAGCTAAGGGAAGCATATTCCAATAACCTTTGGGATGGAGCAAGGAAAACTCTGGCCACCCTGTGGGATGGGCATGGT	ATGTCCAGTGGGAATGAGTCCTGTCTGTTTGAGAACGGATCCATCAGCCTCTTCCCCTGCCTGGTCCATGTGTGGGAGGAGTGGGCAGGACTCGGGCAGATCGAGGATTATCTCAACTTCCTGGAGTATCTGGTCTGGGTTTTCACACCGCTAGTCGTGGTCTTCATCCTGCCCTTTCTCATAGTGATTCTTCTCTATCTGTCAATACTTTTCCTCCATGTGTACAAACGCAAGAACCAGCTGAGGGAAGCATATTCCAATAACCTTTGGGATGGAGCAAGGAAAACTCTGGCCACCCTGTGGGATGGGCATGGT
ATGTCCAGTGGGAATGAGTCCTGTCTGTTTGAGAATGGATCCATCAGCCCCTTCCCCTGCCTGGTCCATGTGTGGGAGGAGTGGGCAGGACTCGGGCAGATCGAGGATTATCTCAACTTCCTGGAGTATCTGGTCTGGGTTTTCACACCGCTAGTCGTGGTCTTCATCCTGCCCTTTCTCATAGTGATTCTTCTCTATCTGTCAATACTTTTCCTCCATGTGTACAAACGCAAGAACCAGCTAAGGGAAGCATATTCCAATAACCTTTGGGATGGAGCAAGGAAAACTCTGGCCACCCTGTGGGATGGGCATGGT	172	35	3 Base Changes	0.04	0	MSSGNESCLFENGSISPFPCLVHVWEEWAGLGQIEDYLNFLEYLVWVFTPLVVVFILPFLIVILLYLSILFLHVYKRKNQLREAYSNNLWDGARKTLATLWDGHG	MSSGNESCLFENGSISLFPCLVHVWEEWAGLGQIEDYLNFLEYLVWVFTPLVVVFILPFLIVILLYLSILFLHVYKRKNQLREAYSNNLWDGARKTLATLWDGHG	ATGTCCAGTGGGAATGAGTCCTGTCTGTTTGAGAATGGATCCATCAGCCCCTTCCCCTGCCTGGTCCATGTGTGGGAGGAGTGGGCAGGACTCGGGCAGATCGAGGATTATCTCAACTTCCTGGAGTATCTGGTCTGGGTTTTCACACCGCTAGTCGTGGTCTTCATCCTGCCCTTTCTCATAGTGATTCTTCTCTATCTGTCAATACTTTTCCTCCATGTGTACAAACGCAAGAACCAGCTAAGGGAAGCATATTCCAATAACCTTTGGGATGGAGCAAGGAAAACTCTGGCCACCCTGTGGGATGGGCATGGT	ATGTCCAGTGGGAATGAGTCCTGTCTGTTTGAGAACGGATCCATCAGCCTCTTCCCCTGCCTGGTCCATGTGTGGGAGGAGTGGGCAGGACTCGGGCAGATCGAGGATTATCTCAACTTCCTGGAGTATCTGGTCTGGGTTTTCACACCGCTAGTCGTGGTCTTCATCCTGCCCTTTCTCATAGTGATTCTTCTCTATCTGTCAATACTTTTCCTCCATGTGTACAAACGCAAGAACCAGCTGAGGGAAGCATATTCCAATAACCTTTGGGATGGAGCAAGGAAAACTCTGGCCACCCTGTGGGATGGGCATGGT
ATGTCCAGTGGGAATGAGTCCTGTCTGTTTGAGAACGGATCCATCAGCCTCTTCCCCTGCCTGGTCCATGTGTGGGAGGAGTGGGCAGGACTCGGGCAGATCGAGGATTATCTCAACTTCCTGGAGTATCTGGTCTGGGTTTTCACACCGCTAGTCGTGGTCTTCATCCTGCCCTTTCTCATAGTGATTCTTCTCTATCTGTCAATACTTTTCCTCCATGTGTACAAACGCAAGAACCAACTGAGGGAAGCATATTCCAATAACCTTTGGGATGGAGCAAGGAAAACTCTGGCCACCCTGTGGGATGGGCATGGT	171	35	1 Base Change	0.04	0	MSSGNESCLFENGSISLFPCLVHVWEEWAGLGQIEDYLNFLEYLVWVFTPLVVVFILPFLIVILLYLSILFLHVYKRKNQLREAYSNNLWDGARKTLATLWDGHG	MSSGNESCLFENGSISLFPCLVHVWEEWAGLGQIEDYLNFLEYLVWVFTPLVVVFILPFLIVILLYLSILFLHVYKRKNQLREAYSNNLWDGARKTLATLWDGHG	ATGTCCAGTGGGAATGAGTCCTGTCTGTTTGAGAACGGATCCATCAGCCTCTTCCCCTGCCTGGTCCATGTGTGGGAGGAGTGGGCAGGACTCGGGCAGATCGAGGATTATCTCAACTTCCTGGAGTATCTGGTCTGGGTTTTCACACCGCTAGTCGTGGTCTTCATCCTGCCCTTTCTCATAGTGATTCTTCTCTATCTGTCAATACTTTTCCTCCATGTGTACAAACGCAAGAACCAACTGAGGGAAGCATATTCCAATAACCTTTGGGATGGAGCAAGGAAAACTCTGGCCACCCTGTGGGATGGGCATGGT	ATGTCCAGTGGGAATGAGTCCTGTCTGTTTGAGAACGGATCCATCAGCCTCTTCCCCTGCCTGGTCCATGTGTGGGAGGAGTGGGCAGGACTCGGGCAGATCGAGGATTATCTCAACTTCCTGGAGTATCTGGTCTGGGTTTTCACACCGCTAGTCGTGGTCTTCATCCTGCCCTTTCTCATAGTGATTCTTCTCTATCTGTCAATACTTTTCCTCCATGTGTACAAACGCAAGAACCAGCTGAGGGAAGCATATTCCAATAACCTTTGGGATGGAGCAAGGAAAACTCTGGCCACCCTGTGGGATGGGCATGGT
ATGTCCAGTGGGAATGAGTCCTGTCTGTTTGAGAACGGATCCATCAGCCTCTTCCCCTGCCTGGTCCATGTGTGGGAGGAGTGGGCAGGACTCGGGCAGATCGAGGATTATCTCAACTTCCTGGAGTATCTGGTCTGGGTTTTCACACCGCTAGTCGTGGTCTTCATCCTGCCCTTTCTCATAGTGATTCTTCTCTATCTGTCAATACTTTTCCTCCATGTGTACAAACGCAAGAACCAGCTGAGGGAAGCATATTCCAATAACCTTTGGGATGGAGCAAGGAAAACTCTGGCCATCCTGTGGGATGGGCATGGT	171	35	1 Base Change	0.04	0	MSSGNESCLFENGSISLFPCLVHVWEEWAGLGQIEDYLNFLEYLVWVFTPLVVVFILPFLIVILLYLSILFLHVYKRKNQLREAYSNNLWDGARKTLAILWDGHG	MSSGNESCLFENGSISLFPCLVHVWEEWAGLGQIEDYLNFLEYLVWVFTPLVVVFILPFLIVILLYLSILFLHVYKRKNQLREAYSNNLWDGARKTLATLWDGHG	ATGTCCAGTGGGAATGAGTCCTGTCTGTTTGAGAACGGATCCATCAGCCTCTTCCCCTGCCTGGTCCATGTGTGGGAGGAGTGGGCAGGACTCGGGCAGATCGAGGATTATCTCAACTTCCTGGAGTATCTGGTCTGGGTTTTCACACCGCTAGTCGTGGTCTTCATCCTGCCCTTTCTCATAGTGATTCTTCTCTATCTGTCAATACTTTTCCTCCATGTGTACAAACGCAAGAACCAGCTGAGGGAAGCATATTCCAATAACCTTTGGGATGGAGCAAGGAAAACTCTGGCCATCCTGTGGGATGGGCATGGT	ATGTCCAGTGGGAATGAGTCCTGTCTGTTTGAGAACGGATCCATCAGCCTCTTCCCCTGCCTGGTCCATGTGTGGGAGGAGTGGGCAGGACTCGGGCAGATCGAGGATTATCTCAACTTCCTGGAGTATCTGGTCTGGGTTTTCACACCGCTAGTCGTGGTCTTCATCCTGCCCTTTCTCATAGTGATTCTTCTCTATCTGTCAATACTTTTCCTCCATGTGTACAAACGCAAGAACCAGCTGAGGGAAGCATATTCCAATAACCTTTGGGATGGAGCAAGGAAAACTCTGGCCACCCTGTGGGATGGGCATGGT
ATGTCCAGTGGGAATGAGTCCTGTCTGTTTGAGAACGGATCCATCAGCTTCTTCCCCTGCCTGGTCCATGTGTGGGAGGAGTGGGCAGGACTCGGGCAGATCGAGGATTATCTCAACTTCCTGGAGTATCTGGTCTGGGTTTTCACACCGCTAGTCGTGGTCTTCATCCTGCCCTTTCTCATAGTGATTCTTCTCTATCTGTCAATACTTTTCCTCCATGTGTACAAACGCAAGAACCAGCTGAGGGAAGCATATTCCAATAACCTTTGGGATGGAGCAAGGAAAACTCTGGCCACCCTGTGGGATGGGCATGGT	171	35	1 Base Change	0.04	0	MSSGNESCLFENGSISFFPCLVHVWEEWAGLGQIEDYLNFLEYLVWVFTPLVVVFILPFLIVILLYLSILFLHVYKRKNQLREAYSNNLWDGARKTLATLWDGHG	MSSGNESCLFENGSISLFPCLVHVWEEWAGLGQIEDYLNFLEYLVWVFTPLVVVFILPFLIVILLYLSILFLHVYKRKNQLREAYSNNLWDGARKTLATLWDGHG	ATGTCCAGTGGGAATGAGTCCTGTCTGTTTGAGAACGGATCCATCAGCTTCTTCCCCTGCCTGGTCCATGTGTGGGAGGAGTGGGCAGGACTCGGGCAGATCGAGGATTATCTCAACTTCCTGGAGTATCTGGTCTGGGTTTTCACACCGCTAGTCGTGGTCTTCATCCTGCCCTTTCTCATAGTGATTCTTCTCTATCTGTCAATACTTTTCCTCCATGTGTACAAACGCAAGAACCAGCTGAGGGAAGCATATTCCAATAACCTTTGGGATGGAGCAAGGAAAACTCTGGCCACCCTGTGGGATGGGCATGGT	ATGTCCAGTGGGAATGAGTCCTGTCTGTTTGAGAACGGATCCATCAGCCTCTTCCCCTGCCTGGTCCATGTGTGGGAGGAGTGGGCAGGACTCGGGCAGATCGAGGATTATCTCAACTTCCTGGAGTATCTGGTCTGGGTTTTCACACCGCTAGTCGTGGTCTTCATCCTGCCCTTTCTCATAGTGATTCTTCTCTATCTGTCAATACTTTTCCTCCATGTGTACAAACGCAAGAACCAGCTGAGGGAAGCATATTCCAATAACCTTTGGGATGGAGCAAGGAAAACTCTGGCCACCCTGTGGGATGGGCATGGT
ATGTCCAGTGGGAATGAGTCCTGTCTGTTTGAGAGTGGATCCATCAGCCTCTTCCCCTGCCTGGTCCATGTGTGGGAGGAGTGGGCAGGACTCGGGCAGATCGAGGATTATCTCAACTTCCTGGAGTATCTGGTCTGGGTTTTCACACCGCTAGTCGTGGTCTTCATCCTGCCCTTTCTCATAGTGATTCTTCTCTATCTGTCAATACTTTTCCTCCATGTGTACAAACGCAAGAACCAGCTAAGGGAAGCATATTCCAATAACCTTTGGGATGGAGCAAGGAAAACTCTGGCCACCCTGTGGGATGGGCATGGT	171	35	3 Base Changes	0.04	0	MSSGNESCLFESGSISLFPCLVHVWEEWAGLGQIEDYLNFLEYLVWVFTPLVVVFILPFLIVILLYLSILFLHVYKRKNQLREAYSNNLWDGARKTLATLWDGHG	MSSGNESCLFENGSISLFPCLVHVWEEWAGLGQIEDYLNFLEYLVWVFTPLVVVFILPFLIVILLYLSILFLHVYKRKNQLREAYSNNLWDGARKTLATLWDGHG	ATGTCCAGTGGGAATGAGTCCTGTCTGTTTGAGAGTGGATCCATCAGCCTCTTCCCCTGCCTGGTCCATGTGTGGGAGGAGTGGGCAGGACTCGGGCAGATCGAGGATTATCTCAACTTCCTGGAGTATCTGGTCTGGGTTTTCACACCGCTAGTCGTGGTCTTCATCCTGCCCTTTCTCATAGTGATTCTTCTCTATCTGTCAATACTTTTCCTCCATGTGTACAAACGCAAGAACCAGCTAAGGGAAGCATATTCCAATAACCTTTGGGATGGAGCAAGGAAAACTCTGGCCACCCTGTGGGATGGGCATGGT	ATGTCCAGTGGGAATGAGTCCTGTCTGTTTGAGAACGGATCCATCAGCCTCTTCCCCTGCCTGGTCCATGTGTGGGAGGAGTGGGCAGGACTCGGGCAGATCGAGGATTATCTCAACTTCCTGGAGTATCTGGTCTGGGTTTTCACACCGCTAGTCGTGGTCTTCATCCTGCCCTTTCTCATAGTGATTCTTCTCTATCTGTCAATACTTTTCCTCCATGTGTACAAACGCAAGAACCAGCTGAGGGAAGCATATTCCAATAACCTTTGGGATGGAGCAAGGAAAACTCTGGCCACCCTGTGGGATGGGCATGGT
ATGTCCAGTGGGAATGAGTCCTGTCTGTTTGAGAACGGATCCATCAGCCTCTTCCCCTGCCTGGTCCATGTGTGGGAGGAGTGGGCAGGACTCGGGCAGATCGAGGATTATCTCAACTTCCTGGAGTATCTGGTCTGGGTTTTCACACCGCTAGTCGTGGTCTTCATCCTGCCCTTTCTCATAGTGATTCTTCTCTATCTGTCAATACTTTTCCTCCATGTGTACAAACGCAAGAACCAGCTGAGGGAAGCATATTCCAATAACCTTTGGGATGGAGCAAGAAAAACTCTGGCCACCCTGTGGGATGGGCATGGT	170	35	1 Base Change	0.04	0	MSSGNESCLFENGSISLFPCLVHVWEEWAGLGQIEDYLNFLEYLVWVFTPLVVVFILPFLIVILLYLSILFLHVYKRKNQLREAYSNNLWDGARKTLATLWDGHG	MSSGNESCLFENGSISLFPCLVHVWEEWAGLGQIEDYLNFLEYLVWVFTPLVVVFILPFLIVILLYLSILFLHVYKRKNQLREAYSNNLWDGARKTLATLWDGHG	ATGTCCAGTGGGAATGAGTCCTGTCTGTTTGAGAACGGATCCATCAGCCTCTTCCCCTGCCTGGTCCATGTGTGGGAGGAGTGGGCAGGACTCGGGCAGATCGAGGATTATCTCAACTTCCTGGAGTATCTGGTCTGGGTTTTCACACCGCTAGTCGTGGTCTTCATCCTGCCCTTTCTCATAGTGATTCTTCTCTATCTGTCAATACTTTTCCTCCATGTGTACAAACGCAAGAACCAGCTGAGGGAAGCATATTCCAATAACCTTTGGGATGGAGCAAGAAAAACTCTGGCCACCCTGTGGGATGGGCATGGT	ATGTCCAGTGGGAATGAGTCCTGTCTGTTTGAGAACGGATCCATCAGCCTCTTCCCCTGCCTGGTCCATGTGTGGGAGGAGTGGGCAGGACTCGGGCAGATCGAGGATTATCTCAACTTCCTGGAGTATCTGGTCTGGGTTTTCACACCGCTAGTCGTGGTCTTCATCCTGCCCTTTCTCATAGTGATTCTTCTCTATCTGTCAATACTTTTCCTCCATGTGTACAAACGCAAGAACCAGCTGAGGGAAGCATATTCCAATAACCTTTGGGATGGAGCAAGGAAAACTCTGGCCACCCTGTGGGATGGGCATGGT
ATGTCCAGTGGGAATGAGTCCTGTCTGTTTGAGAACGGATCCATCAGCCTCTTCCCCTGCCTGGTCCATGTGTGGGAGGAGTGGGCAGGACTCGGGCAGATCGAGGATTATCTCAACTTCCTGGAGTATCTGGTCTGGGTTTTCACACCGCTAGTCGTGGTCTTCATCCTGCCCTTTCTCATAGTGATTCTTCTCTATCTGTCAATACTTTTCCTCCATGTGTACAAACGCAAGAACCAGCTGAGGGAAGCATATTCCAATAACCTTTGGGATGGAGCAAGGAAAACTCTGGCCACCCTGTGGGACGGGCATGGT	170	35	1 Base Change	0.04	0	MSSGNESCLFENGSISLFPCLVHVWEEWAGLGQIEDYLNFLEYLVWVFTPLVVVFILPFLIVILLYLSILFLHVYKRKNQLREAYSNNLWDGARKTLATLWDGHG	MSSGNESCLFENGSISLFPCLVHVWEEWAGLGQIEDYLNFLEYLVWVFTPLVVVFILPFLIVILLYLSILFLHVYKRKNQLREAYSNNLWDGARKTLATLWDGHG	ATGTCCAGTGGGAATGAGTCCTGTCTGTTTGAGAACGGATCCATCAGCCTCTTCCCCTGCCTGGTCCATGTGTGGGAGGAGTGGGCAGGACTCGGGCAGATCGAGGATTATCTCAACTTCCTGGAGTATCTGGTCTGGGTTTTCACACCGCTAGTCGTGGTCTTCATCCTGCCCTTTCTCATAGTGATTCTTCTCTATCTGTCAATACTTTTCCTCCATGTGTACAAACGCAAGAACCAGCTGAGGGAAGCATATTCCAATAACCTTTGGGATGGAGCAAGGAAAACTCTGGCCACCCTGTGGGACGGGCATGGT	ATGTCCAGTGGGAATGAGTCCTGTCTGTTTGAGAACGGATCCATCAGCCTCTTCCCCTGCCTGGTCCATGTGTGGGAGGAGTGGGCAGGACTCGGGCAGATCGAGGATTATCTCAACTTCCTGGAGTATCTGGTCTGGGTTTTCACACCGCTAGTCGTGGTCTTCATCCTGCCCTTTCTCATAGTGATTCTTCTCTATCTGTCAATACTTTTCCTCCATGTGTACAAACGCAAGAACCAGCTGAGGGAAGCATATTCCAATAACCTTTGGGATGGAGCAAGGAAAACTCTGGCCACCCTGTGGGATGGGCATGGT
ATGTCCAGTGGGAATGAGTCCTGTCTGTTTGAGAACGGATCCATCAGCCTCTTCCCCTGCCTGGTCCATGTGTGGGAGGAGTGGGCAGGACTCGGGCAGATCGAGGATTATCTCAACTTCCTGGAGTATCTGGTCTGGGTTTTTACACCGCTAGTCGTGGTCTTCATCCTGCCCTTTCTCATAGTGATTCTTCTCTATCTGTCAATACTTTTCCTCCATGTGTACAAACGCAAGAACCAGCTGAGGGAAGCATATTCCAATAACCTTTGGGATGGAGCAAGGAAAACTCTGGCCACCCTGTGGGATGGGCATGGT	170	35	1 Base Change	0.04	0	MSSGNESCLFENGSISLFPCLVHVWEEWAGLGQIEDYLNFLEYLVWVFTPLVVVFILPFLIVILLYLSILFLHVYKRKNQLREAYSNNLWDGARKTLATLWDGHG	MSSGNESCLFENGSISLFPCLVHVWEEWAGLGQIEDYLNFLEYLVWVFTPLVVVFILPFLIVILLYLSILFLHVYKRKNQLREAYSNNLWDGARKTLATLWDGHG	ATGTCCAGTGGGAATGAGTCCTGTCTGTTTGAGAACGGATCCATCAGCCTCTTCCCCTGCCTGGTCCATGTGTGGGAGGAGTGGGCAGGACTCGGGCAGATCGAGGATTATCTCAACTTCCTGGAGTATCTGGTCTGGGTTTTTACACCGCTAGTCGTGGTCTTCATCCTGCCCTTTCTCATAGTGATTCTTCTCTATCTGTCAATACTTTTCCTCCATGTGTACAAACGCAAGAACCAGCTGAGGGAAGCATATTCCAATAACCTTTGGGATGGAGCAAGGAAAACTCTGGCCACCCTGTGGGATGGGCATGGT	ATGTCCAGTGGGAATGAGTCCTGTCTGTTTGAGAACGGATCCATCAGCCTCTTCCCCTGCCTGGTCCATGTGTGGGAGGAGTGGGCAGGACTCGGGCAGATCGAGGATTATCTCAACTTCCTGGAGTATCTGGTCTGGGTTTTCACACCGCTAGTCGTGGTCTTCATCCTGCCCTTTCTCATAGTGATTCTTCTCTATCTGTCAATACTTTTCCTCCATGTGTACAAACGCAAGAACCAGCTGAGGGAAGCATATTCCAATAACCTTTGGGATGGAGCAAGGAAAACTCTGGCCACCCTGTGGGATGGGCATGGT
ATGTCCAGTGGGAATGAGTCCTGTCTGTTTGAGAATGGATCCATCAGCCTCTTCCCCTGCCTGGCCCATGTGTGGGAGGAGTGGGCAGGACTCGGGCAGATCGAGGATTATCTCAACTTCCTGGAGTATCTGGTCTGGGTTTTCACACCGCTAGTCGTGGTCTTCATCCTGCCCTTTCTCATAGTGATTCTTCTCTATCTGTCAATACTTTTCCTCCATGTGTACAAACGCAAGAACCAGCTAAGGGAAGCATATTCCAATAACCTTTGGGATGGAGCAAGGAAAACTCTGGCCACCCTGTGGGATGGGCATGGT	170	35	3 Base Changes	0.04	0	MSSGNESCLFENGSISLFPCLAHVWEEWAGLGQIEDYLNFLEYLVWVFTPLVVVFILPFLIVILLYLSILFLHVYKRKNQLREAYSNNLWDGARKTLATLWDGHG	MSSGNESCLFENGSISLFPCLVHVWEEWAGLGQIEDYLNFLEYLVWVFTPLVVVFILPFLIVILLYLSILFLHVYKRKNQLREAYSNNLWDGARKTLATLWDGHG	ATGTCCAGTGGGAATGAGTCCTGTCTGTTTGAGAATGGATCCATCAGCCTCTTCCCCTGCCTGGCCCATGTGTGGGAGGAGTGGGCAGGACTCGGGCAGATCGAGGATTATCTCAACTTCCTGGAGTATCTGGTCTGGGTTTTCACACCGCTAGTCGTGGTCTTCATCCTGCCCTTTCTCATAGTGATTCTTCTCTATCTGTCAATACTTTTCCTCCATGTGTACAAACGCAAGAACCAGCTAAGGGAAGCATATTCCAATAACCTTTGGGATGGAGCAAGGAAAACTCTGGCCACCCTGTGGGATGGGCATGGT	ATGTCCAGTGGGAATGAGTCCTGTCTGTTTGAGAACGGATCCATCAGCCTCTTCCCCTGCCTGGTCCATGTGTGGGAGGAGTGGGCAGGACTCGGGCAGATCGAGGATTATCTCAACTTCCTGGAGTATCTGGTCTGGGTTTTCACACCGCTAGTCGTGGTCTTCATCCTGCCCTTTCTCATAGTGATTCTTCTCTATCTGTCAATACTTTTCCTCCATGTGTACAAACGCAAGAACCAGCTGAGGGAAGCATATTCCAATAACCTTTGGGATGGAGCAAGGAAAACTCTGGCCACCCTGTGGGATGGGCATGGT
ATGTCCAGTGGGAATGAGTCCTGTCTGTTTGAGAATGGATCCATCAGCCTCTTCCCCTGCCTGGTCCATGTGTGGGAGGAGTGGGCAGGACTCGGGCAGATCGAGGATTATCTCAACCTCCTGGAGTATCTGGTCTGGGTTTTCACACCGCTAGTCGTGGTCTTCATCCTGCCCTTTCTCATAGTGATTCTTCTCTATCTGTCAATACTTTTCCTCCATGTGTACAAACGCAAGAACCAGCTAAGGGAAGCATATTCCAATAACCTTTGGGATGGAGCAAGGAAAACTCTGGCCACCCTGTGGGATGGGCATGGT	170	35	3 Base Changes	0.04	0	MSSGNESCLFENGSISLFPCLVHVWEEWAGLGQIEDYLNLLEYLVWVFTPLVVVFILPFLIVILLYLSILFLHVYKRKNQLREAYSNNLWDGARKTLATLWDGHG	MSSGNESCLFENGSISLFPCLVHVWEEWAGLGQIEDYLNFLEYLVWVFTPLVVVFILPFLIVILLYLSILFLHVYKRKNQLREAYSNNLWDGARKTLATLWDGHG	ATGTCCAGTGGGAATGAGTCCTGTCTGTTTGAGAATGGATCCATCAGCCTCTTCCCCTGCCTGGTCCATGTGTGGGAGGAGTGGGCAGGACTCGGGCAGATCGAGGATTATCTCAACCTCCTGGAGTATCTGGTCTGGGTTTTCACACCGCTAGTCGTGGTCTTCATCCTGCCCTTTCTCATAGTGATTCTTCTCTATCTGTCAATACTTTTCCTCCATGTGTACAAACGCAAGAACCAGCTAAGGGAAGCATATTCCAATAACCTTTGGGATGGAGCAAGGAAAACTCTGGCCACCCTGTGGGATGGGCATGGT	ATGTCCAGTGGGAATGAGTCCTGTCTGTTTGAGAACGGATCCATCAGCCTCTTCCCCTGCCTGGTCCATGTGTGGGAGGAGTGGGCAGGACTCGGGCAGATCGAGGATTATCTCAACTTCCTGGAGTATCTGGTCTGGGTTTTCACACCGCTAGTCGTGGTCTTCATCCTGCCCTTTCTCATAGTGATTCTTCTCTATCTGTCAATACTTTTCCTCCATGTGTACAAACGCAAGAACCAGCTGAGGGAAGCATATTCCAATAACCTTTGGGATGGAGCAAGGAAAACTCTGGCCACCCTGTGGGATGGGCATGGT
ATGTCCAGTGGGAATGAGTCCTGTCTGTTTGAGAATGGATCCATCAGCCTCTTCCCCTGCCTGGTCCATGTGTGGGAGGAGTGGGCAGGACTCGGGCAGATCGAGGATTATCTCAACTTCCTGGAGTATCTGGTCTGGGTTTTCACACCGCTAGTCGTGGTCTTCATCCTGCCCTTCCTCATAGTGATTCTTCTCTATCTGTCAATACTTTTCCTCCATGTGTACAAACGCAAGAACCAGCTAAGGGAAGCATATTCCAATAACCTTTGGGATGGAGCAAGGAAAACTCTGGCCACCCTGTGGGATGGGCATGGT	169	35	3 Base Changes	0.04	0	MSSGNESCLFENGSISLFPCLVHVWEEWAGLGQIEDYLNFLEYLVWVFTPLVVVFILPFLIVILLYLSILFLHVYKRKNQLREAYSNNLWDGARKTLATLWDGHG	MSSGNESCLFENGSISLFPCLVHVWEEWAGLGQIEDYLNFLEYLVWVFTPLVVVFILPFLIVILLYLSILFLHVYKRKNQLREAYSNNLWDGARKTLATLWDGHG	ATGTCCAGTGGGAATGAGTCCTGTCTGTTTGAGAATGGATCCATCAGCCTCTTCCCCTGCCTGGTCCATGTGTGGGAGGAGTGGGCAGGACTCGGGCAGATCGAGGATTATCTCAACTTCCTGGAGTATCTGGTCTGGGTTTTCACACCGCTAGTCGTGGTCTTCATCCTGCCCTTCCTCATAGTGATTCTTCTCTATCTGTCAATACTTTTCCTCCATGTGTACAAACGCAAGAACCAGCTAAGGGAAGCATATTCCAATAACCTTTGGGATGGAGCAAGGAAAACTCTGGCCACCCTGTGGGATGGGCATGGT	ATGTCCAGTGGGAATGAGTCCTGTCTGTTTGAGAACGGATCCATCAGCCTCTTCCCCTGCCTGGTCCATGTGTGGGAGGAGTGGGCAGGACTCGGGCAGATCGAGGATTATCTCAACTTCCTGGAGTATCTGGTCTGGGTTTTCACACCGCTAGTCGTGGTCTTCATCCTGCCCTTTCTCATAGTGATTCTTCTCTATCTGTCAATACTTTTCCTCCATGTGTACAAACGCAAGAACCAGCTGAGGGAAGCATATTCCAATAACCTTTGGGATGGAGCAAGGAAAACTCTGGCCACCCTGTGGGATGGGCATGGT
ATGTCCAGTGGGAATGAGTCCTGTCTGTTTGAGAATGGATCCATCAGCCTCTTCCCCTGCCTGGTCCATGTGTGGGAGGAGTGGGCAGGACTCGGGCAGATCGAGGATTATCTCAACTTCCTGGAGTATCTGGTCTGGGTTTTCACACCGCTAGTCGTGGTCTTCATCCTGCCCTTTCTCATAGTGATTCTTCTCTATCTGTCAATACTTTTCCTCCATGTGTACAAACGCAAGGACCAGCTAAGGGAAGCATATTCCAATAACCTTTGGGATGGAGCAAGGAAAACTCTGGCCACCCTGTGGGATGGGCATGGT	169	35	3 Base Changes	0.04	0	MSSGNESCLFENGSISLFPCLVHVWEEWAGLGQIEDYLNFLEYLVWVFTPLVVVFILPFLIVILLYLSILFLHVYKRKDQLREAYSNNLWDGARKTLATLWDGHG	MSSGNESCLFENGSISLFPCLVHVWEEWAGLGQIEDYLNFLEYLVWVFTPLVVVFILPFLIVILLYLSILFLHVYKRKNQLREAYSNNLWDGARKTLATLWDGHG	ATGTCCAGTGGGAATGAGTCCTGTCTGTTTGAGAATGGATCCATCAGCCTCTTCCCCTGCCTGGTCCATGTGTGGGAGGAGTGGGCAGGACTCGGGCAGATCGAGGATTATCTCAACTTCCTGGAGTATCTGGTCTGGGTTTTCACACCGCTAGTCGTGGTCTTCATCCTGCCCTTTCTCATAGTGATTCTTCTCTATCTGTCAATACTTTTCCTCCATGTGTACAAACGCAAGGACCAGCTAAGGGAAGCATATTCCAATAACCTTTGGGATGGAGCAAGGAAAACTCTGGCCACCCTGTGGGATGGGCATGGT	ATGTCCAGTGGGAATGAGTCCTGTCTGTTTGAGAACGGATCCATCAGCCTCTTCCCCTGCCTGGTCCATGTGTGGGAGGAGTGGGCAGGACTCGGGCAGATCGAGGATTATCTCAACTTCCTGGAGTATCTGGTCTGGGTTTTCACACCGCTAGTCGTGGTCTTCATCCTGCCCTTTCTCATAGTGATTCTTCTCTATCTGTCAATACTTTTCCTCCATGTGTACAAACGCAAGAACCAGCTGAGGGAAGCATATTCCAATAACCTTTGGGATGGAGCAAGGAAAACTCTGGCCACCCTGTGGGATGGGCATGGT
ATGTCCAGTGGGAATGAGTCCTGTCTGTTTGAGAATGGATCCATCAGCCTCTTCCCCTGCCTGGTCCATGTGTGGGAGGAGTGGGCAGGACTCGGGCAGATCGAGGATTATCTCAACTTCCTGGAGTATCTGGTCTGGGTTTTCACACCGCTAGTCGTGGTCTTCATCCTGCCCTTTCTCATAGTGATTCTTCTCTATCTGTCAATACTTTTCCTCCATGTGTACGAACGCAAGAACCAGCTAAGGGAAGCATATTCCAATAACCTTTGGGATGGAGCAAGGAAAACTCTGGCCACCCTGTGGGATGGGCATGGT	169	35	3 Base Changes	0.04	0	MSSGNESCLFENGSISLFPCLVHVWEEWAGLGQIEDYLNFLEYLVWVFTPLVVVFILPFLIVILLYLSILFLHVYERKNQLREAYSNNLWDGARKTLATLWDGHG	MSSGNESCLFENGSISLFPCLVHVWEEWAGLGQIEDYLNFLEYLVWVFTPLVVVFILPFLIVILLYLSILFLHVYKRKNQLREAYSNNLWDGARKTLATLWDGHG	ATGTCCAGTGGGAATGAGTCCTGTCTGTTTGAGAATGGATCCATCAGCCTCTTCCCCTGCCTGGTCCATGTGTGGGAGGAGTGGGCAGGACTCGGGCAGATCGAGGATTATCTCAACTTCCTGGAGTATCTGGTCTGGGTTTTCACACCGCTAGTCGTGGTCTTCATCCTGCCCTTTCTCATAGTGATTCTTCTCTATCTGTCAATACTTTTCCTCCATGTGTACGAACGCAAGAACCAGCTAAGGGAAGCATATTCCAATAACCTTTGGGATGGAGCAAGGAAAACTCTGGCCACCCTGTGGGATGGGCATGGT	ATGTCCAGTGGGAATGAGTCCTGTCTGTTTGAGAACGGATCCATCAGCCTCTTCCCCTGCCTGGTCCATGTGTGGGAGGAGTGGGCAGGACTCGGGCAGATCGAGGATTATCTCAACTTCCTGGAGTATCTGGTCTGGGTTTTCACACCGCTAGTCGTGGTCTTCATCCTGCCCTTTCTCATAGTGATTCTTCTCTATCTGTCAATACTTTTCCTCCATGTGTACAAACGCAAGAACCAGCTGAGGGAAGCATATTCCAATAACCTTTGGGATGGAGCAAGGAAAACTCTGGCCACCCTGTGGGATGGGCATGGT
ATGTCCAGTGGGAATGAGTCCTGTCTGTTTGAGAATGGATCCATCAGCCTCTTCCCCTGCCTGGTCCATGTGTGGGAGGAGTGGGCGGGACTCGGGCAGATCGAGGATTATCTCAACTTCCTGGAGTATCTGGTCTGGGTTTTCACACCGCTAGTCGTGGTCTTCATCCTGCCCTTTCTCATAGTGATTCTTCTCTATCTGTCAATACTTTTCCTCCATGTGTACAAACGCAAGAACCAGCTAAGGGAAGCATATTCCAATAACCTTTGGGATGGAGCAAGGAAAACTCTGGCCACCCTGTGGGATGGGCATGGT	169	35	3 Base Changes	0.04	0	MSSGNESCLFENGSISLFPCLVHVWEEWAGLGQIEDYLNFLEYLVWVFTPLVVVFILPFLIVILLYLSILFLHVYKRKNQLREAYSNNLWDGARKTLATLWDGHG	MSSGNESCLFENGSISLFPCLVHVWEEWAGLGQIEDYLNFLEYLVWVFTPLVVVFILPFLIVILLYLSILFLHVYKRKNQLREAYSNNLWDGARKTLATLWDGHG	ATGTCCAGTGGGAATGAGTCCTGTCTGTTTGAGAATGGATCCATCAGCCTCTTCCCCTGCCTGGTCCATGTGTGGGAGGAGTGGGCGGGACTCGGGCAGATCGAGGATTATCTCAACTTCCTGGAGTATCTGGTCTGGGTTTTCACACCGCTAGTCGTGGTCTTCATCCTGCCCTTTCTCATAGTGATTCTTCTCTATCTGTCAATACTTTTCCTCCATGTGTACAAACGCAAGAACCAGCTAAGGGAAGCATATTCCAATAACCTTTGGGATGGAGCAAGGAAAACTCTGGCCACCCTGTGGGATGGGCATGGT	ATGTCCAGTGGGAATGAGTCCTGTCTGTTTGAGAACGGATCCATCAGCCTCTTCCCCTGCCTGGTCCATGTGTGGGAGGAGTGGGCAGGACTCGGGCAGATCGAGGATTATCTCAACTTCCTGGAGTATCTGGTCTGGGTTTTCACACCGCTAGTCGTGGTCTTCATCCTGCCCTTTCTCATAGTGATTCTTCTCTATCTGTCAATACTTTTCCTCCATGTGTACAAACGCAAGAACCAGCTGAGGGAAGCATATTCCAATAACCTTTGGGATGGAGCAAGGAAAACTCTGGCCACCCTGTGGGATGGGCATGGT
ATGTCCAGTGGGAATGAGTCCTGTCTGTTTGAGAATGGATCCATCAGCCTCTTCCCCTGCCTGGTCCATGTGTGGGAGGAGTGGGCAGGACTCGGGCAGATCGAGGATTATCTCAACTTCCTGGAGTATCTGGTCTGGGTTTTCACACCGCTAGTCGTGGTCTTCATCCTGCCCTTTCTCATAGTGATTCCTCTCTATCTGTCAATACTTTTCCTCCATGTGTACAAACGCAAGAACCAGCTAAGGGAAGCATATTCCAATAACCTTTGGGATGGAGCAAGGAAAACTCTGGCCACCCTGTGGGATGGGCATGGT	168	35	3 Base Changes	0.04	0	MSSGNESCLFENGSISLFPCLVHVWEEWAGLGQIEDYLNFLEYLVWVFTPLVVVFILPFLIVIPLYLSILFLHVYKRKNQLREAYSNNLWDGARKTLATLWDGHG	MSSGNESCLFENGSISLFPCLVHVWEEWAGLGQIEDYLNFLEYLVWVFTPLVVVFILPFLIVILLYLSILFLHVYKRKNQLREAYSNNLWDGARKTLATLWDGHG	ATGTCCAGTGGGAATGAGTCCTGTCTGTTTGAGAATGGATCCATCAGCCTCTTCCCCTGCCTGGTCCATGTGTGGGAGGAGTGGGCAGGACTCGGGCAGATCGAGGATTATCTCAACTTCCTGGAGTATCTGGTCTGGGTTTTCACACCGCTAGTCGTGGTCTTCATCCTGCCCTTTCTCATAGTGATTCCTCTCTATCTGTCAATACTTTTCCTCCATGTGTACAAACGCAAGAACCAGCTAAGGGAAGCATATTCCAATAACCTTTGGGATGGAGCAAGGAAAACTCTGGCCACCCTGTGGGATGGGCATGGT	ATGTCCAGTGGGAATGAGTCCTGTCTGTTTGAGAACGGATCCATCAGCCTCTTCCCCTGCCTGGTCCATGTGTGGGAGGAGTGGGCAGGACTCGGGCAGATCGAGGATTATCTCAACTTCCTGGAGTATCTGGTCTGGGTTTTCACACCGCTAGTCGTGGTCTTCATCCTGCCCTTTCTCATAGTGATTCTTCTCTATCTGTCAATACTTTTCCTCCATGTGTACAAACGCAAGAACCAGCTGAGGGAAGCATATTCCAATAACCTTTGGGATGGAGCAAGGAAAACTCTGGCCACCCTGTGGGATGGGCATGGT
ATGTCCAGTGGGAATGAGTCCTGTCTGTTTGAGAATGGATCCATCAGCCTCTTCCCCTGCCTGGTCCATGTGTGGGAGGAGTGGGCAGGACTCGGGCAGATCGAGGATTATCTCAACTTCCTGGAGTATCTGGTCTGGGTTTTCACACCGCTAGTCGTGGTCTTCATCCTGCCCTTTCTCATAGTGATTCTCCTCTATCTGTCAATACTTTTCCTCCATGTGTACAAACGCAAGAACCAGCTAAGGGAAGCATATTCCAATAACCTTTGGGATGGAGCAAGGAAAACTCTGGCCACCCTGTGGGATGGGCATGGT	168	35	3 Base Changes	0.04	0	MSSGNESCLFENGSISLFPCLVHVWEEWAGLGQIEDYLNFLEYLVWVFTPLVVVFILPFLIVILLYLSILFLHVYKRKNQLREAYSNNLWDGARKTLATLWDGHG	MSSGNESCLFENGSISLFPCLVHVWEEWAGLGQIEDYLNFLEYLVWVFTPLVVVFILPFLIVILLYLSILFLHVYKRKNQLREAYSNNLWDGARKTLATLWDGHG	ATGTCCAGTGGGAATGAGTCCTGTCTGTTTGAGAATGGATCCATCAGCCTCTTCCCCTGCCTGGTCCATGTGTGGGAGGAGTGGGCAGGACTCGGGCAGATCGAGGATTATCTCAACTTCCTGGAGTATCTGGTCTGGGTTTTCACACCGCTAGTCGTGGTCTTCATCCTGCCCTTTCTCATAGTGATTCTCCTCTATCTGTCAATACTTTTCCTCCATGTGTACAAACGCAAGAACCAGCTAAGGGAAGCATATTCCAATAACCTTTGGGATGGAGCAAGGAAAACTCTGGCCACCCTGTGGGATGGGCATGGT	ATGTCCAGTGGGAATGAGTCCTGTCTGTTTGAGAACGGATCCATCAGCCTCTTCCCCTGCCTGGTCCATGTGTGGGAGGAGTGGGCAGGACTCGGGCAGATCGAGGATTATCTCAACTTCCTGGAGTATCTGGTCTGGGTTTTCACACCGCTAGTCGTGGTCTTCATCCTGCCCTTTCTCATAGTGATTCTTCTCTATCTGTCAATACTTTTCCTCCATGTGTACAAACGCAAGAACCAGCTGAGGGAAGCATATTCCAATAACCTTTGGGATGGAGCAAGGAAAACTCTGGCCACCCTGTGGGATGGGCATGGT
ATGTCCAGTGGGAATGAGTCCTGTCTGTTTGAGAACGGATCCATCAGCCTCTTCCCCTGCCTGGTCCATGTGTGGGAGGAGTGGGCAGGACTCGGGCAGATCGAGGATTATCTCAACTTCCTGGAGTATCTGGTCTGGGTTTTCACACCGCTAGTCGTGGTCTTCATCCTGCCCTTTCTCATAGTAATTCTTCTCTATCTGTCAATACTTTTCCTCCATGTGTACAAACGCAAGAACCAGCTGAGGGAAGCATATTCCAATAACCTTTGGGATGGAGCAAGGAAAACTCTGGCCACCCTGTGGGATGGGCATGGT	167	35	1 Base Change	0.04	0	MSSGNESCLFENGSISLFPCLVHVWEEWAGLGQIEDYLNFLEYLVWVFTPLVVVFILPFLIVILLYLSILFLHVYKRKNQLREAYSNNLWDGARKTLATLWDGHG	MSSGNESCLFENGSISLFPCLVHVWEEWAGLGQIEDYLNFLEYLVWVFTPLVVVFILPFLIVILLYLSILFLHVYKRKNQLREAYSNNLWDGARKTLATLWDGHG	ATGTCCAGTGGGAATGAGTCCTGTCTGTTTGAGAACGGATCCATCAGCCTCTTCCCCTGCCTGGTCCATGTGTGGGAGGAGTGGGCAGGACTCGGGCAGATCGAGGATTATCTCAACTTCCTGGAGTATCTGGTCTGGGTTTTCACACCGCTAGTCGTGGTCTTCATCCTGCCCTTTCTCATAGTAATTCTTCTCTATCTGTCAATACTTTTCCTCCATGTGTACAAACGCAAGAACCAGCTGAGGGAAGCATATTCCAATAACCTTTGGGATGGAGCAAGGAAAACTCTGGCCACCCTGTGGGATGGGCATGGT	ATGTCCAGTGGGAATGAGTCCTGTCTGTTTGAGAACGGATCCATCAGCCTCTTCCCCTGCCTGGTCCATGTGTGGGAGGAGTGGGCAGGACTCGGGCAGATCGAGGATTATCTCAACTTCCTGGAGTATCTGGTCTGGGTTTTCACACCGCTAGTCGTGGTCTTCATCCTGCCCTTTCTCATAGTGATTCTTCTCTATCTGTCAATACTTTTCCTCCATGTGTACAAACGCAAGAACCAGCTGAGGGAAGCATATTCCAATAACCTTTGGGATGGAGCAAGGAAAACTCTGGCCACCCTGTGGGATGGGCATGGT
ATGTCCAGTGGGAATGAGTCCTGTCTGTTTGAGAACGGATCCATCAGCCTCTTCCCCTGCCTGGTCCATGTGTGGGAGGAGTGGGCAGGACTCGGGCAGATCGAGGATTATCTCAATTTCCTGGAGTATCTGGTCTGGGTTTTCACACCGCTAGTCGTGGTCTTCATCCTGCCCTTTCTCATAGTGATTCTTCTCTATCTGTCAATACTTTTCCTCCATGTGTACAAACGCAAGAACCAGCTGAGGGAAGCATATTCCAATAACCTTTGGGATGGAGCAAGGAAAACTCTGGCCACCCTGTGGGATGGGCATGGT	167	35	1 Base Change	0.04	0	MSSGNESCLFENGSISLFPCLVHVWEEWAGLGQIEDYLNFLEYLVWVFTPLVVVFILPFLIVILLYLSILFLHVYKRKNQLREAYSNNLWDGARKTLATLWDGHG	MSSGNESCLFENGSISLFPCLVHVWEEWAGLGQIEDYLNFLEYLVWVFTPLVVVFILPFLIVILLYLSILFLHVYKRKNQLREAYSNNLWDGARKTLATLWDGHG	ATGTCCAGTGGGAATGAGTCCTGTCTGTTTGAGAACGGATCCATCAGCCTCTTCCCCTGCCTGGTCCATGTGTGGGAGGAGTGGGCAGGACTCGGGCAGATCGAGGATTATCTCAATTTCCTGGAGTATCTGGTCTGGGTTTTCACACCGCTAGTCGTGGTCTTCATCCTGCCCTTTCTCATAGTGATTCTTCTCTATCTGTCAATACTTTTCCTCCATGTGTACAAACGCAAGAACCAGCTGAGGGAAGCATATTCCAATAACCTTTGGGATGGAGCAAGGAAAACTCTGGCCACCCTGTGGGATGGGCATGGT	ATGTCCAGTGGGAATGAGTCCTGTCTGTTTGAGAACGGATCCATCAGCCTCTTCCCCTGCCTGGTCCATGTGTGGGAGGAGTGGGCAGGACTCGGGCAGATCGAGGATTATCTCAACTTCCTGGAGTATCTGGTCTGGGTTTTCACACCGCTAGTCGTGGTCTTCATCCTGCCCTTTCTCATAGTGATTCTTCTCTATCTGTCAATACTTTTCCTCCATGTGTACAAACGCAAGAACCAGCTGAGGGAAGCATATTCCAATAACCTTTGGGATGGAGCAAGGAAAACTCTGGCCACCCTGTGGGATGGGCATGGT
ATGTCCAGTGGGAATGAGTCCTGTCTGTTTGGGAATGGATCCATCAGCCTCTTCCCCTGCCTGGTCCATGTGTGGGAGGAGTGGGCAGGACTCGGGCAGATCGAGGATTATCTCAACTTCCTGGAGTATCTGGTCTGGGTTTTCACACCGCTAGTCGTGGTCTTCATCCTGCCCTTTCTCATAGTGATTCTTCTCTATCTGTCAATACTTTTCCTCCATGTGTACAAACGCAAGAACCAGCTAAGGGAAGCATATTCCAATAACCTTTGGGATGGAGCAAGGAAAACTCTGGCCACCCTGTGGGATGGGCATGGT	167	35	3 Base Changes	0.04	0	MSSGNESCLFGNGSISLFPCLVHVWEEWAGLGQIEDYLNFLEYLVWVFTPLVVVFILPFLIVILLYLSILFLHVYKRKNQLREAYSNNLWDGARKTLATLWDGHG	MSSGNESCLFENGSISLFPCLVHVWEEWAGLGQIEDYLNFLEYLVWVFTPLVVVFILPFLIVILLYLSILFLHVYKRKNQLREAYSNNLWDGARKTLATLWDGHG	ATGTCCAGTGGGAATGAGTCCTGTCTGTTTGGGAATGGATCCATCAGCCTCTTCCCCTGCCTGGTCCATGTGTGGGAGGAGTGGGCAGGACTCGGGCAGATCGAGGATTATCTCAACTTCCTGGAGTATCTGGTCTGGGTTTTCACACCGCTAGTCGTGGTCTTCATCCTGCCCTTTCTCATAGTGATTCTTCTCTATCTGTCAATACTTTTCCTCCATGTGTACAAACGCAAGAACCAGCTAAGGGAAGCATATTCCAATAACCTTTGGGATGGAGCAAGGAAAACTCTGGCCACCCTGTGGGATGGGCATGGT	ATGTCCAGTGGGAATGAGTCCTGTCTGTTTGAGAACGGATCCATCAGCCTCTTCCCCTGCCTGGTCCATGTGTGGGAGGAGTGGGCAGGACTCGGGCAGATCGAGGATTATCTCAACTTCCTGGAGTATCTGGTCTGGGTTTTCACACCGCTAGTCGTGGTCTTCATCCTGCCCTTTCTCATAGTGATTCTTCTCTATCTGTCAATACTTTTCCTCCATGTGTACAAACGCAAGAACCAGCTGAGGGAAGCATATTCCAATAACCTTTGGGATGGAGCAAGGAAAACTCTGGCCACCCTGTGGGATGGGCATGGT
ATGTCCAGTGGGAATGAGTCCTGTCTGTTTGAGAACGGATCCATCAGCCTCTTCCCCTGCCTGGTCCATGTGTGGGAGGAGTGGGCAGGACTCGGGCAGATCGAGGATTATCTCAACTTCCTGGAGTATCTGGTCTGGGTTTTCACACCGCTAGTCGTGGTCTTCATCCTGCCCTTTCTCATAGTGATTCTTCTCTATCTGTCAATATTTTTCCTCCATGTGTACAAACGCAAGAACCAGCTGAGGGAAGCATATTCCAATAACCTTTGGGATGGAGCAAGGAAAACTCTGGCCACCCTGTGGGATGGGCATGGT	166	35	1 Base Change	0.04	0	MSSGNESCLFENGSISLFPCLVHVWEEWAGLGQIEDYLNFLEYLVWVFTPLVVVFILPFLIVILLYLSIFFLHVYKRKNQLREAYSNNLWDGARKTLATLWDGHG	MSSGNESCLFENGSISLFPCLVHVWEEWAGLGQIEDYLNFLEYLVWVFTPLVVVFILPFLIVILLYLSILFLHVYKRKNQLREAYSNNLWDGARKTLATLWDGHG	ATGTCCAGTGGGAATGAGTCCTGTCTGTTTGAGAACGGATCCATCAGCCTCTTCCCCTGCCTGGTCCATGTGTGGGAGGAGTGGGCAGGACTCGGGCAGATCGAGGATTATCTCAACTTCCTGGAGTATCTGGTCTGGGTTTTCACACCGCTAGTCGTGGTCTTCATCCTGCCCTTTCTCATAGTGATTCTTCTCTATCTGTCAATATTTTTCCTCCATGTGTACAAACGCAAGAACCAGCTGAGGGAAGCATATTCCAATAACCTTTGGGATGGAGCAAGGAAAACTCTGGCCACCCTGTGGGATGGGCATGGT	ATGTCCAGTGGGAATGAGTCCTGTCTGTTTGAGAACGGATCCATCAGCCTCTTCCCCTGCCTGGTCCATGTGTGGGAGGAGTGGGCAGGACTCGGGCAGATCGAGGATTATCTCAACTTCCTGGAGTATCTGGTCTGGGTTTTCACACCGCTAGTCGTGGTCTTCATCCTGCCCTTTCTCATAGTGATTCTTCTCTATCTGTCAATACTTTTCCTCCATGTGTACAAACGCAAGAACCAGCTGAGGGAAGCATATTCCAATAACCTTTGGGATGGAGCAAGGAAAACTCTGGCCACCCTGTGGGATGGGCATGGT
ATGTCCAGTGGGAATGAGTCCTGTCTGTTTGAGAACGGATCCATCAGCCTCTTCCCCTGCCTGGTCCATGTGTGGGAGGAGTGGGCAGGACTCGGGCAGATCGAGGATTATCTCAACTTCCTGGAGTATCTGGTCTGGGTTTTCACACCGCTAGTCGTGGTCTTCATCCTGCCCTTTCTCATAGTGATTCTTCTCTATCTGTCAATACTTTTCCTCCATGTGTACAAACGCAAGAACCAGCTGAGGGAAGCATATTCCAATAACCTTTGGGATGGAGCAAGGAAAATTCTGGCCACCCTGTGGGATGGGCATGGT	165	35	1 Base Change	0.04	0	MSSGNESCLFENGSISLFPCLVHVWEEWAGLGQIEDYLNFLEYLVWVFTPLVVVFILPFLIVILLYLSILFLHVYKRKNQLREAYSNNLWDGARKILATLWDGHG	MSSGNESCLFENGSISLFPCLVHVWEEWAGLGQIEDYLNFLEYLVWVFTPLVVVFILPFLIVILLYLSILFLHVYKRKNQLREAYSNNLWDGARKTLATLWDGHG	ATGTCCAGTGGGAATGAGTCCTGTCTGTTTGAGAACGGATCCATCAGCCTCTTCCCCTGCCTGGTCCATGTGTGGGAGGAGTGGGCAGGACTCGGGCAGATCGAGGATTATCTCAACTTCCTGGAGTATCTGGTCTGGGTTTTCACACCGCTAGTCGTGGTCTTCATCCTGCCCTTTCTCATAGTGATTCTTCTCTATCTGTCAATACTTTTCCTCCATGTGTACAAACGCAAGAACCAGCTGAGGGAAGCATATTCCAATAACCTTTGGGATGGAGCAAGGAAAATTCTGGCCACCCTGTGGGATGGGCATGGT	ATGTCCAGTGGGAATGAGTCCTGTCTGTTTGAGAACGGATCCATCAGCCTCTTCCCCTGCCTGGTCCATGTGTGGGAGGAGTGGGCAGGACTCGGGCAGATCGAGGATTATCTCAACTTCCTGGAGTATCTGGTCTGGGTTTTCACACCGCTAGTCGTGGTCTTCATCCTGCCCTTTCTCATAGTGATTCTTCTCTATCTGTCAATACTTTTCCTCCATGTGTACAAACGCAAGAACCAGCTGAGGGAAGCATATTCCAATAACCTTTGGGATGGAGCAAGGAAAACTCTGGCCACCCTGTGGGATGGGCATGGT
ATGTCCAGTGGGAATGAGTCCTGTCTGTTTGAGAATGGATCCATCAGCCTCTTCCCCTGCCTGGTCCATGTGTGGGAGGAGTGGGCAGGACTCGGGCAGATCGAGGATTATCTCAACTTCCTGGAGTATCTGGTCTGGGTTTTCACACCGCTAGCCGTGGTCTTCATCCTGCCCTTTCTCATAGTGATTCTTCTCTATCTGTCAATACTTTTCCTCCATGTGTACAAACGCAAGAACCAGCTAAGGGAAGCATATTCCAATAACCTTTGGGATGGAGCAAGGAAAACTCTGGCCACCCTGTGGGATGGGCATGGT	165	35	3 Base Changes	0.04	0	MSSGNESCLFENGSISLFPCLVHVWEEWAGLGQIEDYLNFLEYLVWVFTPLAVVFILPFLIVILLYLSILFLHVYKRKNQLREAYSNNLWDGARKTLATLWDGHG	MSSGNESCLFENGSISLFPCLVHVWEEWAGLGQIEDYLNFLEYLVWVFTPLVVVFILPFLIVILLYLSILFLHVYKRKNQLREAYSNNLWDGARKTLATLWDGHG	ATGTCCAGTGGGAATGAGTCCTGTCTGTTTGAGAATGGATCCATCAGCCTCTTCCCCTGCCTGGTCCATGTGTGGGAGGAGTGGGCAGGACTCGGGCAGATCGAGGATTATCTCAACTTCCTGGAGTATCTGGTCTGGGTTTTCACACCGCTAGCCGTGGTCTTCATCCTGCCCTTTCTCATAGTGATTCTTCTCTATCTGTCAATACTTTTCCTCCATGTGTACAAACGCAAGAACCAGCTAAGGGAAGCATATTCCAATAACCTTTGGGATGGAGCAAGGAAAACTCTGGCCACCCTGTGGGATGGGCATGGT	ATGTCCAGTGGGAATGAGTCCTGTCTGTTTGAGAACGGATCCATCAGCCTCTTCCCCTGCCTGGTCCATGTGTGGGAGGAGTGGGCAGGACTCGGGCAGATCGAGGATTATCTCAACTTCCTGGAGTATCTGGTCTGGGTTTTCACACCGCTAGTCGTGGTCTTCATCCTGCCCTTTCTCATAGTGATTCTTCTCTATCTGTCAATACTTTTCCTCCATGTGTACAAACGCAAGAACCAGCTGAGGGAAGCATATTCCAATAACCTTTGGGATGGAGCAAGGAAAACTCTGGCCACCCTGTGGGATGGGCATGGT
ATGTCCAGTGGGAATGAGTCCTGTCTGTTTGAGAATGGATCCATCAGCCTCTTCCCCTGCCTGGTCCATGTGTGGGAGGAGTGGGCAGGACTCGGGCAGATCGAGGATTATCTCAACTTCCTGGAGTATCTGGTCTGGGTTTTCACACCGCTAGTCGTGGTCTTCATCCTGCCCTTTCTCATAGTGATTCTTCTCTATCTGTCAATACTTTTCCCCCATGTGTACAAACGCAAGAACCAGCTAAGGGAAGCATATTCCAATAACCTTTGGGATGGAGCAAGGAAAACTCTGGCCACCCTGTGGGATGGGCATGGT	165	35	3 Base Changes	0.04	0	MSSGNESCLFENGSISLFPCLVHVWEEWAGLGQIEDYLNFLEYLVWVFTPLVVVFILPFLIVILLYLSILFPHVYKRKNQLREAYSNNLWDGARKTLATLWDGHG	MSSGNESCLFENGSISLFPCLVHVWEEWAGLGQIEDYLNFLEYLVWVFTPLVVVFILPFLIVILLYLSILFLHVYKRKNQLREAYSNNLWDGARKTLATLWDGHG	ATGTCCAGTGGGAATGAGTCCTGTCTGTTTGAGAATGGATCCATCAGCCTCTTCCCCTGCCTGGTCCATGTGTGGGAGGAGTGGGCAGGACTCGGGCAGATCGAGGATTATCTCAACTTCCTGGAGTATCTGGTCTGGGTTTTCACACCGCTAGTCGTGGTCTTCATCCTGCCCTTTCTCATAGTGATTCTTCTCTATCTGTCAATACTTTTCCCCCATGTGTACAAACGCAAGAACCAGCTAAGGGAAGCATATTCCAATAACCTTTGGGATGGAGCAAGGAAAACTCTGGCCACCCTGTGGGATGGGCATGGT	ATGTCCAGTGGGAATGAGTCCTGTCTGTTTGAGAACGGATCCATCAGCCTCTTCCCCTGCCTGGTCCATGTGTGGGAGGAGTGGGCAGGACTCGGGCAGATCGAGGATTATCTCAACTTCCTGGAGTATCTGGTCTGGGTTTTCACACCGCTAGTCGTGGTCTTCATCCTGCCCTTTCTCATAGTGATTCTTCTCTATCTGTCAATACTTTTCCTCCATGTGTACAAACGCAAGAACCAGCTGAGGGAAGCATATTCCAATAACCTTTGGGATGGAGCAAGGAAAACTCTGGCCACCCTGTGGGATGGGCATGGT
ATGTCCAGTGGGAATGAGTCCTGTCTGTCTGAGAATGGATCCATCAGCCTCTTCCCCTGCCTGGTCCATGTGTGGGAGGAGTGGGCAGGACTCGGGCAGATCGAGGATTATCTCAACTTCCTGGAGTATCTGGTCTGGGTTTTCACACCGCTAGTCGTGGTCTTCATCCTGCCCTTTCTCATAGTGATTCTTCTCTATCTGTCAATACTTTTCCTCCATGTGTACAAACGCAAGAACCAGCTAAGGGAAGCATATTCCAATAACCTTTGGGATGGAGCAAGGAAAACTCTGGCCACCCTGTGGGATGGGCATGGT	164	35	3 Base Changes	0.04	0	MSSGNESCLSENGSISLFPCLVHVWEEWAGLGQIEDYLNFLEYLVWVFTPLVVVFILPFLIVILLYLSILFLHVYKRKNQLREAYSNNLWDGARKTLATLWDGHG	MSSGNESCLFENGSISLFPCLVHVWEEWAGLGQIEDYLNFLEYLVWVFTPLVVVFILPFLIVILLYLSILFLHVYKRKNQLREAYSNNLWDGARKTLATLWDGHG	ATGTCCAGTGGGAATGAGTCCTGTCTGTCTGAGAATGGATCCATCAGCCTCTTCCCCTGCCTGGTCCATGTGTGGGAGGAGTGGGCAGGACTCGGGCAGATCGAGGATTATCTCAACTTCCTGGAGTATCTGGTCTGGGTTTTCACACCGCTAGTCGTGGTCTTCATCCTGCCCTTTCTCATAGTGATTCTTCTCTATCTGTCAATACTTTTCCTCCATGTGTACAAACGCAAGAACCAGCTAAGGGAAGCATATTCCAATAACCTTTGGGATGGAGCAAGGAAAACTCTGGCCACCCTGTGGGATGGGCATGGT	ATGTCCAGTGGGAATGAGTCCTGTCTGTTTGAGAACGGATCCATCAGCCTCTTCCCCTGCCTGGTCCATGTGTGGGAGGAGTGGGCAGGACTCGGGCAGATCGAGGATTATCTCAACTTCCTGGAGTATCTGGTCTGGGTTTTCACACCGCTAGTCGTGGTCTTCATCCTGCCCTTTCTCATAGTGATTCTTCTCTATCTGTCAATACTTTTCCTCCATGTGTACAAACGCAAGAACCAGCTGAGGGAAGCATATTCCAATAACCTTTGGGATGGAGCAAGGAAAACTCTGGCCACCCTGTGGGATGGGCATGGT
ATGTCCAGTGGGAATGAGTCCTGTCTGTTTAAGAACGGATCCATCAGCCTCTTCCCCTGCCTGGTCCATGTGTGGGAGGAGTGGGCAGGACTCGGGCAGATCGAGGATTATCTCAACTTCCTGGAGTATCTGGTCTGGGTTTTCACACCGCTAGTCGTGGTCTTCATCCTGCCCTTTCTCATAGTGATTCTTCTCTATCTGTCAATACTTTTCCTCCATGTGTACAAACGCAAGAACCAGCTGAGGGAAGCATATTCCAATAACCTTTGGGATGGAGCAAGGAAAACTCTGGCCACCCTGTGGGATGGGCATGGT	164	35	1 Base Change	0.04	0	MSSGNESCLFKNGSISLFPCLVHVWEEWAGLGQIEDYLNFLEYLVWVFTPLVVVFILPFLIVILLYLSILFLHVYKRKNQLREAYSNNLWDGARKTLATLWDGHG	MSSGNESCLFENGSISLFPCLVHVWEEWAGLGQIEDYLNFLEYLVWVFTPLVVVFILPFLIVILLYLSILFLHVYKRKNQLREAYSNNLWDGARKTLATLWDGHG	ATGTCCAGTGGGAATGAGTCCTGTCTGTTTAAGAACGGATCCATCAGCCTCTTCCCCTGCCTGGTCCATGTGTGGGAGGAGTGGGCAGGACTCGGGCAGATCGAGGATTATCTCAACTTCCTGGAGTATCTGGTCTGGGTTTTCACACCGCTAGTCGTGGTCTTCATCCTGCCCTTTCTCATAGTGATTCTTCTCTATCTGTCAATACTTTTCCTCCATGTGTACAAACGCAAGAACCAGCTGAGGGAAGCATATTCCAATAACCTTTGGGATGGAGCAAGGAAAACTCTGGCCACCCTGTGGGATGGGCATGGT	ATGTCCAGTGGGAATGAGTCCTGTCTGTTTGAGAACGGATCCATCAGCCTCTTCCCCTGCCTGGTCCATGTGTGGGAGGAGTGGGCAGGACTCGGGCAGATCGAGGATTATCTCAACTTCCTGGAGTATCTGGTCTGGGTTTTCACACCGCTAGTCGTGGTCTTCATCCTGCCCTTTCTCATAGTGATTCTTCTCTATCTGTCAATACTTTTCCTCCATGTGTACAAACGCAAGAACCAGCTGAGGGAAGCATATTCCAATAACCTTTGGGATGGAGCAAGGAAAACTCTGGCCACCCTGTGGGATGGGCATGGT
ATGTCCAGTGGGAATGAGTCCTGTCTGTTTGAGAACGGATCCATCAGCCTCTTCCCCTGCCTGGTCCATGTGTGGGAGGAGTGGGCAGGACTCGGGCAGATCGAGGATTATCTCAACTTCCTGGAGTATCTGGTCTGGGTTTTCACACCGCTAGTCGTGGTCTTCATCCTGCCCTTTCTCATAGTGATTCTTCTCTATCTGTCAATACTTTTCCTCCATATGTACAAACGCAAGAACCAGCTGAGGGAAGCATATTCCAATAACCTTTGGGATGGAGCAAGGAAAACTCTGGCCACCCTGTGGGATGGGCATGGT	164	35	1 Base Change	0.04	0	MSSGNESCLFENGSISLFPCLVHVWEEWAGLGQIEDYLNFLEYLVWVFTPLVVVFILPFLIVILLYLSILFLHMYKRKNQLREAYSNNLWDGARKTLATLWDGHG	MSSGNESCLFENGSISLFPCLVHVWEEWAGLGQIEDYLNFLEYLVWVFTPLVVVFILPFLIVILLYLSILFLHVYKRKNQLREAYSNNLWDGARKTLATLWDGHG	ATGTCCAGTGGGAATGAGTCCTGTCTGTTTGAGAACGGATCCATCAGCCTCTTCCCCTGCCTGGTCCATGTGTGGGAGGAGTGGGCAGGACTCGGGCAGATCGAGGATTATCTCAACTTCCTGGAGTATCTGGTCTGGGTTTTCACACCGCTAGTCGTGGTCTTCATCCTGCCCTTTCTCATAGTGATTCTTCTCTATCTGTCAATACTTTTCCTCCATATGTACAAACGCAAGAACCAGCTGAGGGAAGCATATTCCAATAACCTTTGGGATGGAGCAAGGAAAACTCTGGCCACCCTGTGGGATGGGCATGGT	ATGTCCAGTGGGAATGAGTCCTGTCTGTTTGAGAACGGATCCATCAGCCTCTTCCCCTGCCTGGTCCATGTGTGGGAGGAGTGGGCAGGACTCGGGCAGATCGAGGATTATCTCAACTTCCTGGAGTATCTGGTCTGGGTTTTCACACCGCTAGTCGTGGTCTTCATCCTGCCCTTTCTCATAGTGATTCTTCTCTATCTGTCAATACTTTTCCTCCATGTGTACAAACGCAAGAACCAGCTGAGGGAAGCATATTCCAATAACCTTTGGGATGGAGCAAGGAAAACTCTGGCCACCCTGTGGGATGGGCATGGT
[truncated: 74,384 more rows]

## Sheet: Tmem68
TargetSequence	Reads	AvgQScore	Type	Pct	IndelLength	TargetAA	ReferenceAA	WideTargetSeq	WideReference	TargetLeftFlank	TargetRightFlank
[truncated: 77,745 more rows]
