# Supplementary material for: Zebrafish are resilient to the loss of major diacylglycerol acyltransferase enzymes
Source: J Biol Chem. 2024 Nov 6;300(12):107973. doi: 10.1016/j.jbc.2024.107973 (PMC11663968; doi:10.1016/j.jbc.2024.107973)
Supplement: Supporting Information File 4 [file mmc4.xlsx]

## Sheet: Figure 1 dgat2 Data
Figure 1
To accompany panel B, Results Text
dgat2 sa13945 Heterozygous in-crosses, yolk phenotype screening							dgat2 sa13945 Homozygous mutant in-crosses, yolk phenotype screening
Cross #	Normal	Dark yolk	Clutch Total	% dark			Cross #	Normal	Dark yolk	Clutch Total	% dark
#1	112	38	150	25.3333			#1	42	173	215	80.4651
#2	90	10	100	10			#2	5	115	120	95.8333
#3	118	19	137	13.8686			#3	7	59	66	89.3939
#4	210	74	284	26.0563			#4	0	44	44	100
#5	108	37	145	25.5172			#5	6	15	21	71.4286
#6	127	15	142	10.5634			#6	0	56	56	100
#7	118	8	126	6.34921			#7	20	10	30	33.3333
#8	100	19	119	15.9664			#8	5	14	19	73.6842
#9	33	9	42	21.4286			#9	6	45	51	88.2353
#10	110	30	140	21.4286			#10	0	50	50	100
#11	157	26	183	14.2077			#11	11	49	60	81.6667
#12	72	20	92	21.7391			#12	0	72	72	100
#13	57	20	77	25.974			#13	0	135	135	100
#14	123	40	163	24.5399							85.6954	Mean
#15	260	40	300	13.3333							18.8839	SD
#16	114	78	192	40.625
#17	85	28	113	24.7788
#18	61	15	76	19.7368
#19	332	89	421	21.1401			dgat2 sa13945 Heterozygous in-crosses, genotyping
#20	182	49	231	21.2121			Cross #	(+/+)	% (+/+)	(+/-)	% (+/-)	(-/-)	% (-/-)	Total embryos
#21	19	9	28	32.1429			#1	123	26.2821	219	46.7949	126	26.9231	468
#22	205	83	288	28.8194			#2	127	27.7899	212	46.3895	118	25.8206	457
#23	262	92	354	25.9887			#3	88	28.6645	157	51.1401	62	20.1954	307
#24	153	51	204	25					27.5788		48.1081		24.313		Mean
#25	411	79	490	16.1224					1.20517		2.63353		3.60829		SD
#26	79	30	109	27.5229
#27	107	34	141	24.1135
#28	101	35	136	25.7353
#29	113	24	137	17.5182
#30	53	20	73	27.3973
#31	105	21	126	16.6667
#32	221	68	289	23.5294
#33	148	60	208	28.8462
#34	19	5	24	20.8333
				21.8834	Mean
				6.89229	SD
Panel G
dgat2 qPCR data in dgat2 sa13945 mutants and siblings (normalized)
(+/+)	(+/-)	(-/-)
0.966203	1.22258	1.26588
0.785233	1.84998	1.3817
1.11048	1.18827	1.80826
0.960425	0.892076	1.55238
1.2394	0.832604	1.74987
0.997112	0.810969	0.871695
To accompany Panel I, Results Text & Supplementary Figure dgat2 crispr mutants
dgat2 c747 Heterozygous in-crosses, yolk phenotype screening							dgat2 c747/+ complementation crosses with dgat2 sa13945/+
Cross #	Normal	Dark yolk	Clutch Total	% dark			Cross #	Normal	Dark yolk	Clutch Total	% dark
#1	45	14	59	23.7288			#1	29	14	43	32.5581
#2	69	15	84	17.8571			#2	150	58	208	27.8846
#3	44	17	61	27.8689			#3	160	65	225	28.8889
#4	177	57	234	24.359			#4	85	32	117	27.3504
#5	68	19	87	21.8391			#5	80	18	98	18.3673
#6	78	22	100	22			#6	67	32	99	32.3232
#7	80	20	100	20			#7	76	24	100	24
#8	58	22	80	27.5			#8	69	23	92	25
#9	81	18	99	18.1818			#9	34	11	45	24.4444
#10	68	30	98	30.6122			#10	83	18	101	17.8218
#11	34	20	54	37.037			#11	75	25	100	25
#12	72	27	99	27.2727			#12	71	26	97	26.8041
#13	77	22	99	22.2222							25.8703	Mean
#14	75	25	100	25							4.57978	SD
#15	81	18	99	18.1818
#16	81	17	98	17.3469
				23.813	Mean
				5.35281	SD
dgat2 c765 Heterozygous in-crosses, yolk phenotype screening							dgat2 c765/+ complementation crosses with dgat2 sa13945/+
Cross #	Normal	Dark yolk	Clutch Total	% dark			Cross #	Normal	Dark yolk	Clutch Total	% dark
#1	61	15	76	19.7368			#1	153	54	207	26.087
#2	42	6	48	12.5			#2	217	57	274	20.8029
#3	23	7	30	23.3333			#3	29	14	43	32.5581
#4	57	22	79	27.8481							26.4827	Mean
#5	80	18	98	18.3673							5.88759	SD
#6	67	32	99	32.3232
#7	76	24	100	24
#8	69	23	92	25
#9	34	11	45	24.4444
#10	83	18	101	17.8218
#11	75	25	100	25
#12	71	26	97	26.8041
#13	69	29	98	29.5918
#14	71	28	99	28.2828
#15	79	16	95	16.8421
#16	78	20	98	20.4082
#17	81	18	99	18.1818
#18	57	22	79	27.8481
#19	78	22	100	22
#20	135	57	192	29.6875
#21	154	44	198	22.2222
#22	73	20	93	21.5054
				23.3522	Mean
				4.94647	SD

## Sheet: Figure 2 EM Data
Figure 2
Panel E, ER width measurements
Wild Type, 4dpf									DGAT2(-/-), 4dpf
Fish 1		Fish 2		Fish 3		Fish 4			Fish 1		Fish 2		Fish 3		Fish 4
Image 1		Image 1		Image 1		Image 1			Image 1		Image 1		Image 1		Image 1
JT_30SE16#1A_g2M#08		JT_30SE16#1B_g2M#08		MW_16MA17_1A_M#03		MW_16MA17_1B_M#03			JT_30SE16#3A_g2M#07		JT_30SE16#3B_g2M#08		MW_16MA17_3A_M#03		MW_16MA17_3B_M#03
	nm		nm		nm		nm			nm		nm		nm		nm
1	29.918	1	52.411	1	82.589	1	43.192		1	159.087	1	97.024	1	67.814	1	94.281
2	31.644	2	49.69	2	51.22	2	42.229		2	101.986	2	131.116	2	44.79	2	106.139
3	56.047	3	55.556	3	58.002	3	55.06		3	123.353	3	66.898	3	40.445	3	82.027
4	37.037	4	33.538	4	37.268	4	40.909		4	161.971	4	77.18	4	77.976	4	71.146
5	35.136	5	49.414	5	43.39	5	48.29		5	81.566	5	126.93	5	63.343	5	91.118
6	34.146	6	34.146	6	58.002	6	36.477		6	108.171	6	122.348	6	86.958	6	69.611
7	45.812	7	42.31	7	55.833	7	51.984		7	66.769	7	154.36	7	57.198	7	95.096
8	51.453	8	42.035	8	54.997	8	53.029		8	68.092	8	118.894	8	64.788	8	73.072
9	35.136	9	39.284	9	47.791	9	66.769		9	63.072	9	91.961	9	72.436	9	47.791
10	36.477	10	33.907	10	65.026	10	51.984		10	102.907	10	161.494	10	49.69	10	149.588
Image 2		Image 2		Image 2		Image 2			Image 2		Image 2		Image 2		Image 2
JT_30SE16#1A_g2M#09		JT_30SE16#1B_g2M#09		MW_16MA17_1A_M#04		MW_16MA17_1B_M#04			JT_30SE16#3A_g2M#08		JT_30SE16#3B_g2M#10		MW_16MA17_3A_M#04		MW_16MA17_3B_M#04
1	53.416	1	35.136	1	47.791	1	45.98		1	75.819	1	194.365	1	73.072	1	65.026
2	40.909	2	39.284	2	49.144	2	55.347		2	157.331	2	145.535	2	89.581	2	75.564
3	33.538	3	36.111	3	36.477	3	44.876		3	67.586	3	168.531	3	63.343	3	71.146
4	45.209	4	41.295	4	31.427	4	39.284		4	84.802	4	90.139	4	42.31	4	72.436
5	33.127	5	36.218	5	43.192	5	53.935		5	92.463	5	182.764	5	92.463	5	100
6	37.037	6	31.672	6	49.414	6	43.212		6	97.024	6	104.416	6	103.339	6	88.889
7	47.14	7	41.759	7	47.431	7	58.399		7	79.543	7	78.617	7	74.536	7	52.411
8	34.146	8	38.59	8	48.29	8	41.295		8	88.889	8	119.315	8	44.79	8	106.719
9	49.69	9	50	9	50.376	9	39.772		9	70.711	9	139.692	9	71.146	9	80.123
10	49.414	10	46.231	10	51.453	10	48.512		10	123.353	10	108.333	10	75.564	10	72.436
Image 3		Image 3		Image 3		Image 3			Image 3		Image 3		Image 3		Image 3
JT_30SE16#1A_g2M#10		JT_30SE16#1B_g2M#10		MW_16MA17_1A_M#06		MW_16MA17_1A_M#06			JT_30SE16#3A_g2M#09		JT_30SE16#3B_g2M#11		MW_16MA17_3A_M#05		MW_16MA17_3B_M#05
1	41.409	1	61.307	1	31.427	1	66.254		1	37.037	1	83.333	1	85.507	1	288.14
2	33.127	2	44.752	2	41.409	2	38.132		2	37.037	2	148.371	2	81.985	2	125.339
3	41.409	3	48.148	3	56.535	3	74.994		3	71.146	3	108.333	3	94.861	3	297.78
4	41.667	4	43.192	4	43.351	4	38.132		4	49.828	4	88.585	4	85.266	4	111.803
5	39.772	5	51.453	5	48.29	5	70.273		5	59.835	5	93.169	5	77.069	5	167.958
6	29.001	6	48.715	6	59.259	6	43.351		6	82.817	6	82.074	6	119.441	6	233.333
7	30.046	7	42.229	7	61.307	7	46.849		7	63.721	7	85.797	7	96.935	7	86.245
8	30.682	8	47.431	8	42.229	8	45.058		8	70.273	8	113.346	8	91.625	8	59.835
9	37.371	9	47.14	9	47.431	9	76.264		9	63.072	9	100.347	9	94.644	9	177.865
10	51.069	10	37.037	10	42.229	10	61.307		10	76.354	10	67.185	10	72.955	10	134.371
Image 4		Image 4		Image 4		Image 4			Image 4		Image 4		Image 4		Image 4
JT_30SE16#1A_g2M#11		JT_30SE16#1B_g2M#11				MW_16MA17_1A_M#07			JT_30SE16#3A_g2M#10				MW_16MA17_3A_M#07		MW_16MA17_3B_M#06
1	37.037	1	28.927			1	39.89		1	66.898			1	75.564	1	129.696
2	44.598	2	41.409			2	41.903		2	72.436			2	78.567	2	102.439
3	43.192	3	48.148			3	51.852		3	55.556			3	106.139	3	67.814
4	23.895	4	31.644			4	39.89		4	69.611			4	117.72	4	99.381
5	33.449	5	45.209			5	37.222		5	63.343			5	84.984	5	101.379
6	34.805	6	42.229			6	35.136		6	66.898			6	70.711	6	111.803
7	30.046	7	51.587			7	31.86		7	55.556			7	64.788	7	86.245
8	41.667	8	44.598			8	50.376		8	75.564			8	80.123	8	91.961
9	30.542	9	44.444			9	53.927		9	59.056			9	70.273	9	51.22
10	45.209	10	31.86			10	51.984		10	47.431			10	84.984	10	70.273

## Sheet: Figure 3 TLC Data
Figure 3
Panel D
WT & DGAT2 Hets		Set 1	Set 2	Set 3	Set 4	Set 5	Set 6		Mean	SD
(WT, or Normal Siblings)	CE	0	0	0	0.81	0.26	0.62		0.281667	0.355551
	TAG	5.68801	8.0805	5.35092	10.03	7.21	10.86		7.86991	2.24466
	Other	-0.143071	0.223902	0.139578	0.75	0.13	1.04		0.356735	0.444415
	C11	21.684	9.79875	23.2923	6.48	5.05	4.3		11.7675	8.5309
	DAG	0.838857	1.26817	2.45773	1.28	1.07	2		1.48579	0.614847
	PL	72.0511	80.684	68.6841	80.42	86.28	80.96		78.1799	6.51707
	MAG	0	0.2637	0.256427	0.22	0	0		0.123355	0.135937
DGAT2 sa13945 mutants		Set 1	Set 2	Set 3	Set 4	Set 5	Set 6		Mean	SD
	CE	0	0.142627	0	0.38	0.02	1.35		0.315438	0.527378
	TAG	4.76047	6.48655	5.42124	9.11	8.42	13.27		7.91138	3.11671
	Other	0	0.362619	0.453351	-0.02	-0.14	1.29		0.324328	0.527255
	C11	7.51203	6.58305	9.53608	8.44	6.26	9.3		7.93853	1.37796
	DAG	0.802732	1.80942	2.04598	1.65	2.06	3.34		1.95136	0.822118
	PL	87.356	84.4104	82.43	80.37	83.37	71.32		81.5427	5.51405
	MAG	0	0.20528	0.136496	0.07	0	0.13		0.0902961	0.0820377

## Sheet: Figure 4 LipoGlo Data
Figure 4
Panel B
Raw Data (each value represents an individual fish)																Processed and graphed data
2dpf WT	2dpf Het	2dpf Mutant	3dpf WT	3dpf Het	3dpf Mutant	4dpf WT	4dpf Het	4dpf Mutant	5dpf WT	5dpf Het	5dpf Mutant	6dpf WT	6dpf Het	6dpf Mutant			WT			Het			Mutant
4736599	4820000	4150000	5974585	5810757	4472828	4646812	5128016	3353536	3559345	2309253	3006442	394336	279725	662556			Mean	SD	N	Mean	SD	N	Mean	SD	N
5028744	5280000	3413673	5909735	5287654	3708387	4842055	4365283	2179806	1254805	1740353	1698666	260380	2798591	3444860		2dpf	5075000	577596	21	4983000	645711	75	4463000	661296	43
5157246	4909260	3960245	6059902	6146796	3564267	5016547	4873320	2338505	4197985	1583525	1744919	440880	723940	340445		3dpf	6412000	416831	36	6643000	529231	70	4926000	1062000	41
4240823	4733041	4215473	5939546	6405367	3138238	4760147	4299662	3642876	3663442	1391069	2149305	3166684	686756	2880235		4dpf	5628000	724620	29	5740000	836768	74	3925000	1050000	32
5446156	4714744	3946887	5810079	6020094	4558531	6663375	5378402	5056858	3684856	102232	1200059	757402	3305155	289717		5dpf	3109000	1280000	33	2710000	1400000	68	2173000	938974	41
5475012	4887021	4483103	6783570	6205682	3568308	7159899	4339196	4293092	1708077	2437453	375149	429392	764999	853482		6dpf	1063000	1177000	38	798167	890527	65	1286000	1124000	35
5110755	4525816	4507563	6579503	6384099	3990872	6585589	5711639	5197412	1566399	1929142	2369192	357867	311306	3275265
4799333	4289239	2579059	5794794	6938021	5590578	5726290	5449595	3275336	5943595	2840329	3445978	997403	3642454	2882296
3440219	5283092	3947566	6264830	5787834	3678519	5222026	5153703	1931130	2761279	3500916	4246152	3845802	301359	878800
4606849	5317851	3725672	5853736	6998481	4128542	4838342	6083690	3024528	2847845	2399406	3471608	399901	219576	2634137
5539489	5392893	3953696	6020871	6531016	5358298	4393974	6069495	4504288	3042348	6901765	1671182	302033	588175	393635
4953453	4956608	4156839	5848947	6286582	5849530	4782130	6371468	4107038	5441631	2876608	2226170	3950749	333587	2788493
5244849	4683548	5180844	6603791	6326613	6921078	6383282	2415104	4492012	4347173	1516351	2351541	5532643	249454	482580
5240135	3976362	4579376	6344718	7475414	3188420	5614338	7241392	6229737	3369294	5297172	1967835	747685	348505	352097
5037230	5176155	5023047	7152057	6610852	5012457	6503809	6348094	2885292	3784779	1927075	2620551	309464	3523575	1241938
5604339	5261403	4235716	6783721	6063884	4986285	4950123	6489667	3994640	3010656	849069	2984786	2557650	582202	610170
5729095	3749827	4095747	5986280	6794304	3641951	5506377	5211354	3791948	2344402	3955491	2368359	661045	725378	409063
4704247	4572731	3556359	6295337	7267073	3808604	5504603	5489146	3848459	2407133	1690197	2431927	712609	395791	923357
6222589	4862532	4619946	6523432	6493009	5290782	5766938	6408464	3826643	2212007	2402892	2459652	548744	449594	929497
4878556	4010168	4479641	7126242	6814287	6053197	5993245	6146281	6588931	4205146	1665737	2380890	740901	559681	1720668
5386843	4624553	4612146	7113009	6855231	3272875	5676891	5442392	4784782	1850165	3141634	1995458	545546	443417	246364
	3798887	4240811	6303378	5764280	5052396	5402221	5832671	2959841	3385673	2481816	3014747	1044464	409541	484183
	3829545	4683278	6449184	6571848	3763122	4814434	6164535	4224556	2714364	1799133	1412209	1384207	271599	1982297
	4056100	4819395	6630639	6605587	4389854	5923827	6657713	4292713	2500932	1479959	3411414	1425597	799625	224231
	4859202	5190638	6964840	6308132	4670154	5945349	6552812	3282191	2567325	1472968	2206773	652068	917328	303608
	4216149	4686808	6859932	7139636	4994037	6381456	5473610	2863994	1211168	3256470	3109029	871191	316315	455368
	4747745	5262703	6394667	6432085	5422880	5572543	5820569	4452550	3088846	2917788	2701898	323672	702923	248896
	4696756	5798443	6248327	7267612	6072961	5992746	5778508	3598423	5367464	2419402	1334678	442272	361785	2099724
	3507533	4394703	6389270	6952165	5631683	6645522	6287085	3016648	2460125	2775934	1839753	632727	793855	264072
	5440817	4129701	6667119	6409881	5947446		5584339	4488311	2941015	2998981	2495148	467831	447543	981947
	4854630	4392037	5975374	7034112	4356958		6326872	4457821	5891827	3169985	818617	586830	978604	2325467
	4956340	5354194	6621226	5970087	5464024		4976111	4617630	1533194	3179412	1592363	1182620	1266262	3210741
	4841843	4194960	6056299	6785736	5268078		5121894		1725914	2257073	1036646	570672	385503	3373248
	5956016	5330275	6889428	6368242	6457775		5452778			2512846	1673753	694527	374107	271680
	5421305	4515319	7001065	7258490	6588703		5905986			1381651	1329532	303943	1566822	552673
	4475551	5776033	6626209	6254545	6404707		5416344			2216456	1201468	702736	634684
	5400317	4823764		5630729	5787170		5318899			1523647	913101	662572	485120
	3780485	5322902		6616395	4363114		5330663			3909009	373511	788422	484265
	5531241	3072093		6839637	4918006		7115988			3503821	3684564		998042
	4284173	4697252		6096707	6196338		6252207			1790458	4002669		801138
	4862406	4994746		7018147	6421577		5335840			2936469	1760454		418851
	3758557	4666523		6104833			3941586			1360033			787297
	5252685	4148430		6909473			5535895			1590483			543227
	5862241			6001629			5255899			612498			740007
	6009789			6530988			5060367			3450206			518727
	5468622			6431211			5212182			3401533			440027
	4996836			6642078			5996142			3648632			899036
	5425109			6408416			6689498			2529830			649176
	5113752			6528941			6459653			4321230			704734
	4866859			6591795			5828662			1343665			370485
	5380308			7120087			5604728			1106914			403433
	5136556			6442327			6031113			1177498			799926
	5550786			7090428			5630588			5585466			561502
	4633322			6422402			5343806			4433944			347849
	5557474			6345942			5958668			1365884			379059
	5354818			7154767			5662387			1514551			326680
	5816777			6142696			6008947			4518419			391571
	5985649			7057441			5213983			1286197			233731
	6032857			6456006			6009094			3178832			347277
	5337762			7366161			5721906			5400758			669483
	6189151			7111222			4972194			1875543			509431
	4557085			7389336			5503280			4931336			510552
	6324261			6854435			6763183			4008571			605144
	5086571			7482408			4881550			2154142			495410
	5657326			7054811			4715075			3700178			4999978
	4606285			7343548			6608655			1876727
	4954735			8335687			6136967			5425621
	4108117			7566942			7264402			6029985
	6082131			6578039			5678397
	4755101			6752042			6170154
	5504795						7338248
	5542050						7605733
	4664231						5715894
	5100908						7110107
	5533347
Panel D processed data from each fish (raw values for each fish available upon request)
% of signal in ZM
	WT									Mutant (-/-)									Het (+/-)
	1	2	3	4	5	6	7	8	9	1	2	3	4	5	6	7	8	9	1	2	3	4	5	6	7	8	9
2dpf	25.3	21.3	25.4	16.5	16.4	23	17.4	25.8	29.3	28.3	15.1	20.4	16.6	16.6	17.7	27.5	27.4	24.8	26.7	32.4	24.3	20.6	27.9	27.2	29.1	28.7	35.4
3dpf	17.1	17.7	16.9	23.9	23.5	28	21.2	35.8	36.8	18.4	16.1	13.4	29.6	24.3	29.4	21.5	23.8	25.1	26.6	26.8	35	28.9	24.5	32.1	24.4	27.3	37.6
4dpf	31.1	30.1	25	36.6	38.2	37.5	26.9	27.3	30.6	28.5	28.6	22.1	43.1	37.5	40.3	29.5	34.4	25.1	21.5	28.1	25.5	32.7	54.5	44.1	24.2	26	52.3
5dpf	11.5	14.4	20.4	17.2	18.3	12.9	16	20.6	21.2	40.8	49.5	27.9	57.6	20.3	46.1	27.1	25.6	19.1	15.9	16.7	20.3	12.4	16.8	27.5	19.3	24.5	33.7
6dpf	40.3	24.5	26.6	26.4	21	17.7	28.5	33.1	30.8	27.6	35.1	39.5	19.1	17.5	28.8	25.8	42.9	30.5	21.3	34.6	32	26.3	26.8	31.3	21.7	32.8	35.3
% of signal in VLDL
	WT									Mutant (-/-)									Het (+/-)
	1	2	3	4	5	6	7	8	9	1	2	3	4	5	6	7	8	9	1	2	3	4	5	6	7	8	9
2dpf	50.9	56.6	49.4	64.9	62.5	55.3	62.8	58	57.8	7.2	39.5	8.9	12.9	16.7	36.9	24.4	32.4	34.5	54.7	53.9	63.2	59.9	53.4	57.9	57.5	52.4	51.4
3dpf	38	30.6	43.3	36.1	38.5	39.4	37.3	25.2	31.1	10.3	8.4	10.3	12.2	18.7	19	14	27.5	32.3	27.4	26.8	34.8	31.6	30	31.4	36.3	32.8	33.4
4dpf	25.9	24.6	22.4	19.6	21.3	20.4	26.6	22.3	24.6	17.5	11.9	10.4	16	16.9	15.2	16.9	12.4	20.8	25.9	24.3	21.5	16.4	14.9	20.7	24.1	25.2	29
5dpf	20.4	24	35.7	20.2	20	12.6	14.2	14.5	17.3	35	18.2	36.7	14.6	20.1	18.7	23.6	16.1	13.4	14.4	15.7	14.9	9.7	12.5	11.9	22.5	28.3	18.8
6dpf	11.2	10.7	11.9	21.8	17.8	13.9	10	11.3	9.2	8.2	12.9	13.9	15.4	13.9	12.5	11.9	9	9.8	11.3	11.1	12.7	14.3	14.7	16.4	11.1	11.7	15.4
% of signal in IDL
	WT									Mutant (-/-)									Het (+/-)
	1	2	3	4	5	6	7	8	9	1	2	3	4	5	6	7	8	9	1	2	3	4	5	6	7	8	9
2dpf	20.6	19.9	22.6	16.8	19	19.3	18	14.1	10.9	21.8	37.8	25.6	31.8	30.8	31.6	28.9	33	25.2	16.3	11.7	11.1	17.1	16.5	13.4	11.4	16.6	11.6
3dpf	36	39.3	35.2	31.2	31.2	26.6	30.5	29.1	23.2	21.3	19.4	20.8	15.9	25.1	23.1	27.8	23	28.8	33.2	32	25.5	29.1	34.1	27.5	30.2	32.6	24
4dpf	28.6	28.5	39.8	22.1	27	29.2	33.8	34.9	32.1	23	17.4	18.4	16.9	17.6	16.1	25.5	25.8	26.7	30.9	31.4	30.5	23	16.7	21.1	37.2	36.2	13.1
5dpf	45.7	39.5	32.3	39.3	40.1	50.1	40.2	38.3	38.7	14.8	14.5	23.1	14	37.1	20.4	28.5	32.1	36.4	37.4	37.5	35.4	49.1	39.7	28.5	39.1	34.3	28
6dpf	27.2	35.3	33.2	28.4	39.4	40	34.9	31.8	30.3	42.4	25.6	26	42.9	36.1	24.2	37.9	28	30.4	31.5	32	29.8	32.9	34	36.3	33.5	28.1	26.9
% of signal in LDL
	WT									Mutant (-/-)									Het (+/-)
	1	2	3	4	5	6	7	8	9	1	2	3	4	5	6	7	8	9	1	2	3	4	5	6	7	8	9
2dpf	3.1	2.1	2.6	1.8	2.1	2.4	1.7	2.2	2.1	42.7	7.5	45.2	38.7	35.8	13.9	19.1	7.1	15.5	2.3	2	1.4	2.4	2.1	1.6	2	2.3	1.6
3dpf	8.9	12.5	4.6	8.7	6.8	6	11	9.8	8.9	50	56	55.5	42.3	31.9	28.6	36.6	25.6	13.8	12.8	14.4	4.6	10.4	11.4	9	9.1	7.3	4.9
4dpf	14.4	16.9	12.7	21.8	13.5	13	12.7	15.5	12.7	31	42.2	49.1	24	28.1	28.3	28.1	27.4	27.4	21.6	16.1	22.5	27.8	14	14.2	14.6	12.6	5.6
5dpf	22.4	22.2	11.6	23.2	21.6	24.4	29.7	26.5	22.8	9.4	17.8	12.3	13.8	22.5	14.8	20.8	26.2	31.1	32.3	30.1	29.4	28.9	30.9	32.1	19	12.9	19.5
6dpf	21.4	29.5	28.3	23.4	21.8	28.4	26.7	23.8	29.8	21.8	26.3	20.6	22.5	32.5	34.4	24.4	20.2	29.3	35.9	22.3	25.6	26.5	24.5	16.1	33.7	27.4	22.5

## Sheet: Figure 5 dgat1 Data
Figure 5
Panel B
dgat1a qPCR data					dgat1b qPCR data
dgat2 (+/+)	dgat2 (+/-)	dgat2 (-/-)			dgat2 (+/+)	dgat2 (+/-)	dgat2 (-/-)
0.87318	0.812565	0.810528			0.673909	1.10915	0.94252
1.4002	1.47827	0.714193			1.50314	1.11648	1.42384
0.982258	0.809612	0.733186			1.18329	1.06765	1.01674
1.04978	0.807636	0.681261			0.89596	0.985341	0.987745
0.872249	0.609339	0.747317			1.11878	0.997643	1.22042
0.90937		0.593074			0.832294		0.987907
1.01451	0.903485	0.71326	Mean		1.03456	1.05525	1.09653	Mean
0.201152	0.332855	0.0727842	SD		0.2963	0.0612644	0.187722	SD
Panel D
dgat1a qPCR data in triple mutants					dgat1b qPCR data in triple mutants
dgat2 (-/-)	dgat triple (-/-)				dgat2 (-/-)	dgat triple (-/-)
1.20336	0.349001				1.27247	0.154539
0.86653	0.514817				0.989128	0.197779
0.959001	0.583343				0.794509	0.208993
0.883232	0.209412				1.01181	0.138276
1.63344	0.572644				1.50481	0.181431
0.693143	0.254915				0.65678	0.103009
1.38042	0.244482				1.31688	0.0816222
0.974711	0.584969				0.938326	0.224108
0.743212	0.377805				0.809279	0.1518
1.03745	0.410154	Mean			1.03267	0.160173	Mean
0.309953	0.155941	SD			0.278466	0.0479016	SD
Panel F
Yolk Opacity in dgat1a; dgat1b;dgat2 embryos
	Genotype: dgat1a c770;dgat1b c773;dgat2 sa13945										Data summary
	WT;WT;Mut	WT;Het;Mut	Het;WT;Mut	Het;Het;Mut	WT;Mut;Mut	Het;Mut;Mut	Mut;WT;Mut	Mut;Het;Mut	Mut;Mut;Mut		opacity score	4	3	2	1	Total fish
Clutch 1	1	1	1	1	2	1	2	1	3
	2	1	1	2	1	1	2	4	2		WT;WT;Mut	5	4	3	10	22	Number of fish
	1	1	1	2	1	3	1	4	1			22.7273	18.1818	13.6364	45.4545	100	% of fish
	1	1	1	1	1	1	3	3	1		WT;Het;Mut	8	19	5	19	51	Number of fish
	1	1	2	3	1	2	1	1				15.6863	37.2549	9.80392	37.2549	100	% of fish
	1	1	2	1	1	3	1	3			Het;WT;Mut	15	18	5	15	53	Number of fish
	3	1	1	4	1	1	1	3				28.3019	33.9623	9.43396	28.3019	100	% of fish
		2	3	3		1	1	2			Het;Het;Mut	24	29	4	32	89	Number of fish
		1	2	1		1	3	4				26.9663	32.5843	4.49438	35.9551	100	% of fish
			1	2		4	3	2			WT;Mut;Mut	5	5	5	10	25	Number of fish
			3	1				1				20	20	20	40	100	% of fish
			3	1				1			Het;Mut;Mut	14	19	4	12	49	Number of fish
			1	1				1				28.5714	38.7755	8.16327	24.4898	100	% of fish
			1	1				1			Mut;WT;Mut	6	8	3	9	26	Number of fish
				3				3				23.0769	30.7692	11.5385	34.6154	100	% of fish
				1							Mut;Het;Mut	13	12	3	12	40	Number of fish
				3								32.5	30	7.5	30	100	% of fish
				1							Mut;Mut;Mut	9	11	1	4	25	Number of fish
				1								36	44	4	16	100	% of fish
				1
Clutch 2	1	3	3	3	4	3	1	1	1
		3	3	1	3	4	4	3	3			Key:
		4	4	3	3	4	3	3	3			1	Normal yolk
		1	4	3	1	3	4	4	4			2	Opaque yolk extension (Visible lipid droplets in yolk extension)
		2	4	3	4	4	1	4	3			3	Opaque patches anterior yolk
		4	4	1	1	1		3	3			4	Opaque across whole yolk
		1	4	1	4	2		4	4
		2	3	4	4	4		4	3
		3	4	1	1	3
		3	3	3	4	4
		3	4	3
		3	4	4
		4	4	1
		3		4
		1		3
		3		3
				1
				4
				4
				1
				3
				3
				4
				1
				3
Clutch 3	1	1	1	3	3	3	3	3	1
	3	3	3	1	1	1	1	3	4
	2	3	1	3	2	3	4	1	3
	3	3	3	1	3	3	3	1	3
	1	3	3	3	3	1	3	1	3
	1	3	1	1		1	3	3	4
		1	1	3		3	1	4	3
		1	3	1		3		4
		1	3	1		1		4
		1	3	1		1		1
		1	1	3		3		3
		3	3	1		3
		3	2	1		3
		3		3		3
		1		1		3
		3		3
Clutch 4	4	1	3	3	2	4	4	4	4
	2	2	3	4	2	2	4	3	3
	4	3	3	3	2	3	4	2	4
	4	2	4	4		3	2	4	4
	4	4	1	4		4		4	4
	4	4	3	4		4		1	4
	1	4	4	4		4
	3	4	4	4		4
		3	4	4		3
		4	2	4		2
			4	4		3
			4	4		4
			1	4		4
				4		4
				3
				4
				3
				3
				4
				4
				3
				3
				4
				1
				1
				4
				1
				2
Panel G
dgat2 rescue with dgat1a- and dgat1b-flag plasmids
Clutch #	Treatment	Image/Fish Number	Blinded Number	Opacity Score (Blinded)		Data summary
clutch 1	egfp-CAAX	3b	6	2
clutch 1	egfp-CAAX	7a	2	3		Opacity Score	1	2	3	4	Total Fish
clutch 1	egfp-CAAX	8a	11	3
clutch 1	egfp-CAAX	8b	18	4		EGFP-CAAX	2	28	37	10	77	Number of Fish
clutch 1	egfp-CAAX	10b	19	4			2.5974	36.3636	48.0519	12.987	100	% of Fish
clutch 1	egfp-CAAX	11a	1	2
clutch 1	egfp-CAAX	11b	21	2		dgat1-flag	31	43	3	0	77	Number of Fish
clutch 1	egfp-CAAX	12a	10	2		EGFP-CAAX	40.2597	55.8442	3.8961	0	100	% of Fish
clutch 1	egfp-CAAX	15a	22	3
clutch 1	egfp-CAAX	15b	15	3
clutch 1	egfp-CAAX	16a	26	4			Key:
clutch 1	egfp-CAAX	16b	9	2			1	Normal yolk
clutch 1	egfp-CAAX	17a	14	1			2	Opaque yolk extension (Visible lipid droplets in yolk extension)
clutch 1	egfp-CAAX	18a	7	1			3	Opaque patches anterior yolk
clutch 1	dgat1-flag	3b	3	2			4	Opaque across whole yolk
clutch 1	dgat1-flag	4b	8	1
clutch 1	dgat1-flag	5a	16	1			Images available upon request
clutch 1	dgat1-flag	5b	17	2
clutch 1	dgat1-flag	6a	12	2
clutch 1	dgat1-flag	7b	13	1
clutch 1	dgat1-flag	8b	24	2
clutch 1	dgat1-flag	10b	4	1
clutch 1	dgat1-flag	11b	20	1
clutch 1	dgat1-flag	12a	25	1
clutch 1	dgat1-flag	12b	5	2
clutch 1	dgat1-flag	15	23	2
clutch 2	egfp-CAAX	4	38	3
clutch 2	egfp-CAAX	5	44	3
clutch 2	egfp-CAAX	6	40	4
clutch 2	egfp-CAAX	7	31	3
clutch 2	egfp-CAAX	9	34	2
clutch 2	egfp-CAAX	11	45	4
clutch 2	egfp-CAAX	12	55	4
clutch 2	egfp-CAAX	13	32	3
clutch 2	egfp-CAAX	16	54	3
clutch 2	egfp-CAAX	17	53	3
clutch 2	egfp-CAAX	18	52	3
clutch 2	dgat1-FLAG	2	35	2
clutch 2	dgat1-FLAG	5	48	3
clutch 2	dgat1-FLAG	6	39	1
clutch 2	dgat1-FLAG	8	27	1
clutch 2	dgat1-FLAG	9	28	2
clutch 2	dgat1-FLAG	11	49	2
clutch 2	dgat1-FLAG	12	36	2
clutch 2	dgat1-FLAG	13	41	2
clutch 2	dgat1-FLAG	14	51	1
clutch 2	dgat1-FLAG	15	50	2
clutch 2	dgat1-FLAG	16	37	2
clutch 2	dgat1-FLAG	17	29	1
clutch 2	dgat1-FLAG	18	47	2
clutch 2	dgat1-FLAG	25	42	2
clutch 2	dgat1-FLAG	27	30	1
clutch 2	dgat1-FLAG	28	46	2
clutch 2	dgat1-FLAG	29	43	2
clutch 2	dgat1-FLAG	30	33	1
clutch 3	egfp-CAAX	2	83	2
clutch 3	egfp-CAAX	3	90	3
clutch 3	egfp-CAAX	4	87	3
clutch 3	egfp-CAAX	5	91	2
clutch 3	egfp-CAAX	6	84	3
clutch 3	egfp-CAAX	7	105	4
clutch 3	egfp-CAAX	8	121	2
clutch 3	egfp-CAAX	9	131	3
clutch 3	egfp-CAAX	10	56	3
clutch 3	egfp-CAAX	11	135	2
clutch 3	egfp-CAAX	14	85	2
clutch 3	egfp-CAAX	15	106	3
clutch 3	egfp-CAAX	16	140	2
clutch 3	egfp-CAAX	17	92	2
clutch 3	egfp-CAAX	18	147	3
clutch 3	egfp-CAAX	19	149	2
clutch 3	egfp-CAAX	20	57	3
clutch 3	egfp-CAAX	21	107	3
clutch 3	egfp-CAAX	22	148	2
clutch 3	egfp-CAAX	23	120	4
clutch 3	egfp-CAAX	24	75	4
clutch 3	egfp-CAAX	25	119	3
clutch 3	egfp-CAAX	26	130	4
clutch 3	egfp-CAAX	27	150	2
clutch 3	egfp-CAAX	28	76	3
clutch 3	egfp-CAAX	29	155	3
clutch 3	egfp-CAAX	30	58	3
clutch 3	egfp-CAAX	31	124	2
clutch 3	egfp-CAAX	32	141	2
clutch 3	egfp-CAAX	33	62	2
clutch 3	egfp-CAAX	34	146	3
clutch 3	egfp-CAAX	35	101	3
clutch 3	egfp-CAAX	36	109	3
clutch 3	egfp-CAAX	37	80	2
clutch 3	egfp-CAAX	38	112	3
clutch 3	egfp-CAAX	39	145	3
clutch 3	egfp-CAAX	40	59	3
clutch 3	egfp-CAAX	41	116	3
clutch 3	egfp-CAAX	42	143	3
clutch 3	egfp-CAAX	43	79	2
clutch 3	egfp-CAAX	44	99	3
clutch 3	egfp-CAAX	45	100	2
clutch 3	egfp-CAAX	46	126	3
clutch 3	egfp-CAAX	47	63	2
clutch 3	egfp-CAAX	48	132	2
clutch 3	egfp-CAAX	49	97	2
clutch 3	egfp-CAAX	50	142	3
clutch 3	egfp-CAAX	51	68	2
clutch 3	egfp-CAAX	52	111	2
clutch 3	egfp-CAAX	53	86	3
clutch 3	egfp-CAAX	54	77	3
clutch 3	egfp-CAAX	55	67	2
clutch 3	dgat1-FLAG	2	69	2
clutch 3	dgat1-FLAG	3	73	1
clutch 3	dgat1-FLAG	4	70	2
clutch 3	dgat1-FLAG	5	78	2
clutch 3	dgat1-FLAG	6	82	2
clutch 3	dgat1-FLAG	7	93	2
clutch 3	dgat1-FLAG	8	98	2
clutch 3	dgat1-FLAG	9	60	3
clutch 3	dgat1-FLAG	12	71	2
clutch 3	dgat1-FLAG	13	110	2
clutch 3	dgat1-FLAG	14	81	2
clutch 3	dgat1-FLAG	15	118	2
clutch 3	dgat1-FLAG	16	125	2
clutch 3	dgat1-FLAG	17	94	2
clutch 3	dgat1-FLAG	18	127	1
clutch 3	dgat1-FLAG	19	61	2
clutch 3	dgat1-FLAG	20	72	2
clutch 3	dgat1-FLAG	21	133	2
clutch 3	dgat1-FLAG	22	95	2
clutch 3	dgat1-FLAG	23	96	1
clutch 3	dgat1-FLAG	24	137	2
clutch 3	dgat1-FLAG	28	102	2
clutch 3	dgat1-FLAG	29	136	2
clutch 3	dgat1-FLAG	30	74	1
clutch 3	dgat1-FLAG	31	123	2
clutch 3	dgat1-FLAG	32	113	2
clutch 3	dgat1-FLAG	33	151	2
clutch 3	dgat1-FLAG	34	103	3
clutch 3	dgat1-FLAG	35	152	2
clutch 3	dgat1-FLAG	36	88	1
clutch 3	dgat1-FLAG	37	153	2
clutch 3	dgat1-FLAG	38	89	1
clutch 3	dgat1-FLAG	39	122	1
clutch 3	dgat1-FLAG	40	138	1
clutch 3	dgat1-FLAG	41	154	2
clutch 3	dgat1-FLAG	42	104	2
clutch 3	dgat1-FLAG	43	139	1
clutch 3	dgat1-FLAG	44	128	1
clutch 3	dgat1-FLAG	45	66	1
clutch 3	dgat1-FLAG	46	115	1
clutch 3	dgat1-FLAG	47	117	1
clutch 3	dgat1-FLAG	48	134/144	1
clutch 3	dgat1-FLAG	49	129	1
clutch 3	dgat1-FLAG	50	65	1
clutch 3	dgat1-FLAG	51	114	1
clutch 3	dgat1-FLAG	52	108	1
clutch 3	dgat1-FLAG	53	64	1

## Sheet: Figure 6 mogat Data
Figure 6
Panel B
mogat3a qPCR data					mogat2 qPCR data					mogat3b qPCR data
dgat2 (+/+)	dgat2 (+/-)	dgat2 (-/-)			dgat2 (+/+)	dgat2 (+/-)	dgat2 (-/-)			dgat2 (+/+)	dgat2 (+/-)	dgat2 (-/-)
0.726768	0.880126	0.900576			0.539217	1.85231	1.52388			0.756852	0.579416	2.03389
1.39245	1.12432	0.971666			2.14603	2.91591	1.71266			1.17153	0.960414	0.801008
1.11828	1.08941	1.06235			1.21863	2.10377	2.66074			1.19472	0.945112	0.908014
0.916386	1.1007	1.13753			0.869019	0.826358	0.65916			0.948866	1.08952	1.0874
1.06548	1.08595	1.19938			0.786709	0.879381	1.23335			0.962819	1.12633	1.09807
0.905	1.02912	1.11671			1.03726	0.713109	1.07125			1.03328	0.928103	0.645629
1.02073	1.0516	1.0647	Mean		1.09948	1.54847	1.47684	Mean		1.01135	0.938149	1.09567	Mean
0.228206	0.0896854	0.111126	SD		0.561814	0.887415	0.685833	SD		0.161736	0.193731	0.490901	SD
Panel D
mogat3b c858 double mutant qPCR					mogat3b c862 double mutant qPCR
dgat2(-/-)	mogat3b c858(-/-);dgat2(-/-)				dgat2(-/-)	mogat3b c862(-/-);dgat2(-/-)
1.4292	1.90352				1.36425	0.557004
0.43607	1.51782				0.751543	0.152961
1.60454	1.51453				0.975331	0.225245
1.39963	1.23488				1.4605	0.336288
0.984108	0.462796				0.659908	0.250729
0.726014	0.92651				1.03757	0.247152
1.08225	0.511107				1.06561	0.301007
1.00856	1.20175				0.938432	0.170512
0.916158	1.07272				1.03164	0.280112	Mean
1.06517	1.14951	Mean			0.273661	0.12728	SD
0.367145	0.47199	SD
Panel G
Yolk opacity in dgat2 vs. mogat3b;dgat2 mutants
Clutch 1									Data Summary
	Yolk opacity score									Yolk opacity score
c858	1	2	3	4	Total				c858	1	2	3	4	Total
WT	3	4	7	6	20	Number of fish			WT	15	14	23	10	62	Number of fish
	15	20	35	30	%	% of fish				24.1935	22.5806	37.0968	16.129	100	% of fish
Het	2	8	24	16	50	Number of fish			Het	7	21	59	43	130	Number of fish
	4	16	48	32	%	% of fish				5.38462	16.1538	45.3846	33.0769	100	% of fish
Mutant	0	0	20	6	26	Number of fish			Mutant	0	1	35	28	64	Number of fish
	0	0	76.9231	23.0769	%	% of fish				0	1.5625	54.6875	43.75	100	% of fish
Clutch 2
	Yolk opacity score
c858	1	2	3	4	Total
WT	3	5	4	2	14	Number of fish
	21.4286	35.7143	28.5714	14.2857	%	% of fish
Het	0	9	16	11	36	Number of fish
	0	25	44.4444	30.5556	%	% of fish
Mutant	0	0	8	7	15	Number of fish
	0	0	53.3333	46.6667	%	% of fish			Key:
									1	Normal yolk
Clutch 3									2	Opaque yolk extension (Visible lipid droplets in yolk extension)
	Yolk opacity score								3	Opaque patches anterior yolk
c858	1	2	3	4	Total				4	Opaque across whole yolk
WT	9	5	12	2	28	Number of fish
	32.1429	17.8571	42.8571	7.14286	%	% of fish
Het	5	4	19	16	44	Number of fish
	11.3636	9.09091	43.1818	36.3636	%	% of fish
Mutant	0	1	7	15	23	Number of fish
	0	4.34783	30.4348	65.2174	%	% of fish
Panel H
dgat2 rescue with mogat3b-flag plasmids
Clutch #	Treatment	Fish Number	Image #	Darkness Score (Blinded)
clutch 1	egfp-CAAX	1	2	3			Data summary
clutch 1	egfp-CAAX	2	3	1
clutch 1	egfp-CAAX	3	4	1			Opacity Score	1	2	3	4	Total Fish
clutch 1	egfp-CAAX	4	5	1
clutch 1	egfp-CAAX	5	6	2			EGFP-CAAX	21	20	24	10	75	Number of Fish
clutch 1	egfp-CAAX	6	7	1				28	26.6667	32	13.3333	100	% of Fish
clutch 1	mogat3b-flag	1	2	1
clutch 1	mogat3b-flag	2	3	3			mogat3b-flag	26	34	53	6	119	Number of Fish
clutch 1	mogat3b-flag	3	4	1				21.8487	28.5714	44.5378	5.04202	100	% of Fish
clutch 1	mogat3b-flag	4	5	1
clutch 1	mogat3b-flag	5	6	1
clutch 1	mogat3b-flag	6	7	2				Key:
clutch 1	mogat3b-flag	7	8	1				1	Normal yolk
clutch 1	mogat3b-flag	8	10	3				2	Opaque yolk extension (Visible lipid droplets in yolk extension)
clutch 1	mogat3b-flag	9	11	1				3	Opaque patches anterior yolk
clutch 1	mogat3b-flag	10	12	3				4	Opaque across whole yolk
clutch 1	mogat3b-flag	11	13	1
clutch 1	mogat3b-flag	12	14	2				Images available upon request
clutch 2	egfp-CAAX	1	2a	2
clutch 2	egfp-CAAX	2	2b	2
clutch 2	egfp-CAAX	3	3a	2
clutch 2	egfp-CAAX	4	3b	3
clutch 2	egfp-CAAX	5	4a	3
clutch 2	egfp-CAAX	6	4b	2
clutch 2	egfp-CAAX	7	5a	3
clutch 2	egfp-CAAX	8	5b	3
clutch 2	egfp-CAAX	9	6a	2
clutch 2	egfp-CAAX	10	7a	4
clutch 2	egfp-CAAX	11	7b	1
clutch 2	egfp-CAAX	12	8a	2
clutch 2	egfp-CAAX	13	8b	4
clutch 2	egfp-CAAX	14	9a	2
clutch 2	egfp-CAAX	15	9b	1
clutch 2	egfp-CAAX	16	10a	4
clutch 2	mogat3b-flag	1	2a	3
clutch 2	mogat3b-flag	2	2b	2
clutch 2	mogat3b-flag	3	3a	3
clutch 2	mogat3b-flag	4	3b	2
clutch 2	mogat3b-flag	5	4a	1
clutch 2	mogat3b-flag	6	5a	1
clutch 2	mogat3b-flag	7	5b	1
clutch 2	mogat3b-flag	8	6a	3
clutch 2	mogat3b-flag	9	6b	2
clutch 2	mogat3b-flag	10	7a	2
clutch 2	mogat3b-flag	11	7b	1
clutch 2	mogat3b-flag	12	9a	2
clutch 2	mogat3b-flag	13	9b	1
clutch 2	mogat3b-flag	14	10a	3
clutch 2	mogat3b-flag	15	10b	2
clutch 2	mogat3b-flag	16	11a	3
clutch 2	mogat3b-flag	17	11b	2
clutch 2	mogat3b-flag	18	12a	2
clutch 2	mogat3b-flag	19	13a	2
clutch 2	mogat3b-flag	20	14a	3
clutch 2	mogat3b-flag	21	14b	2
clutch 3	egfp-CAAX	1	2	4
clutch 3	egfp-CAAX	2	2	4
clutch 3	egfp-CAAX	3	2	1
clutch 3	egfp-CAAX	4	2	2
clutch 3	egfp-CAAX	5	2	2
clutch 3	egfp-CAAX	6	2	3
clutch 3	egfp-CAAX	7	2	4
clutch 3	egfp-CAAX	8	2	1
clutch 3	egfp-CAAX	9	3	3
clutch 3	egfp-CAAX	10	3	4
clutch 3	egfp-CAAX	11	3	3
clutch 3	egfp-CAAX	12	3	3
clutch 3	egfp-CAAX	13	3	3
clutch 3	egfp-CAAX	14	3	3
clutch 3	egfp-CAAX	15	3	2
clutch 3	egfp-CAAX	16	3	3
clutch 3	egfp-CAAX	17	3	2
clutch 3	egfp-CAAX	18	3	1
clutch 3	mogat3b-flag	1	2	3
clutch 3	mogat3b-flag	2	2	3
clutch 3	mogat3b-flag	3	2	3
clutch 3	mogat3b-flag	4	2	3
clutch 3	mogat3b-flag	5	2	3
clutch 3	mogat3b-flag	6	2	3
clutch 3	mogat3b-flag	7	2	2
clutch 3	mogat3b-flag	8	2	2
clutch 3	mogat3b-flag	9	3	3
clutch 3	mogat3b-flag	10	3	3
clutch 3	mogat3b-flag	11	3	3
clutch 3	mogat3b-flag	12	3	2
clutch 3	mogat3b-flag	13	3	1
clutch 3	mogat3b-flag	14	3	1
clutch 3	mogat3b-flag	15	3	1
clutch 3	mogat3b-flag	16	3	2
clutch 3	mogat3b-flag	17	4	1
clutch 3	mogat3b-flag	18	4	3
clutch 3	mogat3b-flag	19	4	3
clutch 3	mogat3b-flag	20	4	4
clutch 3	mogat3b-flag	21	4	1
clutch 3	mogat3b-flag	22	4	3
clutch 3	mogat3b-flag	23	4	3
clutch 3	mogat3b-flag	24	5	1
clutch 3	mogat3b-flag	25	5	3
clutch 3	mogat3b-flag	26	5	2
clutch 3	mogat3b-flag	27	5	3
clutch 3	mogat3b-flag	28	5	2
clutch 3	mogat3b-flag	29	5	3
clutch 3	mogat3b-flag	30	5	2
clutch 3	mogat3b-flag	31	5	3
clutch 4	egfp-CAAX	1	2a	3
clutch 4	egfp-CAAX	2	2b	3
clutch 4	egfp-CAAX	3	3a	3
clutch 4	egfp-CAAX	4	3b	4
clutch 4	egfp-CAAX	5	4a	3
clutch 4	egfp-CAAX	6	4b	2
clutch 4	egfp-CAAX	7	5a	1
clutch 4	egfp-CAAX	8	5b	4
clutch 4	egfp-CAAX	9	6a	4
clutch 4	egfp-CAAX	10	6b	1
clutch 4	egfp-CAAX	11	7a	3
clutch 4	egfp-CAAX	12	7b	1
clutch 4	egfp-CAAX	13	8a	1
clutch 4	egfp-CAAX	14	8b	3
clutch 4	egfp-CAAX	15	9a	3
clutch 4	egfp-CAAX	16	9b	3
clutch 4	egfp-CAAX	17	10a	3
clutch 4	egfp-CAAX	18	10b	1
clutch 4	egfp-CAAX	19	11a	3
clutch 4	mogat3b-flag	1	2a	2
clutch 4	mogat3b-flag	2	2b	3
clutch 4	mogat3b-flag	3	3a	1
clutch 4	mogat3b-flag	4	3b	2
clutch 4	mogat3b-flag	5	4a	4
clutch 4	mogat3b-flag	6	4b	1
clutch 4	mogat3b-flag	7	5a	3
clutch 4	mogat3b-flag	8	5b	3
clutch 4	mogat3b-flag	9	6a	1
clutch 4	mogat3b-flag	10	6b	3
clutch 4	mogat3b-flag	11	7a	3
clutch 4	mogat3b-flag	12	7b	3
clutch 4	mogat3b-flag	13	8a	4
clutch 4	mogat3b-flag	14	8b	3
clutch 4	mogat3b-flag	15	9a	3
clutch 4	mogat3b-flag	16	9b	2
clutch 4	mogat3b-flag	17	10a	3
clutch 4	mogat3b-flag	18	10b	3
clutch 4	mogat3b-flag	19	11a	1
clutch 4	mogat3b-flag	20	11b	4
clutch 4	mogat3b-flag	21	12a	3
clutch 4	mogat3b-flag	22	12b	3
clutch 4	mogat3b-flag	23	13a	3
clutch 4	mogat3b-flag	24	13b	3
clutch 4	mogat3b-flag	25	15a	3
clutch 4	mogat3b-flag	26	15b	4
clutch 4	mogat3b-flag	27	16a	3
clutch 4	mogat3b-flag	28	16b	3
clutch 4	mogat3b-flag	29	17a	3
clutch 4	mogat3b-flag	30	17b	4
clutch 4	mogat3b-flag	31	18a	3
clutch 4	mogat3b-flag	32	18b	2
clutch 4	mogat3b-flag	33	19a	1
clutch 4	mogat3b-flag	34	19b	3
clutch 4	mogat3b-flag	35	20a	2
clutch 4	mogat3b-flag	36	20b	3
clutch 4	mogat3b-flag	37	21	3
clutch 5	egfp-CAAX	1	2a	1
clutch 5	egfp-CAAX	2	2b	3
clutch 5	egfp-CAAX	3	3a	3
clutch 5	egfp-CAAX	4	3b	1
clutch 5	egfp-CAAX	5	4a	2
clutch 5	egfp-CAAX	6	4b	1
clutch 5	egfp-CAAX	7	5a	2
clutch 5	egfp-CAAX	8	5b	2
clutch 5	egfp-CAAX	9	6a	1
clutch 5	egfp-CAAX	10	6b	2
clutch 5	egfp-CAAX	11	7a	2
clutch 5	egfp-CAAX	12	7b	1
clutch 5	egfp-CAAX	13	8a	1
clutch 5	egfp-CAAX	14	8b	2
clutch 5	egfp-CAAX	15	9a	2
clutch 5	egfp-CAAX	16	9b	1
clutch 5	mogat3b-flag	1	2a	2
clutch 5	mogat3b-flag	2	2b	1
clutch 5	mogat3b-flag	3	3a	3
clutch 5	mogat3b-flag	4	3b	2
clutch 5	mogat3b-flag	5	4a	1
clutch 5	mogat3b-flag	6	4b	2
clutch 5	mogat3b-flag	7	5a	2
clutch 5	mogat3b-flag	8	5b	2
clutch 5	mogat3b-flag	9	6a	3
clutch 5	mogat3b-flag	10	6b	3
clutch 5	mogat3b-flag	11	7a	2
clutch 5	mogat3b-flag	12	7b	3
clutch 5	mogat3b-flag	13	8a	3
clutch 5	mogat3b-flag	14	8b	2
clutch 5	mogat3b-flag	15	9a	2
clutch 5	mogat3b-flag	16	9b	2
clutch 5	mogat3b-flag	17	10a	2
clutch 5	mogat3b-flag	18	10b	1

## Sheet: Figure 7 mogat YE Data
Figure 7
Panel D
Genotype	Clutch	Total Fish	Abnormal YE	% Abnormal YE
dgat2 sa13945(-/-)	1	35	0	0
	2	61	0	0
	3	100	0	0
	4	100	1	1
	5	50	0	0
	6	20	0	0
	7	100	0	0
	8	100	0	0
mogat3b c858(+/-); dgat2 sa13945(-/-)	1	59	0	0
	2	190	0	0
	3	197	35	17.7665
	4	35	4	11.4286
	5	193	23	11.9171
	6	65	3	4.61538
	7	100	2	2
	8	95	0	0
	9	70	3	4.28571
mogat3b c862(+/-);dgat2 sa13945(-/-)	1	200	0	0
	2	200	45	22.5
	3	100	3	3
	4	300	4	1.33333
mogat3b c858(-/-);dgat2 sa13945(-/-)	1	43	1	2.32558
	2	70	36	51.4286
	3	65	39	60
	4	119	59	49.5798
	5	24	12	50
	6	58	2	3.44828
dgat1a c770(+/-); dgat1b c773(+/-); dgat2 sa13945 (-/-)	1	300	0	0
	2	159	0	0
	3	94	0	0
	4	199	0	0
dgat1a c770(+/-); dgat1b c773(+/-); dgat2 sa13945 (-/-)
Date of Analysis	stock	Clutch info	Total Fish	Normal Yolk	Dark Yolk	% Dark	No/short YE	% No/short YE	To note
2023-03-06	13368.1.1.2	Clutch A	300				0	0	Wide range of yolk opacity, did not sort for degree of opacity
2023-03-13	13368.1.1.2	Clutch A	159				0	0	range of yolk opacity
2023-04-17	13368.1.1.2	Clutch A	94				0	0	range of yolk opacity			Notebook 15_1
		Clutch B	199				0	0	range of yolk opacity

## Sheet: Figure 8 quad Data
Figure 8
Related to text: in-crosses of mogat3b c858(+/-); dgat1a c770(+/-); dgat1b c773(+/-); dgat2 sa13945 (-/-) fish did not yield quadruple mutants as adults
More emphasis was placed on genotyping fish that had abnormal yolk extensions as embryos in hopes of being more likely to find quadruple mutants as these fish were typically mutant for mogatb c858
c858(+/+);c770(+/+);c773(+/+);sa13945(-/-)	1
c858(+/+);c770(+/-);c773(+/+);sa13945(-/-)	3
c858(+/+);c770(+/+);c773(+/-);sa13945(-/-)	2
c858(+/+);c770(+/-);c773(+/-);sa13945(-/-)	6
c858(+/+);c770(-/-);c773(+/+);sa13945(-/-)	1
c858(+/+);c770(+/+);c773(-/-);sa13945(-/-)	1
c858(+/+);c770(-/-);c773(+/-);sa13945(-/-)	6
c858(+/+);c770(+/-);c773(-/-);sa13945(-/-)	1
c858(+/+);c770(-/-);c773(-/-);sa13945(-/-)	1
c858(+/-);c770(+/+);c773(+/+);sa13945(-/-)	4
c858(+/-);c770(+/-);c773(+/+);sa13945(-/-)	9
c858(+/-);c770(+/+);c773(+/-);sa13945(-/-)	8
c858(+/-);c770(+/-);c773(+/-);sa13945(-/-)	19
c858(+/-);c770(-/-);c773(+/+);sa13945(-/-)	5
c858(+/-);c770(+/+);c773(-/-);sa13945(-/-)	5
c858(+/-);c770(-/-);c773(+/-);sa13945(-/-)	11
c858(+/-);c770(+/-);c773(-/-);sa13945(-/-)	8
c858(+/-);c770(-/-);c773(-/-);sa13945(-/-)	6
c858(-/-);c770(+/+);c773(+/+);sa13945(-/-)	10
c858(-/-);c770(+/-);c773(+/+);sa13945(-/-)	25
c858(-/-);c770(+/+);c773(+/-);sa13945(-/-)	32
c858(-/-);c770(+/-);c773(+/-);sa13945(-/-)	53
c858(-/-);c770(-/-);c773(+/+);sa13945(-/-)	17
c858(-/-);c770(+/+);c773(-/-);sa13945(-/-)	26
c858(-/-);c770(-/-);c773(+/-);sa13945(-/-)	20
c858(-/-);c770(+/-);c773(-/-);sa13945(-/-)	24
c858(-/-);c770(-/-);c773(-/-);sa13945(-/-)	0
Total fish (N = 4 clutches)	304
Panel B
Genotype	Clutch	Total Fish	Abnormal YE	% Abnormal YE
mogat3b c858(+/-); dgat1a c770(+/-);	1	300	44	14.6667
dgat1b c773(+/-); dgat2 sa13945 (-/-)	2	300	56	18.6667
	3	400	36	9
	4	500	70	14
	5	493	103	20.8925
	6	390	70	17.9487
	7	600	170	28.3333
mogat3b c858(+/-); dgat1a c770(-/-);	1	24	0	0
dgat1b c773(-/-); dgat2 sa13945 (-/-)	2	87	11	12.6437
	3	65	0	0
mogat3b c858(-/-); dgat1a c770(+/-);	1	239	221	92.4686
dgat1b c773(-/-); dgat2 sa13945 (-/-)	2	284	219	77.1127
	3	283	243	85.8657
	4	268	243	90.6716
	5	197	187	94.9239
mogat3b c858(-/-); dgat1a c770(-/-);	1	400	346	86.5
dgat1b c773(+/-); dgat2 sa13945 (-/-)	2	155	48	30.9677
	3	107	78	72.8972
	4	74	4	5.40541
	5	50	13	26
Related to text: Death rate of quads at 6 dpf
	Parental Genotype			Parental Genotype			Parental Genotype
	c858(+/-);c770;c773;sa13945			c858;c770(+/-);c773;sa13945			c858;c770;c773(+/-);sa13945
	Clutch 1	Clutch 2	Clutch 3	Clutch 1 & 2			Clutch 1	Clutch 2	Clutch 3
Total embryos	24	89	65	286			400	158	126
Expected quads	6	22.25	16	71.5			100	39.5	31.5
quads dead by 6 dpf	1	19	10	42			16	27	11
% of expected quads dead by 6dpf	16.6	84.4	62.5	58.7			16	67.5	34.9
Panel C
Parental Genotype
c858(+/-);c770;c773;sa13945
		Length (cm)			Mass (g)			BMI (g/cm2)
	c858(+/+)	c858(+/-)	c858(-/-)	c858(+/+)	c858(+/-)	c858(-/-)	c858(+/+)	c858(+/-)	c858(-/-)
clutch 1	2.6	2.6		0.307	0.301		0.045	0.045
	2.75	2.65		0.37	0.329		0.049	0.047
	2.7	3.05		0.326	0.58		0.045	0.062
	2.8	2.8		0.551	0.367		0.07	0.047
	2.6	2.9		0.303	0.464		0.045	0.055
	2.5	2.9		0.272	0.494		0.044	0.059
	2.65	2.85		0.33	0.4		0.047	0.049
		2.65			0.318			0.045
		2.8			0.382			0.049
		2.6			0.339			0.05
		2.8			0.359			0.046
clutch 2	2.45	2.7	0.9	0.258	0.409	0.018	0.043	0.056	0.022
	2.5	2.1	1.2	0.266	0.176	0.025	0.043	0.04	0.017
	2.5	2.5	1.2	0.298	0.37	0.023	0.048	0.059	0.016
	2.45	2.6		0.281	0.365		0.047	0.054
	2.2	2.4		0.182	0.264		0.038	0.046
	2	2		0.157	0.149		0.039	0.037
	2.6	2.5		0.354	0.304		0.052	0.049
	2.5	2.15		0.37	0.179		0.059	0.039
	2.4	2.45		0.266	0.285		0.046	0.047
	2.35	2.35		0.214	0.262		0.039	0.047
	2.5	2.4		0.326	0.262		0.052	0.045
	2.5	2.35		0.27	0.268		0.043	0.049
	2.6	2		0.334	0.137		0.049	0.034
	2.3	2.55		0.238	0.366		0.045	0.056
	2.2	2.5		0.195	0.253		0.04	0.04
	2.2	2.4		0.203	0.235		0.042	0.041
	2.4	2.3		0.238	0.218		0.041	0.041
	2.3	2.4		0.198	0.229		0.037	0.04
	2.4	2.2		0.295	0.234		0.051	0.048
	2.25	2.45		0.221	0.238		0.044	0.04
	2.55	2.15		0.265	0.191		0.041	0.041
	2.4	2.45		0.296	0.284		0.051	0.047
	2.5	2.25		0.335	0.257		0.054	0.051
	2.2	2.3		0.224	0.207		0.046	0.039
	2.2	2.5		0.189	0.281		0.039	0.045
	2.45	2.3		0.269	0.212		0.045	0.04
	2.3			0.28			0.053
clutch 3	2.6	2.7		0.304	0.401		0.045	0.055
	2.2	3.1		0.207	0.56		0.043	0.058
	2	2.9		0.167	0.439		0.042	0.052
	2.9	2.6		0.486	0.293		0.058	0.043
	2.55	2.75		0.293	0.38		0.045	0.05
	2.95	2.95		0.511	0.56		0.059	0.064
	2.8	2.2		0.344	0.186		0.044	0.038
	2.65	3.2		0.323	0.591		0.046	0.058
	3.1	2.7		0.577	0.33		0.06	0.045
	2.65	2.5		0.363	0.26		0.052	0.042
	2.85	3		0.359	0.549		0.044	0.061
	2.95	2.7		0.384	0.395		0.044	0.054
	2.75	2		0.334	0.256		0.044	0.064
	2.8	2		0.415	0.261		0.053	0.065
	2.5	2.8		0.269	0.341		0.043	0.043
		2.9			0.45			0.054
		2.65			0.34			0.048
		2.65			0.292			0.042
		2.7			0.317			0.043
		2.75			0.341			0.045
		2.7			0.347			0.048
		2.75			0.341			0.045
		1.5			0.06			0.027
Panel E
Parental Genotype
c858;c770(+/-);c773;sa13945
		Length (cm)			Mass (g)			BMI (g/cm2)
	c770(+/+)	c770(+/-)	c770(-/-)	c770(+/+)	c770(+/-)	c770(-/-)	c770(+/+)	c770(+/-)	c770(-/-)
clutches 1 & 2	3.1	2.8	1.8	0.716	0.371	0.106	0.075	0.047	0.033
	3	3	1.2	0.555	0.59	0.031	0.062	0.066	0.022
	2.7	2.9	1.3	0.323	0.415	0.036	0.044	0.049	0.021
	3	2.95	1.15	0.337	0.405	0.028	0.037	0.047	0.021
	2.8	2.8	1.1	0.381	0.352	0.022	0.049	0.045	0.018
	2.7	2.8	1.2	0.322	0.495	0.028	0.044	0.063	0.019
	2.8	2.9	1	0.413	0.432	0.016	0.053	0.051	0.016
	2.9	3	0.8	0.402	0.567	0.012	0.048	0.063	0.019
	3	2.6	1	0.59	0.286	0.016	0.066	0.042	0.016
	2.9	2.8	1	0.49	0.422	0.014	0.058	0.054	0.014
	3	2.85	0.8	0.505	0.345	0.013	0.056	0.042	0.02
	2.45	2.7	0.8	0.254	0.291	0.012	0.042	0.04	0.019
	3.15	2.6	0.9	0.641	0.317	0.018	0.065	0.047	0.022
	2.75	2.3	0.9	0.345	0.206	0.014	0.046	0.039	0.017
	1.7	2.3	0.8	0.058	0.211	0.015	0.02	0.04	0.023
	2.55	2.2	1	0.267	0.152	0.018	0.041	0.031	0.018
	2.5	2.3	0.8	0.254	0.19	0.011	0.041	0.036	0.017
	2.6	2.5	0.8	0.327	0.261	0.01	0.048	0.042	0.016
	2.4	2.3		0.248	0.188		0.043	0.036
	2.2	2.5		0.166	0.234		0.034	0.037
	2.3	2.1		0.216	0.152		0.041	0.034
	2.9	2.5		0.444	0.294		0.053	0.047
	1.9	2.6		0.117	0.282		0.032	0.042
	1.9	2.4		0.106	0.209		0.029	0.036
	2.1	2.35		0.171	0.21		0.039	0.038
	2.3	2.3		0.257	0.188		0.049	0.036
	2.4	2.6		0.261	0.318		0.045	0.047
	2.15	2		0.183	0.143		0.04	0.036
	2.45	2.2		0.246	0.207		0.041	0.043
	2.5	1.7		0.302	0.077		0.048	0.027
	2.5	2.5		0.27	0.237		0.043	0.038
	2	2.3		0.129	0.211		0.032	0.04
	1.8	2.4		0.093	0.235		0.029	0.041
	2.4	2.65		0.257	0.312		0.045	0.044
		2.5			0.264			0.042
		2.1			0.149			0.034
		2.4			0.208			0.036
		2.45			0.248			0.041
		2.1			0.146			0.033
		2.2			0.184			0.038
		2.4			0.207			0.036
		2.5			0.261			0.042
		2.2			0.16			0.033
		1.8			0.116			0.036
		2.2			0.176			0.036
		2.4			0.265			0.046
		2.15			0.181			0.039
		2.3			0.201			0.038
		2.4			0.267			0.046
		2.6			0.307			0.045
		1.6			0.084			0.033
		2.7			0.394			0.054
		2.7			0.298			0.041
		2.4			0.215			0.037
		2.7			0.32			0.044
		2.2			0.194			0.04
		2.1			0.168			0.038
		2.4			0.223			0.039
		2.4			0.24			0.042
		1.8			0.094			0.029
		1.95			0.122			0.032
		3			0.616			0.068
		2.4			0.245			0.043
		2.1			0.15			0.034
		2.3			0.225			0.043
		1.95			0.12			0.032
		1.9			0.114			0.032
		2.3			0.201			0.038
Panel G
Parental Genotype
c858;c770;c773(+/-);sa13945
		Length (cm)			Mass (g)			BMI (g/cm2)
	c773(+/+)	c773(+/-)	c773(-/-)	c773(+/+)	c773(+/-)	c773(-/-)	c773(+/+)	c773(+/-)	c773(-/-)
clutch 1	2.15	2.4		0.191	0.246		0.041	0.043
	2.2	2.55		0.195	0.28		0.04	0.043
	2.35	2.3		0.284	0.258		0.051	0.049
	2.2	2.55		0.192	0.315		0.04	0.048
	1.7	2.3		0.074	0.211		0.026	0.04
	2.4	1.6		0.246	0.075		0.043	0.029
	1.5	1.65		0.179	0.072		0.08	0.026
	2.2	2.1		0.221	0.165		0.046	0.037
	2.45	2.2		0.284	0.197		0.047	0.041
	2.55	1.65		0.349	0.078		0.054	0.029
	2.3	2		0.243	0.12		0.046	0.03
	2.5	2.3		0.256	0.247		0.041	0.047
	2.7	2.2		0.322	0.182		0.044	0.038
	2.3	2.2		0.226	0.185		0.043	0.038
	2.2	2.3		0.197	0.195		0.041	0.037
	2.45	2.4		0.233	0.234		0.039	0.041
	2.4	2.3		0.237	0.205		0.041	0.039
	2.4	2.3		0.273	0.223		0.047	0.042
	2.35	2.1		0.189	0.15		0.034	0.034
	2.4	1.9		0.25	0.132		0.043	0.037
	2.4	2.5		0.274	0.261		0.048	0.042
	2.1	2		0.161	0.126		0.037	0.032
	2.3	2		0.214	0.169		0.04	0.042
	2.5	2		0.291	0.137		0.047	0.034
	2.1	2.4		0.177	0.232		0.04	0.04
	2.65	2.35		0.392	0.219		0.056	0.04
	2.05	2.2		0.148	0.172		0.035	0.036
	2.3	2.05		0.23	0.175		0.043	0.042
	2.2	2.2		0.197	0.175		0.041	0.036
	2.5	1.45		0.326	0.048		0.052	0.023
	2.6	2.5		0.295	0.312		0.044	0.05
	1.45	2.45		0.054	0.235		0.026	0.039
	2.35	2.1		0.243	0.166		0.044	0.038
	2.35	2.35		0.219	0.216		0.04	0.039
	2.8	1.9		0.506	0.11		0.065	0.03
	2.15	2.25		0.148	0.189		0.032	0.037
	2.45	1.6		0.26	0.076		0.043	0.03
	2.5	2		0.267	0.125		0.043	0.031
		2.6			0.398			0.059
		2			0.125			0.031
		1.6			0.079			0.031
		2.35			0.212			0.038
		1.8			0.092			0.028
		1.6			0.08			0.031
		1.4			0.046			0.023
		2.3			0.236			0.045
		2.15			0.161			0.035
		2.3			0.209			0.04
		1.4			0.047			0.024
		2.1			0.153			0.035
		2.3			0.221			0.042
		0.95			0.011			0.012
		2			0.125			0.031
		2.55			0.321			0.049
		2			0.125			0.031
		1.7			0.081			0.028
		1.85			0.101			0.03
		2.2			0.193			0.04
		2.25			0.192			0.038
		2.5			0.309			0.049
		2.1			0.165			0.037
		2.6			0.297			0.044
		2.4			0.254			0.044
		2.45			0.283			0.047
		2.25			0.181			0.036
		2			0.142			0.036
		1.85			0.121			0.035
		2.1			0.145			0.033
		1.8			0.097			0.03
		1.6			0.068			0.027
		2.35			0.203			0.037
		1.9			0.117			0.032
		1.75			0.085			0.028
		1.7			0.086			0.03
clutch 2	2.35	2.4	1	0.241	0.258	0.011	0.044	0.045	0.011
	2.35	1.95	1.05	0.225	0.124	0.016	0.041	0.033	0.015
	2.15	2.1		0.18	0.159		0.039	0.036
	2.2	2.3		0.191	0.191		0.039	0.036
	2.3	2		0.204	0.124		0.039	0.031
	2.2	1.85		0.19	0.117		0.039	0.034
	2.5	1.9		0.282	0.111		0.045	0.031
	2.3	1.6		0.211	0.073		0.04	0.029
	2.3	2.5		0.234	0.28		0.044	0.045
	2.3	2.1		0.215	0.178		0.041	0.04
	1.9	2.3		0.108	0.225		0.03	0.043
	2.1	2.1		0.183	0.16		0.041	0.036
	1.7	1.6		0.088	0.077		0.03	0.03
	2.7	2.65		0.382	0.344		0.052	0.049
	2.3	2.1		0.249	0.163		0.047	0.037
	2.2	2		0.181	0.131		0.037	0.033
	2.1	2.2		0.15	0.171		0.034	0.035
	2.4	2.35		0.224	0.27		0.039	0.049
	2.2	1.85		0.194	0.101		0.04	0.03
	2.5	1.65		0.337	0.076		0.054	0.028
	2.1	1.95		0.169	0.11		0.038	0.029
	2.3	2		0.236	0.14		0.045	0.035
		2.4			0.233			0.04
		2			0.137			0.034
		1.9			0.122			0.034
		2.15			0.158			0.034
		1.75			0.094			0.031
		2.55			0.318			0.049
		2			0.115			0.029
		2.1			0.167			0.038
		1.95			0.121			0.032
		2.3			0.205			0.039
clutch 3	2.2	2.3	1.4	0.206	0.225	0.045	0.043	0.043	0.023
	2.3	1.7		0.284	0.095		0.054	0.033
	2.3	2.1		0.193	0.178		0.036	0.04
	2.5	1.9		0.331	0.136		0.053	0.038
	2.2	2.05		0.205	0.174		0.042	0.041
	2.2	2.2		0.191	0.192		0.039	0.04
	2.45	2.3		0.281	0.221		0.047	0.042
	2.35	2.35		0.28	0.236		0.051	0.043
	2.15	2.15		0.184	0.191		0.04	0.041
	1.9	2		0.116	0.14		0.032	0.035
	2.55	2.15		0.364	0.168		0.056	0.036
	2.2	2.25		0.206	0.216		0.043	0.043
	1.9	2.15		0.139	0.178		0.039	0.039
	2.2	2.1		0.205	0.18		0.042	0.041
	2.2	2.45		0.223	0.262		0.046	0.044
	2.3	1.8		0.235	0.099		0.044	0.031
	2.5	2.4		0.285	0.226		0.046	0.039
	2.45	2.15		0.302	0.188		0.05	0.041
	2.3	1.9		0.221	0.122		0.042	0.034
	2.35	2.05		0.226	0.147		0.041	0.035
	2	2.4		0.165	0.254		0.041	0.044
	2.2	2.15		0.206	0.172		0.043	0.037
	2.2	2.6		0.227	0.376		0.047	0.056
	2.55	2.1		0.3	0.154		0.046	0.035
	2.3	2.2		0.197	0.178		0.037	0.037
	2.05	1.9		0.14	0.128		0.033	0.035
	2.35	2.5		0.228	0.277		0.041	0.044
Panel L
Length (cm)	c858	(+/+)	(+/+)	(+/+)	(+/+)	(+/+)	(+/+)	(+/+)	(+/+)	(+/+)	(+/-)	(+/-)	(+/-)	(+/-)	(+/-)	(+/-)	(+/-)	(+/-)	(+/-)	(-/-)	(-/-)	(-/-)	(-/-)	(-/-)	(-/-)	(-/-)	(-/-)	(-/-)	(+/+)	(+/+)	(+/+)	(+/+)	(+/+)	(+/+)	(+/+)	(+/+)	(+/+)	(+/-)	(+/-)	(+/-)	(+/-)	(+/-)	(+/-)	(+/-)	(+/-)	(+/-)	(-/-)	(-/-)	(-/-)
Full data set, not just those in graph	c770	(+/+)	(+/-)	(-/-)	(+/+)	(+/+)	(+/-)	(-/-)	(+/-)	(-/-)	(+/+)	(+/-)	(+/+)	(+/-)	(-/-)	(+/+)	(-/-)	(+/-)	(-/-)	(+/+)	(+/-)	(+/+)	(+/-)	(+/+)	(-/-)	(+/-)	(-/-)	(-/-)	(+/+)	(+/-)	(-/-)	(+/+)	(+/+)	(+/-)	(-/-)	(+/-)	(-/-)	(+/+)	(+/-)	(+/+)	(+/-)	(-/-)	(+/+)	(-/-)	(+/-)	(-/-)	(+/+)	(+/-)	(+/+)
	c773	(+/+)	(+/+)	(+/+)	(+/-)	(-/-)	(+/-)	(+/-)	(-/-)	(-/-)	(+/+)	(+/+)	(+/-)	(+/-)	(+/+)	(-/-)	(+/-)	(-/-)	(-/-)	(+/+)	(+/+)	(+/-)	(+/-)	(-/-)	(+/+)	(-/-)	(+/-)	(-/-)	(+/+)	(+/+)	(+/+)	(+/-)	(-/-)	(+/-)	(+/-)	(-/-)	(-/-)	(+/+)	(+/+)	(+/-)	(+/-)	(+/+)	(-/-)	(+/-)	(-/-)	(-/-)	(+/+)	(+/+)	(+/-)
	sa13945	(+/-)	(+/-)	(+/-)	(+/-)	(+/-)	(+/-)	(+/-)	(+/-)	(+/-)	(+/-)	(+/-)	(+/-)	(+/-)	(+/-)	(+/-)	(+/-)	(+/-)	(+/-)	(+/-)	(+/-)	(+/-)	(+/-)	(+/-)	(+/-)	(+/-)	(+/-)	(+/-)	(-/-)	(-/-)	(-/-)	(-/-)	(-/-)	(-/-)	(-/-)	(-/-)	(-/-)	(-/-)	(-/-)	(-/-)	(-/-)	(-/-)	(-/-)	(-/-)	(-/-)	(-/-)	(-/-)	(-/-)	(-/-)
	c765	(+/-)	(+/-)	(+/-)	(+/-)	(+/-)	(+/-)	(+/-)	(+/-)	(+/-)	(+/-)	(+/-)	(+/-)	(+/-)	(+/-)	(+/-)	(+/-)	(+/-)	(+/-)	(+/-)	(+/-)	(+/-)	(+/-)	(+/-)	(+/-)	(+/-)	(+/-)	(+/-)	(+/+)	(+/+)	(+/+)	(+/+)	(+/+)	(+/+)	(+/+)	(+/+)	(+/+)	(+/+)	(+/+)	(+/+)	(+/+)	(+/+)	(+/+)	(+/+)	(+/+)	(+/+)	(+/+)	(+/+)	(+/+)
			2.25	1.8	2.3	2.2	2.15	2.4	2.05	1.95	2.3	2	2.1	2.5	1.9	1.85	2.6	2.3	1.5		3		1.95			1.7	1							1.9	2.55	1.9	2.85		2.5	2	1.75	2.35	2	2.3	2.3	2.4	2.55	1.85
			1.8	2.35	2.35	2.2	2.8	2.1	2.3	2.3	2.1	2.3	1.7	2.5	1.95	2.1	2.7	2	1.6				2.6			2.5	2.4								2.55	1.8	2.8		2.2	2.1	1.6	2.3	2.05	1.5	1.95	2.6	3.1
			1.6		2.55		2.1	2.5	1.7	2.9		2.1	1.7	2.35			2.05	2	1.9				2.25			2.25	2.2								1.6	2	2.8		2.2		2	2.1	1.95	2	2.35	2.5
			2.2				2.35	2.3	2.15	2.3		1.9	2.7	2.4			1.75	1.9	2				2.15			3	2.15								2.2		2.8		1.8		2	2.3	1.8		2	2.4
			1.7				1.9	2.45	2.9	1.95		2.1	2.5	1.6			2.2	2.1	2.3				2.4				2.1										2.5		2.5		2.5		2.5			2.6
							2.5	2.3	2.45	2.5		2.15	1.9	2.25			1.9	2.6	2.55				2.75				2.3										2.2				1.8		2.4			2.4
							2.5	2.5	2.5	2.35		2.35		2.55			2.3	1.9	2.15								2.3														2.55					2.6
							2.35	2.8	2.6	2.4				2			2.3	2.3	2.6																											2.3
							2.6		2.5	2.6				2			2.2	2.3	2.75																											2.3
							2.5		2.45	2.2				2.55			2.6	3	2.6																											3
							2.3		2.6	2.5				2.3			2.4	2.2	2.5
							2.3		2.6	2.6				2.65			2.35	2.7	2.65
							2.45		2.45	2.65				2.4			2.4	2.6	2.75
							2.4		2.2	2.25				2.6			2.5	2.5	2.5
							2.7		2.65	2.8				2.4			2.4	2.45	2.5
							2.4		2.55	2.5				2.2			2.6	2.6	2.6
							2.75			2.45				2.3			2.9	2.4	2.65
							2.55			2.5				2.3			2.7	2.4	2.5
							2			2.65				2.6			2.6	2.9	2.3
							2.55			2.7				2.4			2.35	2.4	2.55
							2.1			1.85				2.5			2.2	2.6	2.5
							2.2			2.3				2			2.7	1.85	2.6
														2.7			2.6	2.4	2.4
														2.5			2.4	2.55	2.2
														2.8			2.3	2.4	2.5
														2.4			2.25	2.5
														2.55			2.6
														2.5			2.6
														2.6			2.5
														2.5			2.5
														2.3
														2
														2.3
Panel M	c858	(+/+)	(+/+)	(+/+)	(+/+)	(+/+)	(+/+)	(+/+)	(+/+)	(+/+)	(+/-)	(+/-)	(+/-)	(+/-)	(+/-)	(+/-)	(+/-)	(+/-)	(+/-)	(-/-)	(-/-)	(-/-)	(-/-)	(-/-)	(-/-)	(-/-)	(-/-)	(-/-)	(+/+)	(+/+)	(+/+)	(+/+)	(+/+)	(+/+)	(+/+)	(+/+)	(+/+)	(+/-)	(+/-)	(+/-)	(+/-)	(+/-)	(+/-)	(+/-)	(+/-)	(+/-)	(-/-)	(-/-)	(-/-)
Mass (g)	c770	(+/+)	(+/-)	(-/-)	(+/+)	(+/+)	(+/-)	(-/-)	(+/-)	(-/-)	(+/+)	(+/-)	(+/+)	(+/-)	(-/-)	(+/+)	(-/-)	(+/-)	(-/-)	(+/+)	(+/-)	(+/+)	(+/-)	(+/+)	(-/-)	(+/-)	(-/-)	(-/-)	(+/+)	(+/-)	(-/-)	(+/+)	(+/+)	(+/-)	(-/-)	(+/-)	(-/-)	(+/+)	(+/-)	(+/+)	(+/-)	(-/-)	(+/+)	(-/-)	(+/-)	(-/-)	(+/+)	(+/-)	(+/+)
Full data set, not just those in graph	c773	(+/+)	(+/+)	(+/+)	(+/-)	(-/-)	(+/-)	(+/-)	(-/-)	(-/-)	(+/+)	(+/+)	(+/-)	(+/-)	(+/+)	(-/-)	(+/-)	(-/-)	(-/-)	(+/+)	(+/+)	(+/-)	(+/-)	(-/-)	(+/+)	(-/-)	(+/-)	(-/-)	(+/+)	(+/+)	(+/+)	(+/-)	(-/-)	(+/-)	(+/-)	(-/-)	(-/-)	(+/+)	(+/+)	(+/-)	(+/-)	(+/+)	(-/-)	(+/-)	(-/-)	(-/-)	(+/+)	(+/+)	(+/-)
	sa13945	(+/-)	(+/-)	(+/-)	(+/-)	(+/-)	(+/-)	(+/-)	(+/-)	(+/-)	(+/-)	(+/-)	(+/-)	(+/-)	(+/-)	(+/-)	(+/-)	(+/-)	(+/-)	(+/-)	(+/-)	(+/-)	(+/-)	(+/-)	(+/-)	(+/-)	(+/-)	(+/-)	(-/-)	(-/-)	(-/-)	(-/-)	(-/-)	(-/-)	(-/-)	(-/-)	(-/-)	(-/-)	(-/-)	(-/-)	(-/-)	(-/-)	(-/-)	(-/-)	(-/-)	(-/-)	(-/-)	(-/-)	(-/-)
	c765	(+/-)	(+/-)	(+/-)	(+/-)	(+/-)	(+/-)	(+/-)	(+/-)	(+/-)	(+/-)	(+/-)	(+/-)	(+/-)	(+/-)	(+/-)	(+/-)	(+/-)	(+/-)	(+/-)	(+/-)	(+/-)	(+/-)	(+/-)	(+/-)	(+/-)	(+/-)	(+/-)	(+/+)	(+/+)	(+/+)	(+/+)	(+/+)	(+/+)	(+/+)	(+/+)	(+/+)	(+/+)	(+/+)	(+/+)	(+/+)	(+/+)	(+/+)	(+/+)	(+/+)	(+/+)	(+/+)	(+/+)	(+/+)
			0.248	0.09	0.195	0.246	0.187	0.243	0.154	0.139	0.219	0.134	0.155	0.3	0.123	0.107	0.335	0.208	0.051		0.524		0.125			0.074	0.098							0.13	0.303	0.122	0.37		0.277	0.126	0.089	0.233	0.145	0.225	0.211	0.259	0.236	0.1
			0.095	0.225	0.306	0.2	0.391	0.157	0.223	0.201	0.156	0.206	0.069	0.26	0.113	0.159	0.163	0.159	0.07				0.338			0.267	0.237								0.274	0.106	0.422		0.189	0.178	0.066	0.218	0.158	0.06	0.121	0.371	0.494
			0.079		0.31		0.163	0.23	0.081	0.392		0.164	0.093	0.233			0.155	0.15	0.129				0.191			0.23	0.182								0.055	0.128	0.358		0.178		0.14	0.177	0.134	0.133	0.196	0.288
			0.188				0.178	0.24	0.144	0.231		0.117	0.305	0.226			0.08	0.123	0.132				0.16			0.541	0.158								0.203		0.512		0.098		0.142	0.235	0.097		0.111	0.264
			0.09				0.128	0.243	0.42	0.136		0.168	0.285	0.082			0.155	0.144	0.207				0.223				0.162										0.258		0.248		0.332		0.328			0.275
							0.312	0.184	0.269	0.245		0.168	0.112	0.179			0.129	0.365	0.281				0.371				0.226										0.166				0.097		0.218			0.257
							0.32	0.336	0.265	0.19		0.224		0.35			0.232	0.1	0.152								0.228														0.323					0.303
							0.182	0.405	0.284	0.28				0.141			0.264	0.213	0.313																											0.196
							0.241		0.259	0.338				0.131			0.188	0.234	0.403																											0.206
							0.3		0.298	0.21				0.312			0.313	0.525	0.409																											0.465
							0.219		0.275	0.325				0.206			0.242	0.183	0.292
							0.204		0.325	0.317				0.398			0.213	0.319	0.341
							0.255		0.279	0.337				0.237			0.221	0.254	0.345
							0.225		0.186	0.201				0.27			0.311	0.26	0.27
							0.43		0.361	0.434				0.238			0.227	0.258	0.279
							0.265		0.337	0.293				0.188			0.338	0.329	0.328
							0.469			0.215				0.19			0.36	0.26	0.291
							0.273			0.304				0.186			0.394	0.263	0.325
							0.153			0.318				0.375			0.294	0.501	0.221
							0.327			0.31				0.228			0.228	0.254	0.301
							0.197			0.118				0.272			0.191	0.337	0.269
							0.186			0.2				0.142			0.389	0.111	0.321
														0.448			0.28	0.21	0.252
														0.294			0.271	0.305	0.214
														0.491			0.211	0.22	0.324
														0.297			0.203	0.278
														0.297			0.318
														0.252			0.319
														0.363			0.326
														0.246			0.273
														0.196
														0.144
														0.225
Panel N	c858	(+/+)	(+/+)	(+/+)	(+/+)	(+/+)	(+/+)	(+/+)	(+/+)	(+/+)	(+/-)	(+/-)	(+/-)	(+/-)	(+/-)	(+/-)	(+/-)	(+/-)	(+/-)	(-/-)	(-/-)	(-/-)	(-/-)	(-/-)	(-/-)	(-/-)	(-/-)	(-/-)	(+/+)	(+/+)	(+/+)	(+/+)	(+/+)	(+/+)	(+/+)	(+/+)	(+/+)	(+/-)	(+/-)	(+/-)	(+/-)	(+/-)	(+/-)	(+/-)	(+/-)	(+/-)	(-/-)	(-/-)	(-/-)
BMI (g/cm2)	c770	(+/+)	(+/-)	(-/-)	(+/+)	(+/+)	(+/-)	(-/-)	(+/-)	(-/-)	(+/+)	(+/-)	(+/+)	(+/-)	(-/-)	(+/+)	(-/-)	(+/-)	(-/-)	(+/+)	(+/-)	(+/+)	(+/-)	(+/+)	(-/-)	(+/-)	(-/-)	(-/-)	(+/+)	(+/-)	(-/-)	(+/+)	(+/+)	(+/-)	(-/-)	(+/-)	(-/-)	(+/+)	(+/-)	(+/+)	(+/-)	(-/-)	(+/+)	(-/-)	(+/-)	(-/-)	(+/+)	(+/-)	(+/+)
Full data set, not just those in graph	c773	(+/+)	(+/+)	(+/+)	(+/-)	(-/-)	(+/-)	(+/-)	(-/-)	(-/-)	(+/+)	(+/+)	(+/-)	(+/-)	(+/+)	(-/-)	(+/-)	(-/-)	(-/-)	(+/+)	(+/+)	(+/-)	(+/-)	(-/-)	(+/+)	(-/-)	(+/-)	(-/-)	(+/+)	(+/+)	(+/+)	(+/-)	(-/-)	(+/-)	(+/-)	(-/-)	(-/-)	(+/+)	(+/+)	(+/-)	(+/-)	(+/+)	(-/-)	(+/-)	(-/-)	(-/-)	(+/+)	(+/+)	(+/-)
	sa13945	(+/-)	(+/-)	(+/-)	(+/-)	(+/-)	(+/-)	(+/-)	(+/-)	(+/-)	(+/-)	(+/-)	(+/-)	(+/-)	(+/-)	(+/-)	(+/-)	(+/-)	(+/-)	(+/-)	(+/-)	(+/-)	(+/-)	(+/-)	(+/-)	(+/-)	(+/-)	(+/-)	(-/-)	(-/-)	(-/-)	(-/-)	(-/-)	(-/-)	(-/-)	(-/-)	(-/-)	(-/-)	(-/-)	(-/-)	(-/-)	(-/-)	(-/-)	(-/-)	(-/-)	(-/-)	(-/-)	(-/-)	(-/-)
	c765	(+/-)	(+/-)	(+/-)	(+/-)	(+/-)	(+/-)	(+/-)	(+/-)	(+/-)	(+/-)	(+/-)	(+/-)	(+/-)	(+/-)	(+/-)	(+/-)	(+/-)	(+/-)	(+/-)	(+/-)	(+/-)	(+/-)	(+/-)	(+/-)	(+/-)	(+/-)	(+/-)	(+/+)	(+/+)	(+/+)	(+/+)	(+/+)	(+/+)	(+/+)	(+/+)	(+/+)	(+/+)	(+/+)	(+/+)	(+/+)	(+/+)	(+/+)	(+/+)	(+/+)	(+/+)	(+/+)	(+/+)	(+/+)
			0.049	0.028	0.037	0.051	0.04	0.042	0.037	0.037	0.041	0.034	0.035	0.048	0.034	0.031	0.05	0.039	0.023		0.058		0.033			0.026	0.098							0.036	0.047	0.034	0.046		0.044	0.032	0.029	0.042	0.036	0.043	0.04	0.045	0.036	0.029
			0.029	0.041	0.055	0.041	0.05	0.036	0.042	0.038	0.035	0.039	0.024	0.042	0.03	0.036	0.022	0.04	0.027				0.05			0.043	0.041								0.042	0.033	0.054		0.039	0.04	0.026	0.041	0.038	0.027	0.032	0.055	0.051
			0.031		0.048		0.037	0.037	0.028	0.047		0.037	0.032	0.042			0.037	0.038	0.036				0.038			0.045	0.038								0.021	0.032	0.046		0.037		0.035	0.04	0.035	0.033	0.035	0.046
			0.039				0.032	0.045	0.031	0.044		0.032	0.042	0.039			0.026	0.034	0.033				0.035			0.06	0.034								0.042		0.065		0.03		0.036	0.044	0.03		0.028	0.046
			0.031				0.035	0.04	0.05	0.036		0.038	0.046	0.032			0.032	0.033	0.039				0.039				0.037										0.041		0.04		0.053		0.052			0.041
							0.05	0.035	0.045	0.039		0.036	0.031	0.035			0.036	0.054	0.043				0.049				0.043										0.034				0.03		0.038			0.045
							0.051	0.054	0.042	0.034		0.041		0.054			0.044	0.028	0.033								0.043														0.05					0.045
							0.033	0.052	0.042	0.049				0.035			0.05	0.04	0.046																											0.037
							0.036		0.041	0.05				0.033			0.039	0.044	0.053																											0.039
							0.048		0.05	0.043				0.048			0.046	0.058	0.061																											0.052
							0.041		0.041	0.052				0.039			0.042	0.038	0.047
							0.039		0.048	0.047				0.057			0.039	0.044	0.049
							0.042		0.046	0.048				0.041			0.038	0.038	0.046
							0.039		0.038	0.04				0.04			0.05	0.042	0.043
							0.059		0.051	0.055				0.041			0.039	0.043	0.045
							0.046		0.052	0.047				0.039			0.05	0.049	0.049
							0.062			0.036				0.036			0.043	0.045	0.041
							0.042			0.049				0.035			0.054	0.046	0.052
							0.038			0.045				0.055			0.043	0.06	0.042
							0.05			0.043				0.04			0.041	0.044	0.046
							0.045			0.034				0.044			0.039	0.05	0.043
							0.038			0.038				0.036			0.053	0.032	0.047
														0.061			0.041	0.036	0.044
														0.047			0.047	0.047	0.044
														0.063			0.04	0.038	0.052
														0.052			0.04	0.044
														0.046			0.047
														0.04			0.047
														0.054			0.052
														0.039			0.044
														0.037
														0.036
														0.043
Related to text: abnormal yolk extension statistics for dgat1a c770(+/-); dgat1b c773(+/-); dgat2 sa13945/c765 x dgat1a c770(+/-); dgat1b c773(+/-); dgat2 c765(-/-)
	Clutch	Total Fish	Abnormal YE	% Abnormal YE
	1	462	2	0.4329
	2	146	5	3.42466
	3	94	0	0
	4	56	11	19.6429
Related to text: survival rate of embryos resulting from mogat3b c858(+/-);dgat1a c770(-/-); dgat1b c773(-/-); dgat2 c765(-/-) parents
	Clutch 1	Clutch 2	Clutch 3	Clutch 4
Total embryos	68	38	35	89
Expected quads in clutch	17	9.5	8.75	22.25
quads dead by 6 dpf	20	11	8	22
% of expected quads dead by 6 dpf	100	100	91.43	98.88
Number of embryos surviving past 6 dpf	6	7	9	29
% survival to 6 dpf	10.34	18.42	25.71	32.58
Number of total fish alive at 14 weeks	6	6	7	17
% survival to 14 weeks	100	85.7	77.8	58.7
Number of c858(+/+);c770(-/-)c773(-/-);c765(-/-)	6	6	6	10
Number of c858(+/-);c770(-/-)c773(-/-);c765(-/-)	0	0	1	7
Number of c858(-/-);c770(-/-)c773(-/-);c765(-/-)	0	0	0	0
[truncated: 33 more columns]

## Sheet: Figure S4 dgat2 rescue
Supplementary Figure 4
dgat2 plasmid rescue
Clutch #	Treatment	Fish Number	Blinded Number	Darkness Score (Blinded)
Clutch 1	EGFP-CAAX	1	9	3
Clutch 1	EGFP-CAAX	2	1	3
Clutch 1	EGFP-CAAX	3	15	3			Darkness Score	1	2	3	4	Total Fish
Clutch 1	EGFP-CAAX	4	28	2
Clutch 1	EGFP-CAAX	5	11	4			EGFP-CAAX	6	13	41	9	69	Number of Fish
Clutch 1	EGFP-CAAX	6	19	4				8.69565	18.8406	59.4203	13.0435	100	% of Fish
Clutch 1	EGFP-CAAX	7	31	3
Clutch 1	EGFP-CAAX	8	8	3			dgat2-flag + EGFP-CAAX	25	35	11	0	71	Number of Fish
Clutch 1	EGFP-CAAX	9	33	3				35.2113	49.2958	15.493	0	100	% of Fish
Clutch 1	EGFP-CAAX	10	5	4
Clutch 1	EGFP-CAAX	11	32	2
Clutch 1	EGFP-CAAX	12	22	4				Key:
Clutch 1	EGFP-CAAX	13	21	3				1	Normal yolk
Clutch 1	DGAT2-flag + EGFP-CAAX	1	12	2				2	Opaque yolk extension (Visible lipid droplets in yolk extension)
Clutch 1	DGAT2-flag + EGFP-CAAX	2	20	1				3	Opaque patches anterior yolk
Clutch 1	DGAT2-flag + EGFP-CAAX	3	29	2				4	Opaque across whole yolk
Clutch 1	DGAT2-flag + EGFP-CAAX	4	14	2
Clutch 1	DGAT2-flag + EGFP-CAAX	5	30	2				Images available upon request
Clutch 1	DGAT2-flag + EGFP-CAAX	6	24	1
Clutch 1	DGAT2-flag + EGFP-CAAX	7	13	2
Clutch 1	DGAT2-flag + EGFP-CAAX	8	34	1
Clutch 1	DGAT2-flag + EGFP-CAAX	9	2	2
Clutch 1	DGAT2-flag + EGFP-CAAX	10	16	2
Clutch 1	DGAT2-flag + EGFP-CAAX	11	25	1
Clutch 1	DGAT2-flag + EGFP-CAAX	12	17	2
Clutch 1	DGAT2-flag + EGFP-CAAX	13	35	2
Clutch 1	DGAT2-flag + EGFP-CAAX	14	3	2
Clutch 1	DGAT2-flag + EGFP-CAAX	15	6	1
Clutch 1	DGAT2-flag + EGFP-CAAX	16	23	2
Clutch 1	DGAT2-flag + EGFP-CAAX	17	4	1
Clutch 1	DGAT2-flag + EGFP-CAAX	18	26	1
Clutch 1	DGAT2-flag + EGFP-CAAX	19	7	2
Clutch 1	DGAT2-flag + EGFP-CAAX	20	10	3
Clutch 1	DGAT2-flag + EGFP-CAAX	21	27	2
Clutch 1	DGAT2-flag + EGFP-CAAX	22	18	1
Clutch 2	EGFP-CAAX	1	50	3
Clutch 2	EGFP-CAAX	2	51	3
Clutch 2	EGFP-CAAX	3	56	3
Clutch 2	EGFP-CAAX	4	59	2
Clutch 2	EGFP-CAAX	5	64	3
Clutch 2	EGFP-CAAX	6	60	1
Clutch 2	EGFP-CAAX	7	69	3
Clutch 2	EGFP-CAAX	8	76	1
Clutch 2	EGFP-CAAX	9	82	3
Clutch 2	EGFP-CAAX	10	65	3
Clutch 2	EGFP-CAAX	11	39	3
Clutch 2	EGFP-CAAX	12	70	3
Clutch 2	EGFP-CAAX	13	84	2
Clutch 2	EGFP-CAAX	14	66	3
Clutch 2	EGFP-CAAX	15	49	3
Clutch 2	EGFP-CAAX	16	77	1
Clutch 2	EGFP-CAAX	17	86	3
Clutch 2	EGFP-CAAX	18	48	3
Clutch 2	EGFP-CAAX	19	87	3
Clutch 2	EGFP-CAAX	20	63	3
Clutch 2	EGFP-CAAX	21	92	2
Clutch 2	EGFP-CAAX	22	40	3
Clutch 2	EGFP-CAAX	23	93	3
Clutch 2	EGFP-CAAX	24	78	3
Clutch 2	EGFP-CAAX	25	57	3
Clutch 2	EGFP-CAAX	26	73	1
Clutch 2	EGFP-CAAX	27	72	4
Clutch 2	EGFP-CAAX	28	58	3
Clutch 2	EGFP-CAAX	29	68	3
Clutch 2	EGFP-CAAX	30	52	2
Clutch 2	EGFP-CAAX	31	44	2
Clutch 2	EGFP-CAAX	32	43	3
Clutch 2	DGAT2-flag + EGFP-CAAX	1	36	2
Clutch 2	DGAT2-flag + EGFP-CAAX	2	42	1
Clutch 2	DGAT2-flag + EGFP-CAAX	3	45	2
Clutch 2	DGAT2-flag + EGFP-CAAX	4	71	3
Clutch 2	DGAT2-flag + EGFP-CAAX	5	79	2
Clutch 2	DGAT2-flag + EGFP-CAAX	6	55	1
Clutch 2	DGAT2-flag + EGFP-CAAX	7	61	2
Clutch 2	DGAT2-flag + EGFP-CAAX	8	80	1
Clutch 2	DGAT2-flag + EGFP-CAAX	9	83	2
Clutch 2	DGAT2-flag + EGFP-CAAX	10	46	3
Clutch 2	DGAT2-flag + EGFP-CAAX	11	85	2
Clutch 2	DGAT2-flag + EGFP-CAAX	12	41	1
Clutch 2	DGAT2-flag + EGFP-CAAX	13	88	1
Clutch 2	DGAT2-flag + EGFP-CAAX	14	89	1
Clutch 2	DGAT2-flag + EGFP-CAAX	15	47	3
Clutch 2	DGAT2-flag + EGFP-CAAX	16	38	2
Clutch 2	DGAT2-flag + EGFP-CAAX	17	37	1
Clutch 2	DGAT2-flag + EGFP-CAAX	18	75	1
Clutch 2	DGAT2-flag + EGFP-CAAX	19	91	1
Clutch 2	DGAT2-flag + EGFP-CAAX	20	54	2
Clutch 2	DGAT2-flag + EGFP-CAAX	21	90	2
Clutch 2	DGAT2-flag + EGFP-CAAX	22	81	2
Clutch 2	DGAT2-flag + EGFP-CAAX	23	74	2
Clutch 2	DGAT2-flag + EGFP-CAAX	24	67	2
Clutch 2	DGAT2-flag + EGFP-CAAX	25	62	1
Clutch 2	DGAT2-flag + EGFP-CAAX	26	53	2
Clutch 3	EGFP-CAAX	1	94	4
Clutch 3	EGFP-CAAX	2	101	2
Clutch 3	EGFP-CAAX	3	110	3
Clutch 3	EGFP-CAAX	4	116	3
Clutch 3	EGFP-CAAX	5	118	3
Clutch 3	EGFP-CAAX	6	119	2
Clutch 3	EGFP-CAAX	7	102	3
Clutch 3	EGFP-CAAX	8	120	3
Clutch 3	EGFP-CAAX	9	126	4
Clutch 3	EGFP-CAAX	10	130	3
Clutch 3	EGFP-CAAX	11	133	2
Clutch 3	EGFP-CAAX	12	103	2
Clutch 3	EGFP-CAAX	13	127	1
Clutch 3	EGFP-CAAX	14	134	4
Clutch 3	EGFP-CAAX	15	117	2
Clutch 3	EGFP-CAAX	16	135	3
Clutch 3	EGFP-CAAX	17	136	3
Clutch 3	EGFP-CAAX	18	107	3
Clutch 3	EGFP-CAAX	19	129	3
Clutch 3	EGFP-CAAX	20	125	2
Clutch 3	EGFP-CAAX	21	123	1
Clutch 3	EGFP-CAAX	22	114	3
Clutch 3	EGFP-CAAX	23	98	4
Clutch 3	EGFP-CAAX	24	95	3
Clutch 3	DGAT2-flag + EGFP-CAAX	1	96	2
Clutch 3	DGAT2-flag + EGFP-CAAX	2	99	2
Clutch 3	DGAT2-flag + EGFP-CAAX	3	104	3
Clutch 3	DGAT2-flag + EGFP-CAAX	4	97	2
Clutch 3	DGAT2-flag + EGFP-CAAX	5	108	3
Clutch 3	DGAT2-flag + EGFP-CAAX	6	111	2
Clutch 3	DGAT2-flag + EGFP-CAAX	7	115	3
Clutch 3	DGAT2-flag + EGFP-CAAX	8	121	1
Clutch 3	DGAT2-flag + EGFP-CAAX	9	128	1
Clutch 3	DGAT2-flag + EGFP-CAAX	10	131	1
Clutch 3	DGAT2-flag + EGFP-CAAX	11	132	1
Clutch 3	DGAT2-flag + EGFP-CAAX	12	106	2
Clutch 3	DGAT2-flag + EGFP-CAAX	13	137	2
Clutch 3	DGAT2-flag + EGFP-CAAX	14	109	2
Clutch 3	DGAT2-flag + EGFP-CAAX	15	138	3
Clutch 3	DGAT2-flag + EGFP-CAAX	16	139	1
Clutch 3	DGAT2-flag + EGFP-CAAX	17	140	3
Clutch 3	DGAT2-flag + EGFP-CAAX	18	124	3
Clutch 3	DGAT2-flag + EGFP-CAAX	19	122	1
Clutch 3	DGAT2-flag + EGFP-CAAX	20	105	2
Clutch 3	DGAT2-flag + EGFP-CAAX	21	113	1
Clutch 3	DGAT2-flag + EGFP-CAAX	22	112	2
Clutch 3	DGAT2-flag + EGFP-CAAX	23	100	3

## Sheet: Figure S5 dgat2 ER stress
Supplemental Figure 5
dgat2 ER stress
Panel A
	ddit3 qPCR data					bip qPCR data
	dgat2 (+/+)	dgat2 (+/-)	dgat2 (-/-)			dgat2 (+/+)	dgat2 (+/-)	dgat2 (-/-)
	1.23932	0.776238	0.64981			2.74602	0.20722	0.51726
	0.991749	1.2455	0.524464			0.80024	0.249464	0.115613
	1.05542	0.876015	0.720093			0.426122	1.23848	1.18149
	0.956545	0.744894	0.674672			1.24427	1.45216	1.4553
	0.911534	0.775522	0.783958			1.07786	1.58477	1.54901
	0.884117	0.625018	0.526579			0.79628	1.12606	1.15793
	1.00645	0.840531	0.646596	Mean		1.1818	0.97636	0.9961	Mean
	0.129079	0.214107	0.104297	SD		0.815692	0.601269	0.562437	SD
Panel C
	dgat2 (+/+)	dgat2 (+/-)	dgat2 (-/-)	Tunicamycin 2 ug/ml
Clutch 1	454.338	434.691	503.033	810.106
	451.251	397.524	383.846	733.962
	526.02	442.034	406.127	872.365
	428.725	432.693	370.433	848.402
	654.101	555.264	396.885	846.074
	378.918	414.08	383.427	750.341
	399.962	426.508	404.866	812.709
		389.897	420.91	654.051
		365.15	429.609	798.394
		496.19	396.435	859.524
		380.782	381.703	747.288
		375.75	365.442	869.08
		446.937
		416.964
		446.825
		387.939
		408.793
Clutch 2	824.217	668.538	603.923
	600.334	671.866	551.364
	612.577	559.589	463.863
	558.431	556.032	607.078
	663.314	556.231	523.638
	501.396	603.4	614.279
		597.238	490.848
		502.826	580.672
		589.517	640.685
		545.258	610.392
		572.532	574.101
		575.473	630.247
		551.538	580.968
		639.318	613.256
		591.649
		513.186
		533.141
		505.622
		535.534
		528.181
Clutch 3	609.978	549.713	540.204
	613.649	512.148	501.595
	615.607	547.372	517.55
	567.104	607.279	632.502
	555.306	654.635	504.617
	617.241	503.148	649.629
	573.209	611.628	508.354
	544.723	607.936	583.788
		605.165	592.98
		589.588	522.093
		633.012	502.931
		628.315	540.283
		713.439	588.509
		547.771	538.248
		578.482
		607.092
		543.68
		606.235
		632.337
		539.326
		579.123
		586.614
		468.092
		615.557
		479.506
		574.858
		629.779

[truncated: 9 more sheets: Figure S7 dgat2 length mass, Figure S8 adult expression, Figure S10 dgat1 extra, Figure S13 ATGlistatin, Figure S14 mogat3 extra, Figure S14 dgat crispr extra, Figure S15 c765 triple, Figure S16 tmem opacity, Figure X EE & quad data ]
